# Supplementary material for: Transcriptomic signatures of hippocampal active place avoidance memory maintenance
Source: Front Cell Neurosci. 2026 May 18;20:1769317. doi: 10.3389/fncel.2026.1769317 (PMC13222796; doi:10.3389/fncel.2026.1769317)
Supplement: Supplementary file 2 [file Table_1.xlsx]

## Sheet: CA3_Trained_Spatial
Gene	num	p_val	avg_log2FC	pct.1	pct.2	p_val_adj	cluster	gene	analysis_group
Hs3st4		2.96882e-25	2.45647	0.395	0.072	3.73507e-21	CA3_Trained	Hs3st4	Regions
Snap25		2.43107e-24	1.11803	0.974	0.927	3.05853e-20	CA3_Trained	Snap25	Regions
Stmn2		5.48251e-24	1.5852	0.763	0.326	6.89755e-20	CA3_Trained	Stmn2	Regions
Chgb		6.77755e-24	1.75747	0.754	0.356	8.52684e-20	CA3_Trained	Chgb	Regions
Bok		1.37156e-21	2.19126	0.439	0.107	1.72556e-17	CA3_Trained	Bok	Regions
Ywhah		2.8871e-18	1.06205	0.93	0.823	3.63226e-14	CA3_Trained	Ywhah	Regions
Lsm11		2.64161e-17	3.0033	0.193	0.023	3.32341e-13	CA3_Trained	Lsm11	Regions
Nptxr		2.84297e-16	1.47829	0.684	0.348	3.57674e-12	CA3_Trained	Nptxr	Regions
1110008P14Rik		2.73952e-15	1.33923	0.649	0.295	3.44659e-11	CA3_Trained	1110008P14Rik	Regions
Syn2		1.16104e-14	1.38468	0.702	0.381	1.46071e-10	CA3_Trained	Syn2	Regions
Neurod6		4.70552e-14	1.55829	0.509	0.201	5.92002e-10	CA3_Trained	Neurod6	Regions
Pcsk2		1.79356e-13	1.37871	0.57	0.244	2.25648e-09	CA3_Trained	Pcsk2	Regions
Pkm		8.03205e-13	0.847691	0.86	0.642	1.01051e-08	CA3_Trained	Pkm	Regions
Selenow		1.42719e-12	0.642892	0.974	0.904	1.79554e-08	CA3_Trained	Selenow	Regions
Cpne4		2.4035e-12	1.67886	0.377	0.127	3.02384e-08	CA3_Trained	Cpne4	Regions
Sh3gl2		3.26203e-12	1.34099	0.535	0.235	4.10396e-08	CA3_Trained	Sh3gl2	Regions
Syt1		3.8364e-12	0.83786	0.86	0.631	4.82658e-08	CA3_Trained	Syt1	Regions
Atp5md		4.34122e-12	0.717089	0.965	0.834	5.46169e-08	CA3_Trained	Atp5md	Regions
Dnm1		5.15308e-12	0.900331	0.912	0.76	6.4831e-08	CA3_Trained	Dnm1	Regions
Stmn3		1.03008e-11	0.773485	0.86	0.628	1.29595e-07	CA3_Trained	Stmn3	Regions
Spock1		1.18126e-11	1.32971	0.482	0.201	1.48615e-07	CA3_Trained	Spock1	Regions
Uchl1		1.42188e-11	0.933393	0.877	0.672	1.78887e-07	CA3_Trained	Uchl1	Regions
Sv2b		1.55051e-11	1.40405	0.491	0.211	1.9507e-07	CA3_Trained	Sv2b	Regions
Ap2a2		1.73629e-11	1.48601	0.465	0.199	2.18443e-07	CA3_Trained	Ap2a2	Regions
Gnas		5.00457e-11	0.596974	0.965	0.866	6.29625e-07	CA3_Trained	Gnas	Regions
Ak5		5.36521e-11	1.25048	0.491	0.215	6.74997e-07	CA3_Trained	Ak5	Regions
Ndufa4		8.76602e-11	0.638406	0.956	0.828	1.10285e-06	CA3_Trained	Ndufa4	Regions
Atp6v1b2		9.86833e-11	0.983476	0.711	0.409	1.24153e-06	CA3_Trained	Atp6v1b2	Regions
Ccnd2		1.82021e-10	2.0016	0.254	0.072	2.29e-06	CA3_Trained	Ccnd2	Regions
Bsn		2.05206e-10	1.29374	0.474	0.209	2.5817e-06	CA3_Trained	Bsn	Regions
Hsp90aa1		2.18685e-10	0.810718	0.868	0.634	2.75128e-06	CA3_Trained	Hsp90aa1	Regions
2900097C17Rik		2.66077e-10	0.732746	0.904	0.724	3.34751e-06	CA3_Trained	2900097C17Rik	Regions
Pvalb		2.8704e-10	1.46681	0.368	0.136	3.61125e-06	CA3_Trained	Pvalb	Regions
Wscd1		3.7053e-10	1.55584	0.333	0.116	4.66164e-06	CA3_Trained	Wscd1	Regions
Bc1		8.30047e-10	-1.10714	0.982	0.995	1.04428e-05	CA3_Trained	Bc1	Regions
Atp6v0c		8.64207e-10	0.602959	0.921	0.871	1.08726e-05	CA3_Trained	Atp6v0c	Regions
Epdr1		1.75748e-09	1.32523	0.421	0.183	2.21108e-05	CA3_Trained	Epdr1	Regions
Scn1b		1.94867e-09	0.872735	0.728	0.508	2.45162e-05	CA3_Trained	Scn1b	Regions
Il34		1.96571e-09	2.26383	0.158	0.032	2.47306e-05	CA3_Trained	Il34	Regions
Cpe		2.2179e-09	0.52686	0.991	0.957	2.79034e-05	CA3_Trained	Cpe	Regions
Thy1		2.39727e-09	0.781545	0.798	0.537	3.01601e-05	CA3_Trained	Thy1	Regions
Slc25a22		2.47314e-09	1.47187	0.421	0.193	3.11145e-05	CA3_Trained	Slc25a22	Regions
Hmgcs1		3.51417e-09	1.3654	0.395	0.167	4.42117e-05	CA3_Trained	Hmgcs1	Regions
Ywhag		4.02244e-09	0.753235	0.807	0.612	5.06063e-05	CA3_Trained	Ywhag	Regions
Snap91		5.59749e-09	1.22404	0.482	0.242	7.0422e-05	CA3_Trained	Snap91	Regions
Cops9		6.66795e-09	0.977647	0.675	0.455	8.38895e-05	CA3_Trained	Cops9	Regions
Ddn		8.21338e-09	-0.997783	0.526	0.732	0.000103333	CA3_Trained	Ddn	Regions
Pgk1		8.44965e-09	0.895271	0.667	0.452	0.000106305	CA3_Trained	Pgk1	Regions
Ppp2ca		8.51796e-09	0.890793	0.632	0.357	0.000107165	CA3_Trained	Ppp2ca	Regions
Tubb2a		1.22547e-08	0.756399	0.816	0.638	0.000154176	CA3_Trained	Tubb2a	Regions
Adcy1		1.27892e-08	-1.4123	0.263	0.529	0.000160901	CA3_Trained	Adcy1	Regions
Smim13		1.72313e-08	1.15573	0.395	0.167	0.000216786	CA3_Trained	Smim13	Regions
Dgke		1.81344e-08	1.91442	0.202	0.056	0.000228148	CA3_Trained	Dgke	Regions
Amph		2.31272e-08	1.2381	0.43	0.203	0.000290964	CA3_Trained	Amph	Regions
D330050I16Rik		2.84185e-08	5.26383	0.035	0	0.000357533	CA3_Trained	D330050I16Rik	Regions
Tpi1		3.15683e-08	0.632338	0.851	0.588	0.000397161	CA3_Trained	Tpi1	Regions
Gpc1		3.18041e-08	1.62995	0.237	0.075	0.000400128	CA3_Trained	Gpc1	Regions
Nrip3		3.31735e-08	1.42588	0.333	0.137	0.000417355	CA3_Trained	Nrip3	Regions
Dkk3		3.91472e-08	1.04434	0.43	0.189	0.00049251	CA3_Trained	Dkk3	Regions
Slc17a7		3.91806e-08	0.804077	0.781	0.591	0.000492931	CA3_Trained	Slc17a7	Regions
Tmem30a		6.03936e-08	1.05387	0.509	0.267	0.000759812	CA3_Trained	Tmem30a	Regions
Cabp7		6.86964e-08	1.07314	0.474	0.242	0.000864269	CA3_Trained	Cabp7	Regions
Ogfrl1		7.67266e-08	1.26072	0.386	0.176	0.000965297	CA3_Trained	Ogfrl1	Regions
Cplx1		7.7767e-08	0.888411	0.658	0.453	0.000978387	CA3_Trained	Cplx1	Regions
Cox8a		9.29977e-08	0.478051	0.982	0.945	0.00117	CA3_Trained	Cox8a	Regions
Dmxl2		9.92555e-08	1.21108	0.36	0.156	0.00124873	CA3_Trained	Dmxl2	Regions
Cck		1.2311e-07	0.607352	0.868	0.701	0.00154885	CA3_Trained	Cck	Regions
Dnajc6		1.38918e-07	1.11535	0.43	0.208	0.00174772	CA3_Trained	Dnajc6	Regions
Neto1		1.41233e-07	1.34579	0.316	0.129	0.00177685	CA3_Trained	Neto1	Regions
Syt11		1.41421e-07	0.827274	0.649	0.435	0.00177922	CA3_Trained	Syt11	Regions
Uqcr10		1.50784e-07	0.738613	0.737	0.515	0.00189701	CA3_Trained	Uqcr10	Regions
Aldoa		1.58154e-07	0.437058	0.982	0.935	0.00198973	CA3_Trained	Aldoa	Regions
Ppp3cb		1.81433e-07	0.931629	0.579	0.346	0.00228261	CA3_Trained	Ppp3cb	Regions
Prkca		1.93711e-07	1.04881	0.412	0.195	0.00243708	CA3_Trained	Prkca	Regions
Tmx2		2.08481e-07	0.899728	0.465	0.229	0.0026229	CA3_Trained	Tmx2	Regions
Cox6c		2.11393e-07	0.529488	0.93	0.862	0.00265953	CA3_Trained	Cox6c	Regions
Snrpn		2.23749e-07	0.547655	0.851	0.692	0.00281499	CA3_Trained	Snrpn	Regions
Tubb5		2.32826e-07	0.868789	0.596	0.354	0.00292918	CA3_Trained	Tubb5	Regions
Acot7		2.76807e-07	0.890672	0.544	0.313	0.00348251	CA3_Trained	Acot7	Regions
Atp6v1e1		3.02238e-07	0.886044	0.658	0.484	0.00380245	CA3_Trained	Atp6v1e1	Regions
Snca		3.4362e-07	0.90506	0.649	0.449	0.00432308	CA3_Trained	Snca	Regions
App		3.61634e-07	0.543959	0.912	0.723	0.00454972	CA3_Trained	App	Regions
Elavl2		3.87455e-07	1.5398	0.228	0.079	0.00487457	CA3_Trained	Elavl2	Regions
Ppia		3.98339e-07	0.39272	0.974	0.954	0.0050115	CA3_Trained	Ppia	Regions
Rab15		4.03503e-07	1.34466	0.289	0.116	0.00507647	CA3_Trained	Rab15	Regions
Enc1		4.56552e-07	0.957965	0.632	0.451	0.00574388	CA3_Trained	Enc1	Regions
Hk1		4.73916e-07	1.15763	0.412	0.211	0.00596234	CA3_Trained	Hk1	Regions
Nptx1		4.96686e-07	1.00571	0.544	0.32	0.0062488	CA3_Trained	Nptx1	Regions
Tubb4a		5.30673e-07	0.827726	0.553	0.306	0.0066764	CA3_Trained	Tubb4a	Regions
Npy2r		5.93311e-07	1.86389	0.149	0.039	0.00746445	CA3_Trained	Npy2r	Regions
Lats2		5.93311e-07	1.90237	0.149	0.039	0.00746445	CA3_Trained	Lats2	Regions
Cox7b		6.03231e-07	0.672368	0.772	0.562	0.00758926	CA3_Trained	Cox7b	Regions
Rap1gds1		6.26423e-07	0.921138	0.5	0.275	0.00788103	CA3_Trained	Rap1gds1	Regions
Ppp1r3e		6.36306e-07	3.9419	0.044	0.002	0.00800537	CA3_Trained	Ppp1r3e	Regions
Ap2m1		6.63949e-07	0.737358	0.728	0.514	0.00835314	CA3_Trained	Ap2m1	Regions
Guk1		7.09431e-07	0.967892	0.43	0.216	0.00892535	CA3_Trained	Guk1	Regions
Pgam1		7.53471e-07	0.64218	0.728	0.513	0.00947942	CA3_Trained	Pgam1	Regions
Hapln4		7.7597e-07	1.22918	0.289	0.118	0.00976248	CA3_Trained	Hapln4	Regions
Mapk10		8.94385e-07	0.898828	0.474	0.249	0.0112523	CA3_Trained	Mapk10	Regions
Ywhaz		1.08162e-06	0.614473	0.895	0.75	0.0136078	CA3_Trained	Ywhaz	Regions
Hpca		1.18624e-06	0.740434	0.825	0.713	0.0149241	CA3_Trained	Hpca	Regions
Arhgdig		1.19844e-06	1.32377	0.307	0.136	0.0150776	CA3_Trained	Arhgdig	Regions
Mdh1		1.21976e-06	0.553053	0.833	0.667	0.0153458	CA3_Trained	Mdh1	Regions
Pgm2l1		1.27565e-06	0.857008	0.482	0.26	0.0160489	CA3_Trained	Pgm2l1	Regions
Vdac1		1.39063e-06	0.7846	0.605	0.376	0.0174955	CA3_Trained	Vdac1	Regions
Slc9a4		1.40577e-06	3.42732	0.053	0.005	0.0176859	CA3_Trained	Slc9a4	Regions
Rasl11a		1.51324e-06	2.25002	0.105	0.022	0.0190381	CA3_Trained	Rasl11a	Regions
Camk1d		1.51618e-06	1.27205	0.316	0.143	0.019075	CA3_Trained	Camk1d	Regions
Calca		1.52006e-06	4.74925	0.035	0.001	0.0191238	CA3_Trained	Calca	Regions
Gm12655		1.5418e-06	4.26383	0.035	0.001	0.0193973	CA3_Trained	Gm12655	Regions
Txnrd3		1.5526e-06	5.26383	0.026	0	0.0195332	CA3_Trained	Txnrd3	Regions
Sulf2		1.72544e-06	1.53472	0.193	0.064	0.0217077	CA3_Trained	Sulf2	Regions
Khdrbs3		1.89176e-06	1.0199	0.395	0.197	0.0238003	CA3_Trained	Khdrbs3	Regions
Clstn2		1.90254e-06	1.25964	0.307	0.137	0.0239358	CA3_Trained	Clstn2	Regions
mt-Nd3		2.00879e-06	-0.560842	0.789	0.912	0.0252726	CA3_Trained	mt-Nd3	Regions
Homer3		2.16607e-06	1.69397	0.184	0.061	0.0272514	CA3_Trained	Homer3	Regions
Ids		2.21092e-06	0.941897	0.5	0.3	0.0278156	CA3_Trained	Ids	Regions
Lynx1		2.32077e-06	1.13454	0.368	0.182	0.0291976	CA3_Trained	Lynx1	Regions
Cabp1		2.38474e-06	1.19715	0.289	0.123	0.0300024	CA3_Trained	Cabp1	Regions
Ostf1		2.38551e-06	1.83227	0.149	0.042	0.0300121	CA3_Trained	Ostf1	Regions
Synj1		2.44796e-06	0.941897	0.491	0.287	0.0307977	CA3_Trained	Synj1	Regions
Tomm34		2.48936e-06	1.17017	0.316	0.143	0.0313187	CA3_Trained	Tomm34	Regions
Syn1		2.74685e-06	0.857975	0.553	0.34	0.0345581	CA3_Trained	Syn1	Regions
Nectin3		2.79208e-06	1.99436	0.114	0.026	0.0351272	CA3_Trained	Nectin3	Regions
Zfp367		2.85295e-06	2.49444	0.088	0.016	0.0358929	CA3_Trained	Zfp367	Regions
Erc2		2.85548e-06	1.21199	0.298	0.131	0.0359248	CA3_Trained	Erc2	Regions
Ndufab1		2.92035e-06	0.800301	0.526	0.305	0.0367409	CA3_Trained	Ndufab1	Regions
Gnao1		2.93848e-06	0.740878	0.596	0.381	0.0369691	CA3_Trained	Gnao1	Regions
B3gat3		3.09697e-06	1.10417	0.342	0.163	0.038963	CA3_Trained	B3gat3	Regions
mt-Nd2		3.11161e-06	-0.493092	0.965	0.983	0.0391472	CA3_Trained	mt-Nd2	Regions
Reep5		3.28219e-06	0.787914	0.561	0.346	0.0412932	CA3_Trained	Reep5	Regions
Cox7a2		3.82016e-06	0.544526	0.833	0.647	0.0480614	CA3_Trained	Cox7a2	Regions
Schip1		3.93096e-06	0.878394	0.412	0.211	0.0494554	CA3_Trained	Schip1	Regions
Cpne6		4.14212e-06	0.958236	0.544	0.347	0.052112	CA3_Trained	Cpne6	Regions
Ly6e		4.6677e-06	0.941897	0.456	0.253	0.0587244	CA3_Trained	Ly6e	Regions
Dync1i1		5.37866e-06	1.31946	0.272	0.119	0.067669	CA3_Trained	Dync1i1	Regions
Efr3b		5.68053e-06	1.46797	0.211	0.079	0.0714668	CA3_Trained	Efr3b	Regions
Fzd2		5.82632e-06	3.52686	0.044	0.003	0.073301	CA3_Trained	Fzd2	Regions
Cntnap1		5.99805e-06	1.24922	0.307	0.145	0.0754615	CA3_Trained	Cntnap1	Regions
Wsb2		6.14386e-06	0.922703	0.404	0.212	0.0772959	CA3_Trained	Wsb2	Regions
Atp6v1c1		6.1798e-06	0.803483	0.491	0.284	0.0777481	CA3_Trained	Atp6v1c1	Regions
mt-Co2		6.41462e-06	-0.433742	0.991	0.999	0.0807024	CA3_Trained	mt-Co2	Regions
Elob		6.85072e-06	0.515197	0.807	0.587	0.0861889	CA3_Trained	Elob	Regions
Ifngr2		7.71373e-06	1.52686	0.193	0.07	0.0970465	CA3_Trained	Ifngr2	Regions
Nr4a3		8.30509e-06	1.51305	0.202	0.075	0.104486	CA3_Trained	Nr4a3	Regions
Gapdh		8.83122e-06	0.346309	0.991	0.971	0.111106	CA3_Trained	Gapdh	Regions
Socs2		1.01555e-05	2.65239	0.07	0.011	0.127767	CA3_Trained	Socs2	Regions
Hint1		1.05154e-05	0.642869	0.675	0.473	0.132295	CA3_Trained	Hint1	Regions
Chst2		1.07739e-05	1.03501	0.368	0.193	0.135547	CA3_Trained	Chst2	Regions
Serinc1		1.12942e-05	0.589225	0.754	0.659	0.142092	CA3_Trained	Serinc1	Regions
Usp22		1.24796e-05	0.836363	0.421	0.225	0.157005	CA3_Trained	Usp22	Regions
Ndfip1		1.39384e-05	0.554874	0.798	0.627	0.175359	CA3_Trained	Ndfip1	Regions
Mrps33		1.42707e-05	0.743351	0.465	0.259	0.17954	CA3_Trained	Mrps33	Regions
Rtn3		1.43099e-05	0.604418	0.798	0.659	0.180033	CA3_Trained	Rtn3	Regions
Rab11a		1.46535e-05	1.06104	0.316	0.153	0.184355	CA3_Trained	Rab11a	Regions
Cadm3		1.47153e-05	0.978423	0.325	0.156	0.185133	CA3_Trained	Cadm3	Regions
Nnat		1.59358e-05	1.00971	0.342	0.172	0.200488	CA3_Trained	Nnat	Regions
Napb		1.59817e-05	0.789894	0.509	0.314	0.201066	CA3_Trained	Napb	Regions
Nptn		1.60942e-05	0.568439	0.737	0.549	0.202482	CA3_Trained	Nptn	Regions
Asph		1.65702e-05	1.52686	0.202	0.079	0.20847	CA3_Trained	Asph	Regions
Ppp1r1a		1.72049e-05	-1.34966	0.193	0.384	0.216454	CA3_Trained	Ppp1r1a	Regions
Dlat		1.74596e-05	1.2132	0.272	0.124	0.219659	CA3_Trained	Dlat	Regions
Dock9		1.78215e-05	1.29501	0.272	0.127	0.224212	CA3_Trained	Dock9	Regions
Hspa8		1.83304e-05	0.355508	0.947	0.89	0.230614	CA3_Trained	Hspa8	Regions
Eps15		2.00083e-05	0.963271	0.368	0.194	0.251725	CA3_Trained	Eps15	Regions
Rangap1		2.06431e-05	0.957327	0.342	0.174	0.259711	CA3_Trained	Rangap1	Regions
Ap2s1		2.06649e-05	0.831843	0.509	0.317	0.259985	CA3_Trained	Ap2s1	Regions
Wdr7		2.07751e-05	1.13454	0.298	0.143	0.261372	CA3_Trained	Wdr7	Regions
Nme1		2.20275e-05	0.763379	0.553	0.356	0.277128	CA3_Trained	Nme1	Regions
S1pr2		2.21937e-05	3.67886	0.035	0.002	0.279219	CA3_Trained	S1pr2	Regions
Iyd		2.21937e-05	3.67886	0.035	0.002	0.279219	CA3_Trained	Iyd	Regions
Erap1		2.21937e-05	3.67886	0.035	0.002	0.279219	CA3_Trained	Erap1	Regions
Glrx		2.27576e-05	1.46546	0.184	0.068	0.286313	CA3_Trained	Glrx	Regions
Cbarp		2.32543e-05	0.723062	0.447	0.252	0.292562	CA3_Trained	Cbarp	Regions
Cox7c		2.33299e-05	0.421695	0.921	0.792	0.293513	CA3_Trained	Cox7c	Regions
Fam163b		2.54633e-05	-2.2545	0.044	0.207	0.320354	CA3_Trained	Fam163b	Regions
Astn1		2.58285e-05	1.03705	0.333	0.172	0.324948	CA3_Trained	Astn1	Regions
Ube4a		2.60382e-05	1.80439	0.123	0.035	0.327587	CA3_Trained	Ube4a	Regions
Trhde		2.64944e-05	1.78143	0.132	0.04	0.333327	CA3_Trained	Trhde	Regions
Csrnp1		2.68231e-05	2.9419	0.053	0.007	0.337461	CA3_Trained	Csrnp1	Regions
Mag		2.77266e-05	0.941897	0.307	0.147	0.348829	CA3_Trained	Mag	Regions
Klc1		2.9142e-05	0.608742	0.702	0.489	0.366636	CA3_Trained	Klc1	Regions
Cpeb1		2.91989e-05	1.33923	0.211	0.086	0.367351	CA3_Trained	Cpeb1	Regions
Itfg1		3.24766e-05	0.806967	0.404	0.22	0.408589	CA3_Trained	Itfg1	Regions
Lmo4		3.5024e-05	1.1438	0.377	0.225	0.440637	CA3_Trained	Lmo4	Regions
mt-Atp6		3.51793e-05	-0.341182	1	1	0.442591	CA3_Trained	mt-Atp6	Regions
Brinp1		3.71282e-05	0.917649	0.404	0.231	0.46711	CA3_Trained	Brinp1	Regions
Pafah1b1		3.76273e-05	0.7455	0.491	0.298	0.473389	CA3_Trained	Pafah1b1	Regions
Myl12b		3.76479e-05	0.622978	0.596	0.392	0.473649	CA3_Trained	Myl12b	Regions
Prkcd		3.91897e-05	1.10732	0.237	0.103	0.493045	CA3_Trained	Prkcd	Regions
Rab3a		4.02302e-05	0.493437	0.789	0.651	0.506136	CA3_Trained	Rab3a	Regions
2010300C02Rik		4.04946e-05	-1.08119	0.202	0.395	0.509463	CA3_Trained	2010300C02Rik	Regions
Nsf		4.14965e-05	0.586135	0.737	0.588	0.522067	CA3_Trained	Nsf	Regions
Gng3		4.2412e-05	0.646714	0.579	0.379	0.533585	CA3_Trained	Gng3	Regions
Dync1h1		4.24559e-05	0.764359	0.465	0.279	0.534137	CA3_Trained	Dync1h1	Regions
Basp1		4.43807e-05	0.609162	0.658	0.487	0.558354	CA3_Trained	Basp1	Regions
Shisa6		4.56289e-05	1.11473	0.246	0.11	0.574058	CA3_Trained	Shisa6	Regions
Kit		4.63665e-05	2.04881	0.105	0.029	0.583337	CA3_Trained	Kit	Regions
Vsnl1		4.71927e-05	0.622077	0.667	0.467	0.593731	CA3_Trained	Vsnl1	Regions
Atp2a2		4.80484e-05	0.618072	0.711	0.538	0.604497	CA3_Trained	Atp2a2	Regions
mt-Nd4		4.80505e-05	-0.380562	1	0.992	0.604524	CA3_Trained	mt-Nd4	Regions
Atp5g1		4.81934e-05	0.674675	0.64	0.473	0.606321	CA3_Trained	Atp5g1	Regions
Pgf		4.82447e-05	2.48247	0.061	0.01	0.606967	CA3_Trained	Pgf	Regions
Abhd12		4.85069e-05	0.70217	0.474	0.282	0.610265	CA3_Trained	Abhd12	Regions
Ndufa6		4.89631e-05	0.548913	0.649	0.429	0.616004	CA3_Trained	Ndufa6	Regions
Scamp2		5.18373e-05	1.78436	0.105	0.029	0.652166	CA3_Trained	Scamp2	Regions
Gde1		5.18855e-05	0.766971	0.447	0.265	0.652772	CA3_Trained	Gde1	Regions
Ociad1		5.19247e-05	0.820882	0.421	0.242	0.653265	CA3_Trained	Ociad1	Regions
Idh3a		5.47222e-05	0.992523	0.386	0.219	0.68846	CA3_Trained	Idh3a	Regions
Atox1		5.49378e-05	0.845036	0.395	0.225	0.691172	CA3_Trained	Atox1	Regions
Fgf13		5.58899e-05	0.849248	0.377	0.205	0.703151	CA3_Trained	Fgf13	Regions
Polr3a		6.59928e-05	2.0033	0.096	0.025	0.830255	CA3_Trained	Polr3a	Regions
Eno1		6.72584e-05	0.841437	0.377	0.208	0.846178	CA3_Trained	Eno1	Regions
Adam11		6.72853e-05	1.01379	0.281	0.136	0.846517	CA3_Trained	Adam11	Regions
Tuba1b		6.77278e-05	0.646629	0.684	0.546	0.852083	CA3_Trained	Tuba1b	Regions
Ccdc73		6.82974e-05	3.9419	0.026	0.001	0.859249	CA3_Trained	Ccdc73	Regions
AI115009		6.82974e-05	3.9419	0.026	0.001	0.859249	CA3_Trained	AI115009	Regions
Pafah2		6.82974e-05	3.9419	0.026	0.001	0.859249	CA3_Trained	Pafah2	Regions
Loxl3		6.82974e-05	3.9419	0.026	0.001	0.859249	CA3_Trained	Loxl3	Regions
Mypn		6.82974e-05	3.9419	0.026	0.001	0.859249	CA3_Trained	Mypn	Regions
Gm47033		6.82974e-05	3.9419	0.026	0.001	0.859249	CA3_Trained	Gm47033	Regions
Tekt1		6.82974e-05	3.9419	0.026	0.001	0.859249	CA3_Trained	Tekt1	Regions
Zfp184		6.82974e-05	3.9419	0.026	0.001	0.859249	CA3_Trained	Zfp184	Regions
Shisa2		6.82974e-05	3.9419	0.026	0.001	0.859249	CA3_Trained	Shisa2	Regions
Scube1		6.82974e-05	3.9419	0.026	0.001	0.859249	CA3_Trained	Scube1	Regions
Pkmyt1		6.82974e-05	3.9419	0.026	0.001	0.859249	CA3_Trained	Pkmyt1	Regions
Ntn3		6.82974e-05	3.9419	0.026	0.001	0.859249	CA3_Trained	Ntn3	Regions
Ptk7		6.82974e-05	3.9419	0.026	0.001	0.859249	CA3_Trained	Ptk7	Regions
Taf4b		6.82974e-05	3.9419	0.026	0.001	0.859249	CA3_Trained	Taf4b	Regions
Gm7276		6.82974e-05	3.9419	0.026	0.001	0.859249	CA3_Trained	Gm7276	Regions
Wbp2		7.21612e-05	0.702979	0.544	0.38	0.90786	CA3_Trained	Wbp2	Regions
Atp5a1		7.31938e-05	0.439841	0.877	0.694	0.920851	CA3_Trained	Atp5a1	Regions
Eif1b		7.34764e-05	0.732444	0.482	0.296	0.924406	CA3_Trained	Eif1b	Regions
Ccdc85b		7.42773e-05	0.85263	0.36	0.196	0.934483	CA3_Trained	Ccdc85b	Regions
Kif3c		8.14457e-05	0.951951	0.289	0.143	1	CA3_Trained	Kif3c	Regions
Ube2w		8.28477e-05	1.1794	0.219	0.096	1	CA3_Trained	Ube2w	Regions
Slain2		8.70207e-05	2.00901	0.088	0.022	1	CA3_Trained	Slain2	Regions
Rims1		8.85038e-05	1.45647	0.158	0.058	1	CA3_Trained	Rims1	Regions
Ly96		8.85488e-05	4.52686	0.018	0	1	CA3_Trained	Ly96	Regions
Thsd7b		8.85488e-05	4.52686	0.018	0	1	CA3_Trained	Thsd7b	Regions
Sec16b		8.85488e-05	4.52686	0.018	0	1	CA3_Trained	Sec16b	Regions
2210406O10Rik		8.85488e-05	4.9419	0.018	0	1	CA3_Trained	2210406O10Rik	Regions
Myod1		8.85488e-05	4.52686	0.018	0	1	CA3_Trained	Myod1	Regions
Zfp85		8.85488e-05	4.52686	0.018	0	1	CA3_Trained	Zfp85	Regions
Klk8		8.88077e-05	1.54958	0.132	0.043	1	CA3_Trained	Klk8	Regions
Atp1b1		8.9523e-05	0.336245	0.956	0.949	1	CA3_Trained	Atp1b1	Regions
Ppp2r1a		9.11929e-05	0.552855	0.667	0.5	1	CA3_Trained	Ppp2r1a	Regions
Mmd		9.48738e-05	0.817006	0.518	0.341	1	CA3_Trained	Mmd	Regions
Tomm7		9.56227e-05	0.628237	0.518	0.324	1	CA3_Trained	Tomm7	Regions
Cacna2d3		9.63539e-05	1.07248	0.219	0.096	1	CA3_Trained	Cacna2d3	Regions
Fgfr1op2		9.70961e-05	1.23735	0.211	0.091	1	CA3_Trained	Fgfr1op2	Regions
Gpi1		9.72792e-05	0.555413	0.658	0.457	1	CA3_Trained	Gpi1	Regions
mt-Co1		0.000100212	-0.340967	1	1	1	CA3_Trained	mt-Co1	Regions
Atp6v0e2		0.000107703	0.655016	0.526	0.333	1	CA3_Trained	Atp6v0e2	Regions
Slc25a4		0.000111321	0.439397	0.851	0.694	1	CA3_Trained	Slc25a4	Regions
Ccbe1		0.0001126	2.48247	0.061	0.011	1	CA3_Trained	Ccbe1	Regions
Pin1		0.000115121	0.904029	0.325	0.174	1	CA3_Trained	Pin1	Regions
Ap3m2		0.000115364	1.11877	0.219	0.097	1	CA3_Trained	Ap3m2	Regions
Hsph1		0.000115758	0.704129	0.447	0.265	1	CA3_Trained	Hsph1	Regions
Smap1		0.000115791	0.992523	0.246	0.114	1	CA3_Trained	Smap1	Regions
6430548M08Rik		0.000118702	1.26674	0.228	0.105	1	CA3_Trained	6430548M08Rik	Regions
Cntn1		0.00012092	0.698443	0.491	0.308	1	CA3_Trained	Cntn1	Regions
Sowaha		0.000121654	-1.81299	0.061	0.211	1	CA3_Trained	Sowaha	Regions
Kcns1		0.00012867	2.9419	0.044	0.006	1	CA3_Trained	Kcns1	Regions
Mipep		0.000131257	1.70486	0.114	0.035	1	CA3_Trained	Mipep	Regions
Kcnc2		0.000131508	1.14748	0.246	0.118	1	CA3_Trained	Kcnc2	Regions
Gnai1		0.000136744	0.983717	0.272	0.135	1	CA3_Trained	Gnai1	Regions
Strip2		0.00014092	1.40846	0.149	0.055	1	CA3_Trained	Strip2	Regions
2300009A05Rik		0.000141022	1.17251	0.184	0.075	1	CA3_Trained	2300009A05Rik	Regions
Gabbr2		0.000141909	0.824061	0.36	0.202	1	CA3_Trained	Gabbr2	Regions
Ccdc3		0.000142775	1.55487	0.105	0.031	1	CA3_Trained	Ccdc3	Regions
Atp5j2		0.000143722	0.500008	0.763	0.629	1	CA3_Trained	Atp5j2	Regions
Vamp1		0.000144066	1.00699	0.263	0.129	1	CA3_Trained	Vamp1	Regions
Slc32a1		0.000148378	1.15602	0.219	0.099	1	CA3_Trained	Slc32a1	Regions
Nos3		0.000149331	3.26383	0.035	0.003	1	CA3_Trained	Nos3	Regions
Cpm		0.000149331	3.26383	0.035	0.003	1	CA3_Trained	Cpm	Regions
Gm45606		0.000149331	3.26383	0.035	0.003	1	CA3_Trained	Gm45606	Regions
Bricd5		0.000149331	3.26383	0.035	0.003	1	CA3_Trained	Bricd5	Regions
Rtn4r		0.000149539	1.12831	0.246	0.118	1	CA3_Trained	Rtn4r	Regions
E2f1		0.000152232	2.9419	0.035	0.003	1	CA3_Trained	E2f1	Regions
Eif4g2		0.000152641	0.54581	0.588	0.397	1	CA3_Trained	Eif4g2	Regions
Dzank1		0.000157445	0.986291	0.263	0.129	1	CA3_Trained	Dzank1	Regions
Ndufb2		0.000163431	0.619969	0.561	0.381	1	CA3_Trained	Ndufb2	Regions
Noct		0.000166473	1.02133	0.237	0.111	1	CA3_Trained	Noct	Regions
Rps29		0.000172586	-0.415499	0.789	0.896	1	CA3_Trained	Rps29	Regions
Ndufa13		0.000172698	0.516875	0.667	0.457	1	CA3_Trained	Ndufa13	Regions
Gng13		0.000174056	0.762573	0.386	0.221	1	CA3_Trained	Gng13	Regions
Gmps		0.000178568	1.64234	0.167	0.068	1	CA3_Trained	Gmps	Regions
Rnf187		0.000179386	0.655458	0.605	0.425	1	CA3_Trained	Rnf187	Regions
Uqcrq		0.000180484	0.566493	0.711	0.541	1	CA3_Trained	Uqcrq	Regions
Gpr26		0.000180575	1.48247	0.132	0.046	1	CA3_Trained	Gpr26	Regions
Il33		0.000183085	1.27205	0.167	0.066	1	CA3_Trained	Il33	Regions
Eloc		0.000185076	0.742826	0.386	0.223	1	CA3_Trained	Eloc	Regions
Zmat2		0.000190115	0.89503	0.377	0.223	1	CA3_Trained	Zmat2	Regions
Atg4d		0.000191329	1.73545	0.105	0.032	1	CA3_Trained	Atg4d	Regions
Vdac3		0.000191804	0.706681	0.377	0.213	1	CA3_Trained	Vdac3	Regions
Fkbp1b		0.000191894	1.30035	0.184	0.078	1	CA3_Trained	Fkbp1b	Regions
Tprgl		0.00019681	0.685557	0.412	0.243	1	CA3_Trained	Tprgl	Regions
Cox5a		0.00020349	0.570216	0.623	0.458	1	CA3_Trained	Cox5a	Regions
Desi1		0.000204141	0.857008	0.272	0.135	1	CA3_Trained	Desi1	Regions
Gpm6b		0.000208641	0.574096	0.632	0.499	1	CA3_Trained	Gpm6b	Regions
Gls		0.000219808	0.719505	0.447	0.283	1	CA3_Trained	Gls	Regions
Atp5e		0.000220036	0.388446	0.842	0.652	1	CA3_Trained	Atp5e	Regions
Mrpl48		0.000221282	1.03811	0.246	0.12	1	CA3_Trained	Mrpl48	Regions
Ankrd9		0.000222278	2.42732	0.053	0.009	1	CA3_Trained	Ankrd9	Regions
Mrps18a		0.000223036	0.978423	0.246	0.119	1	CA3_Trained	Mrps18a	Regions
Ppp3r1		0.000223737	0.498663	0.728	0.584	1	CA3_Trained	Ppp3r1	Regions
Cdc42		0.000230029	0.589737	0.535	0.358	1	CA3_Trained	Cdc42	Regions
Nudt4		0.000238695	0.974077	0.263	0.132	1	CA3_Trained	Nudt4	Regions
Pgap1		0.000244593	1.87777	0.088	0.024	1	CA3_Trained	Pgap1	Regions
Slc30a9		0.000246172	0.974077	0.263	0.132	1	CA3_Trained	Slc30a9	Regions
Thra		0.000246578	0.504881	0.746	0.62	1	CA3_Trained	Thra	Regions
Clip3		0.000252251	0.69397	0.491	0.321	1	CA3_Trained	Clip3	Regions
Psmb1		0.000257507	0.726508	0.43	0.267	1	CA3_Trained	Psmb1	Regions
Dbpht2		0.000260848	-2.97697	0.009	0.122	1	CA3_Trained	Dbpht2	Regions
Gm45716		0.000262712	1.84236	0.105	0.033	1	CA3_Trained	Gm45716	Regions
Pcmt1		0.000263734	0.760831	0.342	0.188	1	CA3_Trained	Pcmt1	Regions
Meg3		0.000264213	0.411382	0.86	0.7	1	CA3_Trained	Meg3	Regions
Pebp1		0.000266449	0.63865	0.728	0.594	1	CA3_Trained	Pebp1	Regions
Grin1		0.000266585	0.616836	0.553	0.381	1	CA3_Trained	Grin1	Regions
Tm9sf1		0.00026792	1.67886	0.114	0.038	1	CA3_Trained	Tm9sf1	Regions
Atp5mpl		0.000268829	0.565236	0.702	0.58	1	CA3_Trained	Atp5mpl	Regions
Rab6b		0.000268979	0.582702	0.605	0.428	1	CA3_Trained	Rab6b	Regions
Tuba4a		0.000270195	0.664851	0.605	0.436	1	CA3_Trained	Tuba4a	Regions
Prkcg		0.000279975	0.619969	0.474	0.297	1	CA3_Trained	Prkcg	Regions
Lingo1		0.000281767	0.833373	0.351	0.199	1	CA3_Trained	Lingo1	Regions
Atp6v0d1		0.000282861	0.696785	0.491	0.338	1	CA3_Trained	Atp6v0d1	Regions
Olfm1		0.000290416	0.480083	0.912	0.848	1	CA3_Trained	Olfm1	Regions
Leprotl1		0.000295324	1.09042	0.193	0.084	1	CA3_Trained	Leprotl1	Regions
Flot1		0.000295609	1.0033	0.246	0.121	1	CA3_Trained	Flot1	Regions
Atp6v0b		0.000297174	0.58826	0.57	0.393	1	CA3_Trained	Atp6v0b	Regions
Lrrn2		0.000297877	0.749252	0.368	0.212	1	CA3_Trained	Lrrn2	Regions
Ppm1a		0.000300344	0.756786	0.342	0.191	1	CA3_Trained	Ppm1a	Regions
Mrpl53		0.000307613	0.869489	0.281	0.145	1	CA3_Trained	Mrpl53	Regions
Opcml		0.000307895	0.838467	0.289	0.152	1	CA3_Trained	Opcml	Regions
Camk2n1		0.000307984	0.426197	0.763	0.716	1	CA3_Trained	Camk2n1	Regions
Ap2a1		0.000325071	0.701433	0.395	0.234	1	CA3_Trained	Ap2a1	Regions
Dctn2		0.000330872	0.65432	0.474	0.312	1	CA3_Trained	Dctn2	Regions
Cacnb4		0.000353198	1.20493	0.193	0.087	1	CA3_Trained	Cacnb4	Regions
Mgat4b		0.000363235	1.28293	0.158	0.064	1	CA3_Trained	Mgat4b	Regions
Shisa4		0.000378667	1.09641	0.237	0.116	1	CA3_Trained	Shisa4	Regions
Cpne7		0.000381503	1.2115	0.167	0.07	1	CA3_Trained	Cpne7	Regions
Kif5c		0.000381609	0.728903	0.439	0.279	1	CA3_Trained	Kif5c	Regions
Rap1b		0.000385643	1.13454	0.193	0.087	1	CA3_Trained	Rap1b	Regions
Gdi1		0.00038853	0.58826	0.614	0.452	1	CA3_Trained	Gdi1	Regions
Mllt11		0.000390778	0.59494	0.509	0.338	1	CA3_Trained	Mllt11	Regions
Rcsd1		0.00039511	2.7195	0.044	0.007	1	CA3_Trained	Rcsd1	Regions
A030001D20Rik		0.00039511	2.7195	0.044	0.007	1	CA3_Trained	A030001D20Rik	Regions
Ets1		0.00039511	2.7195	0.044	0.007	1	CA3_Trained	Ets1	Regions
Serpinb9		0.00039511	2.7195	0.044	0.007	1	CA3_Trained	Serpinb9	Regions
Setd7		0.000399743	1.02861	0.237	0.116	1	CA3_Trained	Setd7	Regions
Morf4l2		0.000403652	0.725322	0.447	0.296	1	CA3_Trained	Morf4l2	Regions
Eno2		0.000411256	0.5085	0.658	0.495	1	CA3_Trained	Eno2	Regions
Fth1		0.000413132	0.341498	1	0.999	1	CA3_Trained	Fth1	Regions
Me1		0.000417786	1.33421	0.158	0.065	1	CA3_Trained	Me1	Regions
Kcnmb4		0.000425995	1.17894	0.237	0.121	1	CA3_Trained	Kcnmb4	Regions
Ttll7		0.000429524	0.906273	0.298	0.163	1	CA3_Trained	Ttll7	Regions
Coro7		0.00044072	1.04378	0.184	0.081	1	CA3_Trained	Coro7	Regions
Pantr1		0.000448195	-1.26985	0.114	0.263	1	CA3_Trained	Pantr1	Regions
Tcf25		0.000450821	0.539413	0.614	0.436	1	CA3_Trained	Tcf25	Regions
Cst6		0.000467958	2.41138	0.061	0.014	1	CA3_Trained	Cst6	Regions
Zfp365		0.000492287	-1.18222	0.114	0.264	1	CA3_Trained	Zfp365	Regions
Npdc1		0.000506495	0.67308	0.509	0.342	1	CA3_Trained	Npdc1	Regions
Calm3		0.000515658	0.396317	0.851	0.787	1	CA3_Trained	Calm3	Regions
Coa3		0.00052403	0.879161	0.333	0.196	1	CA3_Trained	Coa3	Regions
Myh14		0.000526269	1.35693	0.149	0.061	1	CA3_Trained	Myh14	Regions
Trappc2		0.000542949	0.955318	0.228	0.112	1	CA3_Trained	Trappc2	Regions
Eri3		0.000550066	0.768068	0.325	0.183	1	CA3_Trained	Eri3	Regions
Klhl2		0.000556993	0.7081	0.386	0.236	1	CA3_Trained	Klhl2	Regions
Wfs1		0.000564528	-2.0123	0.053	0.177	1	CA3_Trained	Wfs1	Regions
Atp1b2		0.000564529	-1.13611	0.132	0.282	1	CA3_Trained	Atp1b2	Regions
Ptpn5		0.000565574	1.15871	0.272	0.15	1	CA3_Trained	Ptpn5	Regions
Vapa		0.000568658	0.698626	0.368	0.219	1	CA3_Trained	Vapa	Regions
Rbfox2		0.000583924	0.941897	0.237	0.119	1	CA3_Trained	Rbfox2	Regions
Camkk1		0.000589265	0.684886	0.377	0.227	1	CA3_Trained	Camkk1	Regions
Map1lc3b		0.000594151	0.590568	0.474	0.308	1	CA3_Trained	Map1lc3b	Regions
Kctd4		0.000596656	0.941897	0.202	0.094	1	CA3_Trained	Kctd4	Regions
Sv2a		0.000605096	0.663912	0.43	0.271	1	CA3_Trained	Sv2a	Regions
Tuba1a		0.000613221	0.366499	0.851	0.791	1	CA3_Trained	Tuba1a	Regions
Cox6b1		0.000619582	0.3992	0.737	0.538	1	CA3_Trained	Cox6b1	Regions
Apold1		0.000623776	2.9419	0.035	0.005	1	CA3_Trained	Apold1	Regions
Stard5		0.000623776	2.9419	0.035	0.005	1	CA3_Trained	Stard5	Regions
Tent5a		0.000623776	2.9419	0.035	0.005	1	CA3_Trained	Tent5a	Regions
Malt1		0.000623776	2.9419	0.035	0.005	1	CA3_Trained	Malt1	Regions
Coq10a		0.000626091	1.33046	0.14	0.056	1	CA3_Trained	Coq10a	Regions
Marcksl1		0.000630112	-1.79507	0.044	0.166	1	CA3_Trained	Marcksl1	Regions
Epha4		0.000639474	0.701846	0.395	0.244	1	CA3_Trained	Epha4	Regions
Acyp2		0.00064403	1.07314	0.184	0.083	1	CA3_Trained	Acyp2	Regions
Apbb1		0.000644482	0.650485	0.518	0.361	1	CA3_Trained	Apbb1	Regions
Pantr2		0.00066924	3.35693	0.026	0.002	1	CA3_Trained	Pantr2	Regions
Rab29		0.00066924	3.35693	0.026	0.002	1	CA3_Trained	Rab29	Regions
Suv39h2		0.00066924	3.35693	0.026	0.002	1	CA3_Trained	Suv39h2	Regions
Nsun7		0.00066924	3.35693	0.026	0.002	1	CA3_Trained	Nsun7	Regions
Ppp1r13l		0.00066924	3.35693	0.026	0.002	1	CA3_Trained	Ppp1r13l	Regions
Meox1		0.00066924	3.35693	0.026	0.002	1	CA3_Trained	Meox1	Regions
Etohd2		0.00066924	3.35693	0.026	0.002	1	CA3_Trained	Etohd2	Regions
Aard		0.00066924	3.35693	0.026	0.002	1	CA3_Trained	Aard	Regions
Atad2		0.00066924	3.35693	0.026	0.002	1	CA3_Trained	Atad2	Regions
Kcnq5		0.000671183	1.30144	0.14	0.056	1	CA3_Trained	Kcnq5	Regions
Apc		0.000671346	1.13454	0.228	0.115	1	CA3_Trained	Apc	Regions
Ube2e1		0.000677133	0.886615	0.263	0.14	1	CA3_Trained	Ube2e1	Regions
Ndufa2		0.000679009	0.623289	0.544	0.384	1	CA3_Trained	Ndufa2	Regions
Sh3bgr		0.000679715	2.9419	0.026	0.002	1	CA3_Trained	Sh3bgr	Regions
Pacsin1		0.000683496	0.737539	0.351	0.208	1	CA3_Trained	Pacsin1	Regions
Ndufa3		0.000689469	0.477229	0.623	0.437	1	CA3_Trained	Ndufa3	Regions
Sarnp		0.000703638	1.02133	0.219	0.108	1	CA3_Trained	Sarnp	Regions
Srp9		0.000707659	0.683163	0.342	0.196	1	CA3_Trained	Srp9	Regions
Tango2		0.000713773	1.01906	0.202	0.096	1	CA3_Trained	Tango2	Regions
Pgrmc2		0.000717478	1.25384	0.149	0.062	1	CA3_Trained	Pgrmc2	Regions
Slc48a1		0.000721386	0.778958	0.342	0.202	1	CA3_Trained	Slc48a1	Regions
Tmem88b		0.000729388	1.20493	0.123	0.046	1	CA3_Trained	Tmem88b	Regions
2210016L21Rik		0.000739549	0.699041	0.351	0.207	1	CA3_Trained	2210016L21Rik	Regions
Cops3		0.000745191	0.941897	0.211	0.102	1	CA3_Trained	Cops3	Regions
Ociad2		0.000747556	0.848238	0.298	0.169	1	CA3_Trained	Ociad2	Regions
mt-Cytb		0.000749139	-0.299294	1	0.999	1	CA3_Trained	mt-Cytb	Regions
Sptan1		0.000749392	0.447132	0.623	0.436	1	CA3_Trained	Sptan1	Regions
Nrgn		0.000752286	-0.399775	0.86	0.911	1	CA3_Trained	Nrgn	Regions
Usp14		0.000752537	0.735993	0.333	0.194	1	CA3_Trained	Usp14	Regions
Sephs2		0.000753926	1.50132	0.114	0.041	1	CA3_Trained	Sephs2	Regions
Mrpl32		0.000758121	1.38731	0.132	0.051	1	CA3_Trained	Mrpl32	Regions
Pip5k1c		0.000762762	0.706992	0.333	0.192	1	CA3_Trained	Pip5k1c	Regions
Crls1		0.000769391	1.12476	0.175	0.079	1	CA3_Trained	Crls1	Regions
Klc2		0.000779796	0.963923	0.254	0.136	1	CA3_Trained	Klc2	Regions
Cxcl12		0.000781302	-2.7446	0.009	0.107	1	CA3_Trained	Cxcl12	Regions
Grik4		0.000787299	1.66179	0.105	0.037	1	CA3_Trained	Grik4	Regions
Sh3gl3		0.000792813	1.42252	0.114	0.041	1	CA3_Trained	Sh3gl3	Regions
Tma7		0.000823018	0.54475	0.5	0.33	1	CA3_Trained	Tma7	Regions
Nefl		0.000847796	0.622643	0.561	0.416	1	CA3_Trained	Nefl	Regions
Tubb4b		0.00085421	0.666717	0.465	0.305	1	CA3_Trained	Tubb4b	Regions
Nop10		0.000867471	0.771972	0.36	0.219	1	CA3_Trained	Nop10	Regions
Scn1a		0.000885076	1.25909	0.149	0.063	1	CA3_Trained	Scn1a	Regions
Uqcrc1		0.000888126	0.660484	0.439	0.291	1	CA3_Trained	Uqcrc1	Regions
Fxyd7		0.000909234	0.834514	0.36	0.225	1	CA3_Trained	Fxyd7	Regions
Btbd3		0.000925955	-1.25726	0.149	0.287	1	CA3_Trained	Btbd3	Regions
Ube2ql1		0.000962008	0.709236	0.368	0.227	1	CA3_Trained	Ube2ql1	Regions
Cadps		0.000962368	0.801719	0.342	0.208	1	CA3_Trained	Cadps	Regions
Slc6a17		0.000978472	0.775539	0.325	0.192	1	CA3_Trained	Slc6a17	Regions
Zkscan17		0.000997028	2.57933	0.044	0.008	1	CA3_Trained	Zkscan17	Regions
1700096K18Rik		0.00100373	2.52686	0.044	0.008	1	CA3_Trained	1700096K18Rik	Regions
Efcab10		0.00100373	2.52686	0.044	0.008	1	CA3_Trained	Efcab10	Regions
Gemin6		0.00100373	2.52686	0.044	0.008	1	CA3_Trained	Gemin6	Regions
Gm26644		0.00102001	2.35693	0.044	0.008	1	CA3_Trained	Gm26644	Regions
Brk1		0.00102698	0.611118	0.447	0.3	1	CA3_Trained	Brk1	Regions
Fasn		0.00104074	0.758675	0.351	0.213	1	CA3_Trained	Fasn	Regions
Rasgrp1		0.00106893	0.664621	0.526	0.384	1	CA3_Trained	Rasgrp1	Regions
Elovl4		0.00110195	1.25384	0.14	0.058	1	CA3_Trained	Elovl4	Regions
Tmem59l		0.00111492	0.744751	0.439	0.303	1	CA3_Trained	Tmem59l	Regions
Grk2		0.00111574	0.732444	0.272	0.147	1	CA3_Trained	Grk2	Regions
Cse1l		0.00113156	1.18982	0.158	0.07	1	CA3_Trained	Cse1l	Regions
Mtpn		0.00113201	0.641912	0.395	0.249	1	CA3_Trained	Mtpn	Regions
Prelid1		0.00116066	0.660803	0.333	0.195	1	CA3_Trained	Prelid1	Regions
Polr2c		0.0011711	0.926947	0.202	0.098	1	CA3_Trained	Polr2c	Regions
Sept7		0.001172	0.545768	0.5	0.339	1	CA3_Trained	Sept7	Regions
Vma21		0.00117702	1.11747	0.184	0.088	1	CA3_Trained	Vma21	Regions
Fam20b		0.00119799	1.43288	0.105	0.038	1	CA3_Trained	Fam20b	Regions
Uhmk1		0.0012064	0.729593	0.316	0.185	1	CA3_Trained	Uhmk1	Regions
Tmem9		0.00120941	0.83756	0.254	0.137	1	CA3_Trained	Tmem9	Regions
Itpka		0.00121341	-1.1997	0.158	0.295	1	CA3_Trained	Itpka	Regions
Asb8		0.00121672	1.3855	0.132	0.054	1	CA3_Trained	Asb8	Regions
Sdcbp		0.00121758	0.624952	0.412	0.264	1	CA3_Trained	Sdcbp	Regions
Psma6		0.0012283	0.71711	0.342	0.207	1	CA3_Trained	Psma6	Regions
Camta1		0.00125503	0.637386	0.377	0.235	1	CA3_Trained	Camta1	Regions
Emc4		0.00131606	0.743958	0.368	0.233	1	CA3_Trained	Emc4	Regions
Phyh		0.00134111	0.966145	0.237	0.127	1	CA3_Trained	Phyh	Regions
Mydgf		0.00138544	1.02252	0.184	0.088	1	CA3_Trained	Mydgf	Regions
Zbtb18		0.00138661	0.522944	0.544	0.381	1	CA3_Trained	Zbtb18	Regions
Rab6a		0.00138706	0.524357	0.588	0.439	1	CA3_Trained	Rab6a	Regions
Ttl		0.00139068	1.21398	0.132	0.054	1	CA3_Trained	Ttl	Regions
Plch2		0.0013924	1.12476	0.167	0.076	1	CA3_Trained	Plch2	Regions
Kif1a		0.00144631	0.461352	0.535	0.362	1	CA3_Trained	Kif1a	Regions
Ddx56		0.00145097	1.32299	0.114	0.043	1	CA3_Trained	Ddx56	Regions
Map2k1		0.00148522	0.650666	0.474	0.333	1	CA3_Trained	Map2k1	Regions
Grm2		0.00149418	-3.43314	0	0.082	1	CA3_Trained	Grm2	Regions
Arhgap12		0.00149701	-2.38003	0.018	0.113	1	CA3_Trained	Arhgap12	Regions
Bub3		0.00149767	1.10059	0.184	0.089	1	CA3_Trained	Bub3	Regions
Atp5j		0.00153004	0.370449	0.763	0.579	1	CA3_Trained	Atp5j	Regions
Atp6ap2		0.00153035	0.584886	0.456	0.303	1	CA3_Trained	Atp6ap2	Regions
Atp5l		0.00154394	0.377112	0.746	0.615	1	CA3_Trained	Atp5l	Regions
Uqcr11		0.0015468	0.389047	0.781	0.634	1	CA3_Trained	Uqcr11	Regions
Fndc4		0.00155086	0.953579	0.237	0.128	1	CA3_Trained	Fndc4	Regions
Idi1		0.00155481	1.32523	0.123	0.049	1	CA3_Trained	Idi1	Regions
Ptgs2		0.00155891	2.03501	0.061	0.016	1	CA3_Trained	Ptgs2	Regions
Alg2		0.00156244	1.0806	0.219	0.116	1	CA3_Trained	Alg2	Regions
Tcaf1		0.00156654	0.801035	0.298	0.175	1	CA3_Trained	Tcaf1	Regions
Tmem151a		0.00156871	0.612773	0.333	0.196	1	CA3_Trained	Tmem151a	Regions
Cttnbp2		0.00157698	-1.65163	0.053	0.164	1	CA3_Trained	Cttnbp2	Regions
Rere		0.00157912	0.941897	0.228	0.121	1	CA3_Trained	Rere	Regions
Qdpr		0.00158984	0.726884	0.412	0.273	1	CA3_Trained	Qdpr	Regions
Kif5a		0.00162058	0.540799	0.482	0.329	1	CA3_Trained	Kif5a	Regions
Grb2		0.00163539	0.845973	0.298	0.176	1	CA3_Trained	Grb2	Regions
Rps6kl1		0.00167471	1.25384	0.14	0.061	1	CA3_Trained	Rps6kl1	Regions
Bola2		0.00168022	0.719505	0.307	0.18	1	CA3_Trained	Bola2	Regions
Txndc5		0.00169363	1.248	0.132	0.055	1	CA3_Trained	Txndc5	Regions
Fhl1		0.00169477	1.08629	0.167	0.078	1	CA3_Trained	Fhl1	Regions
Fis1		0.0017089	0.619969	0.439	0.301	1	CA3_Trained	Fis1	Regions
Tnfrsf21		0.00172056	1.0033	0.193	0.096	1	CA3_Trained	Tnfrsf21	Regions
Armcx5		0.00172096	1.57266	0.096	0.034	1	CA3_Trained	Armcx5	Regions
Nicn1		0.00172521	0.955836	0.211	0.108	1	CA3_Trained	Nicn1	Regions
Dgkh		0.00172912	-1.91608	0.035	0.138	1	CA3_Trained	Dgkh	Regions
Ndufv3		0.00173258	0.564226	0.456	0.306	1	CA3_Trained	Ndufv3	Regions
Oxct1		0.00173327	0.518215	0.412	0.258	1	CA3_Trained	Oxct1	Regions
Timm23		0.00173773	0.845682	0.246	0.134	1	CA3_Trained	Timm23	Regions
Syngr1		0.0017409	0.64745	0.386	0.247	1	CA3_Trained	Syngr1	Regions
Pclo		0.00174151	0.866609	0.289	0.171	1	CA3_Trained	Pclo	Regions
Smim14		0.00175601	0.764359	0.316	0.191	1	CA3_Trained	Smim14	Regions
Smim12		0.00175876	1.1422	0.193	0.097	1	CA3_Trained	Smim12	Regions
Lpl		0.00175894	1.19647	0.14	0.061	1	CA3_Trained	Lpl	Regions
Snap47		0.00177818	0.548752	0.509	0.362	1	CA3_Trained	Snap47	Regions
Rbis		0.00181906	0.759694	0.298	0.174	1	CA3_Trained	Rbis	Regions
Fgf14		0.0018734	1.78989	0.07	0.021	1	CA3_Trained	Fgf14	Regions
Fam241a		0.00189442	2.67886	0.035	0.006	1	CA3_Trained	Fam241a	Regions
Ppp2r5c		0.00191575	0.683163	0.325	0.194	1	CA3_Trained	Ppp2r5c	Regions
Arpc3		0.00194135	0.524942	0.377	0.231	1	CA3_Trained	Arpc3	Regions
Apoe		0.0019593	-0.401946	0.763	0.87	1	CA3_Trained	Apoe	Regions
Rabgap1l		0.00195957	1.02861	0.219	0.118	1	CA3_Trained	Rabgap1l	Regions
Enox1		0.00196416	1.49444	0.088	0.03	1	CA3_Trained	Enox1	Regions
Epha5		0.00197237	0.892654	0.254	0.144	1	CA3_Trained	Epha5	Regions
Cisd1		0.00198532	0.608698	0.395	0.255	1	CA3_Trained	Cisd1	Regions
Ppil3		0.00198945	1.61997	0.079	0.025	1	CA3_Trained	Ppil3	Regions
Ank2		0.0019946	0.529919	0.439	0.287	1	CA3_Trained	Ank2	Regions
Cox4i1		0.00199899	0.283353	0.93	0.852	1	CA3_Trained	Cox4i1	Regions
Sept8		0.00201013	0.681661	0.333	0.204	1	CA3_Trained	Sept8	Regions
Comtd1		0.00202483	1.56339	0.079	0.025	1	CA3_Trained	Comtd1	Regions
Gtdc1		0.00204469	1.26383	0.123	0.05	1	CA3_Trained	Gtdc1	Regions
Gpcpd1		0.00204605	1.00079	0.202	0.104	1	CA3_Trained	Gpcpd1	Regions
Tnfaip6		0.00205708	1.66179	0.053	0.013	1	CA3_Trained	Tnfaip6	Regions
Zdhhc20		0.00205793	1.46385	0.105	0.04	1	CA3_Trained	Zdhhc20	Regions
Prelid3b		0.00209427	1.06743	0.167	0.079	1	CA3_Trained	Prelid3b	Regions
Gpx4		0.00211015	0.4188	0.684	0.553	1	CA3_Trained	Gpx4	Regions
Tgfb2		0.00213338	1.39441	0.105	0.04	1	CA3_Trained	Tgfb2	Regions
Chic1		0.00213338	1.39441	0.105	0.04	1	CA3_Trained	Chic1	Regions
Rtn4		0.00214716	0.347348	0.711	0.521	1	CA3_Trained	Rtn4	Regions
Cox7a1		0.00220326	2.35693	0.044	0.009	1	CA3_Trained	Cox7a1	Regions
Cldn22		0.00220326	2.35693	0.044	0.009	1	CA3_Trained	Cldn22	Regions
Bean1		0.00220326	2.35693	0.044	0.009	1	CA3_Trained	Bean1	Regions
1700052K11Rik		0.00220326	2.35693	0.044	0.009	1	CA3_Trained	1700052K11Rik	Regions
Spock3		0.002208	0.743958	0.272	0.155	1	CA3_Trained	Spock3	Regions
Chst11		0.00222715	1.64234	0.096	0.035	1	CA3_Trained	Chst11	Regions
Zcchc10		0.00223545	2.20493	0.044	0.009	1	CA3_Trained	Zcchc10	Regions
Pfkm		0.00226115	0.590134	0.456	0.316	1	CA3_Trained	Pfkm	Regions
Ugt8a		0.00226492	1.28982	0.105	0.04	1	CA3_Trained	Ugt8a	Regions
Endod1		0.00226967	0.760567	0.237	0.128	1	CA3_Trained	Endod1	Regions
Gmfb		0.00227043	0.798061	0.254	0.143	1	CA3_Trained	Gmfb	Regions
Ndufb3		0.00228323	0.480166	0.439	0.283	1	CA3_Trained	Ndufb3	Regions
Rps23		0.00228587	-0.508247	0.5	0.621	1	CA3_Trained	Rps23	Regions
Nipa1		0.00229733	1.38936	0.114	0.046	1	CA3_Trained	Nipa1	Regions
Dnajc10		0.00230462	1.19774	0.158	0.074	1	CA3_Trained	Dnajc10	Regions
Necab2		0.00232646	0.932182	0.254	0.147	1	CA3_Trained	Necab2	Regions
Avp		0.00239001	1.32299	0.114	0.046	1	CA3_Trained	Avp	Regions
Zfr		0.00241639	0.470591	0.377	0.229	1	CA3_Trained	Zfr	Regions
AW549877		0.00242673	1.27893	0.14	0.063	1	CA3_Trained	AW549877	Regions
Hprt		0.00243724	0.740263	0.307	0.186	1	CA3_Trained	Hprt	Regions
Akt3		0.00244012	1.00901	0.175	0.086	1	CA3_Trained	Akt3	Regions
Etl4		0.00245694	1.30447	0.132	0.057	1	CA3_Trained	Etl4	Regions
Larp6		0.00253068	1.22918	0.14	0.063	1	CA3_Trained	Larp6	Regions
Syp		0.00254176	0.504712	0.561	0.411	1	CA3_Trained	Syp	Regions
Nbl1		0.00255989	0.941897	0.193	0.098	1	CA3_Trained	Nbl1	Regions
Tomm5		0.00256562	0.586135	0.421	0.279	1	CA3_Trained	Tomm5	Regions
Tns2		0.00261214	1.85443	0.061	0.017	1	CA3_Trained	Tns2	Regions
Cmc2		0.00264641	2.00901	0.07	0.022	1	CA3_Trained	Cmc2	Regions
Rab3b		0.00265909	1.20493	0.123	0.051	1	CA3_Trained	Rab3b	Regions
Smpd1		0.00268608	0.854434	0.237	0.13	1	CA3_Trained	Smpd1	Regions
Slc24a2		0.00269544	0.546149	0.474	0.332	1	CA3_Trained	Slc24a2	Regions
Rem2		0.00269967	1.49444	0.088	0.031	1	CA3_Trained	Rem2	Regions
Ina		0.00270647	0.678863	0.289	0.169	1	CA3_Trained	Ina	Regions
Prps1		0.00271218	0.968864	0.211	0.112	1	CA3_Trained	Prps1	Regions
Vcp		0.00272882	0.569928	0.386	0.245	1	CA3_Trained	Vcp	Regions
Zfand5		0.00273082	0.514887	0.368	0.226	1	CA3_Trained	Zfand5	Regions
Prrt4		0.0027388	4.26383	0.018	0.001	1	CA3_Trained	Prrt4	Regions
Jak3		0.0027388	3.9419	0.018	0.001	1	CA3_Trained	Jak3	Regions
Gm19705		0.00275528	3.52686	0.018	0.001	1	CA3_Trained	Gm19705	Regions
Alyref2		0.00275528	3.52686	0.018	0.001	1	CA3_Trained	Alyref2	Regions
Gm2061		0.00275528	3.52686	0.018	0.001	1	CA3_Trained	Gm2061	Regions
Dtl		0.00275528	3.52686	0.018	0.001	1	CA3_Trained	Dtl	Regions
Nkx2-2		0.00275528	3.52686	0.018	0.001	1	CA3_Trained	Nkx2-2	Regions
Fhdc1		0.00275528	3.52686	0.018	0.001	1	CA3_Trained	Fhdc1	Regions
Polr1e		0.00275528	3.52686	0.018	0.001	1	CA3_Trained	Polr1e	Regions
Plb1		0.00275528	3.52686	0.018	0.001	1	CA3_Trained	Plb1	Regions
Crybb3		0.00275528	3.52686	0.018	0.001	1	CA3_Trained	Crybb3	Regions
Alkbh2		0.00275528	3.52686	0.018	0.001	1	CA3_Trained	Alkbh2	Regions
Cpa2		0.00275528	3.52686	0.018	0.001	1	CA3_Trained	Cpa2	Regions
1700008J07Rik		0.00275528	3.52686	0.018	0.001	1	CA3_Trained	1700008J07Rik	Regions
Gm17491		0.00275528	3.52686	0.018	0.001	1	CA3_Trained	Gm17491	Regions
Fbxl8		0.00275528	3.52686	0.018	0.001	1	CA3_Trained	Fbxl8	Regions
Nt5e		0.00275528	3.52686	0.018	0.001	1	CA3_Trained	Nt5e	Regions
Aste1		0.00275528	3.52686	0.018	0.001	1	CA3_Trained	Aste1	Regions
Tbxa2r		0.00275528	3.52686	0.018	0.001	1	CA3_Trained	Tbxa2r	Regions
Dock5		0.00275528	3.52686	0.018	0.001	1	CA3_Trained	Dock5	Regions
P3h2		0.00275528	3.52686	0.018	0.001	1	CA3_Trained	P3h2	Regions
Def6		0.00275528	3.52686	0.018	0.001	1	CA3_Trained	Def6	Regions
Gm17251		0.00275528	3.52686	0.018	0.001	1	CA3_Trained	Gm17251	Regions
Arap3		0.00275528	3.52686	0.018	0.001	1	CA3_Trained	Arap3	Regions
Dtwd2		0.00275528	3.52686	0.018	0.001	1	CA3_Trained	Dtwd2	Regions
Gmpr2		0.00276312	1.70089	0.079	0.026	1	CA3_Trained	Gmpr2	Regions
Chga		0.00276854	0.931328	0.246	0.142	1	CA3_Trained	Chga	Regions
Nenf		0.00279424	0.633452	0.333	0.205	1	CA3_Trained	Nenf	Regions
Sqle		0.00281414	1.24146	0.149	0.07	1	CA3_Trained	Sqle	Regions
Map2k4		0.00283124	0.790955	0.263	0.152	1	CA3_Trained	Map2k4	Regions
Ndor1		0.00285718	1.7195	0.07	0.022	1	CA3_Trained	Ndor1	Regions
Nkiras1		0.00288005	0.911309	0.254	0.147	1	CA3_Trained	Nkiras1	Regions
Sdhaf3		0.00293233	1.50894	0.079	0.026	1	CA3_Trained	Sdhaf3	Regions
Fut8		0.00294649	0.976662	0.175	0.087	1	CA3_Trained	Fut8	Regions
Gm42418		0.00296527	-0.705103	0.351	0.482	1	CA3_Trained	Gm42418	Regions
Wdr18		0.00297968	0.982539	0.149	0.068	1	CA3_Trained	Wdr18	Regions
Tle5		0.00299199	0.424265	0.632	0.478	1	CA3_Trained	Tle5	Regions
Grm1		0.00303362	1.32719	0.123	0.053	1	CA3_Trained	Grm1	Regions
Kcnab2		0.00303868	0.459504	0.491	0.33	1	CA3_Trained	Kcnab2	Regions
Hlcs		0.00304361	3.26383	0.026	0.003	1	CA3_Trained	Hlcs	Regions
Sfxn5		0.00306542	-1.52687	0.053	0.155	1	CA3_Trained	Sfxn5	Regions
Tnfaip8l2		0.00308236	2.9419	0.026	0.003	1	CA3_Trained	Tnfaip8l2	Regions
Gpr3		0.00308236	2.9419	0.026	0.003	1	CA3_Trained	Gpr3	Regions
Cep41		0.00308236	2.9419	0.026	0.003	1	CA3_Trained	Cep41	Regions
Aspdh		0.00308236	2.9419	0.026	0.003	1	CA3_Trained	Aspdh	Regions
Cd109		0.00308236	2.9419	0.026	0.003	1	CA3_Trained	Cd109	Regions
Ccl6		0.00308236	2.9419	0.026	0.003	1	CA3_Trained	Ccl6	Regions
Higd1b		0.00308236	2.9419	0.026	0.003	1	CA3_Trained	Higd1b	Regions
Gm48992		0.00308236	2.9419	0.026	0.003	1	CA3_Trained	Gm48992	Regions
H2-M3		0.00308236	2.9419	0.026	0.003	1	CA3_Trained	H2-M3	Regions
Mpp7		0.00308236	2.9419	0.026	0.003	1	CA3_Trained	Mpp7	Regions
Gm30082		0.00308236	2.9419	0.026	0.003	1	CA3_Trained	Gm30082	Regions
Apool		0.00308236	2.9419	0.026	0.003	1	CA3_Trained	Apool	Regions
Map11		0.00309395	1.14543	0.149	0.07	1	CA3_Trained	Map11	Regions
Rgs14		0.00311802	1.00184	0.237	0.136	1	CA3_Trained	Rgs14	Regions
Ehhadh		0.00312135	2.61997	0.026	0.003	1	CA3_Trained	Ehhadh	Regions
Armcx1		0.00313202	1.06743	0.184	0.095	1	CA3_Trained	Armcx1	Regions
Lypd1		0.00313733	-1.69037	0.035	0.13	1	CA3_Trained	Lypd1	Regions
Ube2s		0.00316409	0.671808	0.281	0.164	1	CA3_Trained	Ube2s	Regions
Sdhd		0.00319409	1.00128	0.219	0.122	1	CA3_Trained	Sdhd	Regions
Ints3		0.00320539	1.19647	0.132	0.058	1	CA3_Trained	Ints3	Regions
Insig1		0.00320539	1.19647	0.132	0.058	1	CA3_Trained	Insig1	Regions
Jakmip2		0.00320837	1.4394	0.096	0.037	1	CA3_Trained	Jakmip2	Regions
Mbd1		0.00320837	1.4394	0.096	0.037	1	CA3_Trained	Mbd1	Regions
Ppfia3		0.0032254	0.838804	0.219	0.119	1	CA3_Trained	Ppfia3	Regions
Luzp1		0.00322932	1.20493	0.123	0.053	1	CA3_Trained	Luzp1	Regions
Pitpna		0.00324406	0.664193	0.377	0.25	1	CA3_Trained	Pitpna	Regions
Cyfip2		0.00326045	0.430101	0.544	0.405	1	CA3_Trained	Cyfip2	Regions
Acyp1		0.00326372	1.01229	0.175	0.088	1	CA3_Trained	Acyp1	Regions
Ndufb1-ps		0.00326521	0.30494	0.702	0.518	1	CA3_Trained	Ndufb1-ps	Regions
Rundc3a		0.00326819	0.550706	0.43	0.293	1	CA3_Trained	Rundc3a	Regions
Sec11c		0.00327716	0.771972	0.289	0.177	1	CA3_Trained	Sec11c	Regions
Tspan2		0.00327999	1.01116	0.211	0.115	1	CA3_Trained	Tspan2	Regions
Actg1		0.00330151	0.346985	0.904	0.866	1	CA3_Trained	Actg1	Regions
Fam76a		0.00330739	1.13454	0.14	0.064	1	CA3_Trained	Fam76a	Regions
AI837181		0.00332281	0.893534	0.184	0.094	1	CA3_Trained	AI837181	Regions
Tmem60		0.00333624	1.12247	0.14	0.064	1	CA3_Trained	Tmem60	Regions
Adcy3		0.00335645	1.17636	0.123	0.053	1	CA3_Trained	Adcy3	Regions
Tcf7l2		0.00337407	-3.16663	0	0.071	1	CA3_Trained	Tcf7l2	Regions
Adarb1		0.00337417	0.714091	0.289	0.172	1	CA3_Trained	Adarb1	Regions
Oxr1		0.00339418	0.535905	0.386	0.247	1	CA3_Trained	Oxr1	Regions
Iqsec3		0.00339892	1.04573	0.149	0.07	1	CA3_Trained	Iqsec3	Regions
Mapk8ip2		0.00340152	0.725579	0.351	0.232	1	CA3_Trained	Mapk8ip2	Regions
Etnk1		0.00341334	0.685557	0.368	0.239	1	CA3_Trained	Etnk1	Regions
Zfp668		0.00345287	2.04881	0.053	0.014	1	CA3_Trained	Zfp668	Regions
Wdr44		0.00345287	2.04881	0.053	0.014	1	CA3_Trained	Wdr44	Regions
Ndufb8		0.00346033	0.442974	0.57	0.428	1	CA3_Trained	Ndufb8	Regions
Psd3		0.00346584	0.607202	0.333	0.208	1	CA3_Trained	Psd3	Regions
Utp3		0.00347473	1.42732	0.105	0.042	1	CA3_Trained	Utp3	Regions
Synpr		0.00358406	0.69397	0.272	0.159	1	CA3_Trained	Synpr	Regions
Armcx3		0.00364934	0.899253	0.202	0.107	1	CA3_Trained	Armcx3	Regions
Ndrg4		0.00365272	0.31402	0.912	0.841	1	CA3_Trained	Ndrg4	Regions
Rufy3		0.00367974	0.788092	0.289	0.179	1	CA3_Trained	Rufy3	Regions
Mpped1		0.00371141	-1.47957	0.044	0.142	1	CA3_Trained	Mpped1	Regions
Mrps18c		0.00376494	0.941897	0.202	0.108	1	CA3_Trained	Mrps18c	Regions
Cox5b		0.00379672	0.266404	0.807	0.715	1	CA3_Trained	Cox5b	Regions
Atp6ap1		0.00379891	0.495214	0.447	0.301	1	CA3_Trained	Atp6ap1	Regions
Ralyl		0.0038	0.888786	0.167	0.082	1	CA3_Trained	Ralyl	Regions
Stoml1		0.00381893	1.10236	0.149	0.071	1	CA3_Trained	Stoml1	Regions
Stard7		0.00385939	1.01028	0.202	0.11	1	CA3_Trained	Stard7	Regions
Arhgef4		0.00387596	0.65859	0.377	0.256	1	CA3_Trained	Arhgef4	Regions
Dock4		0.00389124	0.796467	0.254	0.147	1	CA3_Trained	Dock4	Regions
Retreg1		0.00392245	1.2574	0.114	0.048	1	CA3_Trained	Retreg1	Regions
Tspyl4		0.0039773	0.436523	0.447	0.296	1	CA3_Trained	Tspyl4	Regions
Fam89b		0.00399508	1.22569	0.114	0.048	1	CA3_Trained	Fam89b	Regions
Tagln3		0.00400915	0.454782	0.439	0.291	1	CA3_Trained	Tagln3	Regions
Nrn1		0.00401528	0.607107	0.421	0.295	1	CA3_Trained	Nrn1	Regions
Cltb		0.00410615	0.613274	0.325	0.202	1	CA3_Trained	Cltb	Regions
Usp10		0.00412088	1.14835	0.123	0.054	1	CA3_Trained	Usp10	Regions
Rapgef4		0.00414305	0.684099	0.333	0.209	1	CA3_Trained	Rapgef4	Regions
Nsmce1		0.00415893	1.7195	0.07	0.023	1	CA3_Trained	Nsmce1	Regions
Mapk11		0.00415893	1.7195	0.07	0.023	1	CA3_Trained	Mapk11	Regions
Mrpl17		0.00416715	0.84674	0.184	0.095	1	CA3_Trained	Mrpl17	Regions
Lmbrd2		0.00418223	0.941897	0.158	0.076	1	CA3_Trained	Lmbrd2	Regions
Swi5		0.0041863	0.518298	0.439	0.304	1	CA3_Trained	Swi5	Regions
Ehd4		0.00420715	2.42732	0.044	0.01	1	CA3_Trained	Ehd4	Regions
Hibch		0.00428392	1.58826	0.07	0.023	1	CA3_Trained	Hibch	Regions
Ahr		0.00431103	2.20493	0.044	0.01	1	CA3_Trained	Ahr	Regions
Tspyl5		0.00431918	1.35693	0.096	0.038	1	CA3_Trained	Tspyl5	Regions
Tmem160		0.00432521	0.761988	0.254	0.148	1	CA3_Trained	Tmem160	Regions
Idnk		0.00432882	1.32041	0.096	0.038	1	CA3_Trained	Idnk	Regions
Bcas1		0.00439087	1.00079	0.184	0.097	1	CA3_Trained	Bcas1	Regions
Syt4		0.004442	0.756542	0.246	0.142	1	CA3_Trained	Syt4	Regions
Lztr1		0.00446717	0.733498	0.281	0.171	1	CA3_Trained	Lztr1	Regions
Prkar1b		0.00450907	0.551107	0.509	0.382	1	CA3_Trained	Prkar1b	Regions
Cep120		0.004555	1.08945	0.149	0.072	1	CA3_Trained	Cep120	Regions
St3gal5		0.00456341	0.749252	0.237	0.135	1	CA3_Trained	St3gal5	Regions
Slc7a5		0.00458611	1.35693	0.114	0.049	1	CA3_Trained	Slc7a5	Regions
BC052040		0.00459989	2.45647	0.035	0.007	1	CA3_Trained	BC052040	Regions
Plk4		0.00459989	2.45647	0.035	0.007	1	CA3_Trained	Plk4	Regions
Cradd		0.00459989	2.45647	0.035	0.007	1	CA3_Trained	Cradd	Regions
Arg2		0.00459989	2.45647	0.035	0.007	1	CA3_Trained	Arg2	Regions
Kcnk13		0.00459989	2.45647	0.035	0.007	1	CA3_Trained	Kcnk13	Regions
Jrk		0.00459989	2.45647	0.035	0.007	1	CA3_Trained	Jrk	Regions
4732491K20Rik		0.00459989	2.45647	0.035	0.007	1	CA3_Trained	4732491K20Rik	Regions
Fzd8		0.00459989	2.45647	0.035	0.007	1	CA3_Trained	Fzd8	Regions
Chchd2		0.00465414	0.310203	0.763	0.664	1	CA3_Trained	Chchd2	Regions
Casp2		0.00465759	2.26383	0.035	0.007	1	CA3_Trained	Casp2	Regions
Mobp		0.00466062	0.668879	0.447	0.326	1	CA3_Trained	Mobp	Regions
mt-Co3		0.00468655	-0.230561	1	1	1	CA3_Trained	mt-Co3	Regions
Rusc1		0.0046904	0.829688	0.254	0.152	1	CA3_Trained	Rusc1	Regions
Pde1b		0.00469959	-1.33609	0.079	0.183	1	CA3_Trained	Pde1b	Regions
Stx6		0.00470355	-1.59416	0.035	0.124	1	CA3_Trained	Stx6	Regions
Prox1		0.00475295	-2.07305	0.018	0.097	1	CA3_Trained	Prox1	Regions
Aak1		0.00478375	0.601473	0.395	0.274	1	CA3_Trained	Aak1	Regions
Nectin1		0.00480789	1.25002	0.105	0.043	1	CA3_Trained	Nectin1	Regions
Ubqln2		0.00482164	0.58115	0.342	0.218	1	CA3_Trained	Ubqln2	Regions
Ube2v1		0.00482658	0.458814	0.368	0.235	1	CA3_Trained	Ube2v1	Regions
Kcnq2		0.00484874	0.476774	0.377	0.243	1	CA3_Trained	Kcnq2	Regions
Clec2l		0.00490425	1.01906	0.175	0.091	1	CA3_Trained	Clec2l	Regions
Arhgef26		0.004915	1.44713	0.088	0.033	1	CA3_Trained	Arhgef26	Regions
Atxn7l3		0.00492082	0.761325	0.246	0.143	1	CA3_Trained	Atxn7l3	Regions
Camta2		0.00493853	0.544462	0.447	0.312	1	CA3_Trained	Camta2	Regions
Sgk1		0.00497845	0.703908	0.298	0.184	1	CA3_Trained	Sgk1	Regions
Cox17		0.00499019	0.496097	0.421	0.281	1	CA3_Trained	Cox17	Regions
Arap2		0.00502138	1.17636	0.123	0.055	1	CA3_Trained	Arap2	Regions
Car2		0.00505362	0.704205	0.368	0.252	1	CA3_Trained	Car2	Regions
Dsp		0.00517556	-2.39795	0.009	0.081	1	CA3_Trained	Dsp	Regions
Sept4		0.00522753	0.73331	0.298	0.187	1	CA3_Trained	Sept4	Regions
Vps35		0.00523349	0.678863	0.298	0.187	1	CA3_Trained	Vps35	Regions
Bin1		0.00524118	0.583042	0.377	0.252	1	CA3_Trained	Bin1	Regions
Evc2		0.00532206	1.64644	0.079	0.029	1	CA3_Trained	Evc2	Regions
Flot2		0.00542046	0.941897	0.184	0.098	1	CA3_Trained	Flot2	Regions
Zmiz2		0.00546736	0.684739	0.298	0.186	1	CA3_Trained	Zmiz2	Regions
Rab11fip4		0.00548801	0.865546	0.193	0.104	1	CA3_Trained	Rab11fip4	Regions
Tax1bp1		0.00550058	0.610053	0.246	0.14	1	CA3_Trained	Tax1bp1	Regions
Clu		0.00551277	-0.493922	0.658	0.716	1	CA3_Trained	Clu	Regions
Rgmb		0.00553191	0.888786	0.167	0.084	1	CA3_Trained	Rgmb	Regions
Them6		0.00553541	1.01229	0.167	0.086	1	CA3_Trained	Them6	Regions
Vdac2		0.00565959	0.439397	0.404	0.267	1	CA3_Trained	Vdac2	Regions
Ndst1		0.00567795	1.19647	0.132	0.062	1	CA3_Trained	Ndst1	Regions
Bnip3		0.00570276	0.771972	0.263	0.159	1	CA3_Trained	Bnip3	Regions
Fstl5		0.00570653	1.9419	0.053	0.015	1	CA3_Trained	Fstl5	Regions
Gas8		0.00570653	1.9419	0.053	0.015	1	CA3_Trained	Gas8	Regions
Gm20712		0.00570653	1.9419	0.053	0.015	1	CA3_Trained	Gm20712	Regions
C1d		0.0057366	0.711599	0.219	0.122	1	CA3_Trained	C1d	Regions
Eif3f		0.00586563	0.547983	0.342	0.218	1	CA3_Trained	Eif3f	Regions
Hmgcr		0.00589086	1.14672	0.132	0.062	1	CA3_Trained	Hmgcr	Regions
Lrp11		0.00591177	0.683163	0.298	0.187	1	CA3_Trained	Lrp11	Regions
St8sia5		0.00591336	1.25002	0.105	0.045	1	CA3_Trained	St8sia5	Regions
Slc25a12		0.00595164	0.653328	0.281	0.171	1	CA3_Trained	Slc25a12	Regions
Ppa1		0.00604427	0.713078	0.254	0.151	1	CA3_Trained	Ppa1	Regions
Sort1		0.00606383	0.505126	0.465	0.325	1	CA3_Trained	Sort1	Regions
Wdr47		0.00609491	0.77751	0.228	0.132	1	CA3_Trained	Wdr47	Regions
Adap1		0.00613041	0.732444	0.254	0.152	1	CA3_Trained	Adap1	Regions
Tbc1d24		0.00615594	1.17636	0.114	0.05	1	CA3_Trained	Tbc1d24	Regions
Abca3		0.00615651	1.01298	0.193	0.107	1	CA3_Trained	Abca3	Regions
Itm2c		0.00618284	0.336515	0.754	0.619	1	CA3_Trained	Itm2c	Regions
Riok2		0.00622179	1.69397	0.061	0.019	1	CA3_Trained	Riok2	Regions
Rilpl1		0.00625084	-1.64307	0.035	0.12	1	CA3_Trained	Rilpl1	Regions
Aco2		0.00626891	0.497112	0.465	0.339	1	CA3_Trained	Aco2	Regions
mt-Nd1		0.00627777	-0.238215	0.965	0.99	1	CA3_Trained	mt-Nd1	Regions
Tsc22d1		0.00628021	0.474947	0.535	0.405	1	CA3_Trained	Tsc22d1	Regions
Psap		0.00630852	0.258997	0.956	0.868	1	CA3_Trained	Psap	Regions
Dclk1		0.00631166	-0.761902	0.246	0.361	1	CA3_Trained	Dclk1	Regions
Prkab2		0.00632471	1.15048	0.105	0.045	1	CA3_Trained	Prkab2	Regions
Atp6v1d		0.00633188	0.586897	0.447	0.324	1	CA3_Trained	Atp6v1d	Regions
Cfl1		0.00639834	0.311901	0.833	0.764	1	CA3_Trained	Cfl1	Regions
Ykt6		0.00639993	0.9263	0.184	0.099	1	CA3_Trained	Ykt6	Regions
Dgcr6		0.00646362	0.836102	0.193	0.105	1	CA3_Trained	Dgcr6	Regions
Gdap1		0.00652137	1.08629	0.158	0.081	1	CA3_Trained	Gdap1	Regions
Pfkl		0.00658903	0.660803	0.316	0.204	1	CA3_Trained	Pfkl	Regions
Dus3l		0.00663814	1.04143	0.123	0.056	1	CA3_Trained	Dus3l	Regions
Zc2hc1a		0.00666238	1.11182	0.14	0.068	1	CA3_Trained	Zc2hc1a	Regions
mt-Nd5		0.00666558	-0.379216	0.614	0.753	1	CA3_Trained	mt-Nd5	Regions
Pfkfb3		0.00672584	1.31387	0.088	0.034	1	CA3_Trained	Pfkfb3	Regions
Cend1		0.00672657	0.641912	0.36	0.24	1	CA3_Trained	Cend1	Regions
Ndufc1		0.00675328	0.43269	0.57	0.445	1	CA3_Trained	Ndufc1	Regions
Armh4		0.00678605	1.43288	0.096	0.04	1	CA3_Trained	Armh4	Regions
Ube2d3		0.00682525	0.44758	0.404	0.271	1	CA3_Trained	Ube2d3	Regions
Sst		0.00683061	0.307466	0.404	0.277	1	CA3_Trained	Sst	Regions
Trnp1		0.00688565	0.734935	0.325	0.215	1	CA3_Trained	Trnp1	Regions
Cdk5		0.00700412	0.569088	0.307	0.194	1	CA3_Trained	Cdk5	Regions
Ilvbl		0.00702067	1.66888	0.079	0.03	1	CA3_Trained	Ilvbl	Regions
Fkbp3		0.00703904	0.535905	0.412	0.292	1	CA3_Trained	Fkbp3	Regions
Cog5		0.00711101	1.21398	0.123	0.057	1	CA3_Trained	Cog5	Regions
Glo1		0.0071221	0.593974	0.43	0.307	1	CA3_Trained	Glo1	Regions
Ubac2		0.00712733	1.09862	0.132	0.063	1	CA3_Trained	Ubac2	Regions
Atp6v1f		0.00718657	0.48915	0.439	0.309	1	CA3_Trained	Atp6v1f	Regions
Msmo1		0.00719015	0.751213	0.193	0.105	1	CA3_Trained	Msmo1	Regions
Doc2b		0.00720098	-2.16663	0.009	0.076	1	CA3_Trained	Doc2b	Regions
Casp9		0.00721634	1.59397	0.079	0.03	1	CA3_Trained	Casp9	Regions
Hras		0.00723645	0.562125	0.333	0.217	1	CA3_Trained	Hras	Regions
Opalin		0.00732608	1.15763	0.132	0.063	1	CA3_Trained	Opalin	Regions
Rgs10		0.00733408	0.9286	0.193	0.106	1	CA3_Trained	Rgs10	Regions
Mmp17		0.00733543	0.719505	0.289	0.184	1	CA3_Trained	Mmp17	Regions
Fam53c		0.00734287	1.17636	0.123	0.057	1	CA3_Trained	Fam53c	Regions
Arpc5l		0.0073667	0.722452	0.263	0.161	1	CA3_Trained	Arpc5l	Regions
Rap1a		0.00740814	0.801416	0.184	0.099	1	CA3_Trained	Rap1a	Regions
Crtac1		0.00742711	1.14835	0.123	0.057	1	CA3_Trained	Crtac1	Regions
Bnip1		0.00742946	1.50894	0.079	0.03	1	CA3_Trained	Bnip1	Regions
Neurl1a		0.00744885	0.619969	0.246	0.145	1	CA3_Trained	Neurl1a	Regions
Gm1673		0.00757556	0.626121	0.351	0.239	1	CA3_Trained	Gm1673	Regions
Galnt17		0.00758421	0.719505	0.228	0.132	1	CA3_Trained	Galnt17	Regions
Gng7		0.00763343	-1.11121	0.07	0.167	1	CA3_Trained	Gng7	Regions
Tmem181a		0.00769191	0.845036	0.149	0.074	1	CA3_Trained	Tmem181a	Regions
Trmt13		0.00769284	2.06743	0.044	0.011	1	CA3_Trained	Trmt13	Regions
Zfp711		0.00769284	2.06743	0.044	0.011	1	CA3_Trained	Zfp711	Regions
Ap3b2		0.00773756	0.629953	0.237	0.138	1	CA3_Trained	Ap3b2	Regions
Tmed5		0.00775164	1.35693	0.079	0.03	1	CA3_Trained	Tmed5	Regions
Plk5		0.00777829	-2.22803	0.009	0.075	1	CA3_Trained	Plk5	Regions
Katnal1		0.00778541	1.13454	0.114	0.051	1	CA3_Trained	Katnal1	Regions
Zfp768		0.00778555	1.9419	0.044	0.011	1	CA3_Trained	Zfp768	Regions
Eid2		0.00782016	0.740263	0.202	0.113	1	CA3_Trained	Eid2	Regions
Mbp		0.00785962	0.576824	0.807	0.771	1	CA3_Trained	Mbp	Regions
Cdk14		0.00789448	0.698443	0.263	0.162	1	CA3_Trained	Cdk14	Regions
Pcdh10		0.00792535	0.987701	0.175	0.095	1	CA3_Trained	Pcdh10	Regions
Dnaja2		0.00792734	0.572663	0.368	0.252	1	CA3_Trained	Dnaja2	Regions
Afg3l2		0.00796096	0.854434	0.193	0.107	1	CA3_Trained	Afg3l2	Regions
Cdk5r2		0.00797035	-1.28692	0.061	0.153	1	CA3_Trained	Cdk5r2	Regions
1500004A13Rik		0.00797946	0.941897	0.175	0.095	1	CA3_Trained	1500004A13Rik	Regions
Tnk2		0.00811817	0.619969	0.228	0.132	1	CA3_Trained	Tnk2	Regions
Tceal3		0.00819158	0.568439	0.342	0.227	1	CA3_Trained	Tceal3	Regions
Csnk2b		0.00820896	0.732444	0.246	0.148	1	CA3_Trained	Csnk2b	Regions
Ybx3		0.00821234	-2.89099	0	0.058	1	CA3_Trained	Ybx3	Regions
Pip4k2c		0.0082437	0.742588	0.219	0.127	1	CA3_Trained	Pip4k2c	Regions
Rpusd1		0.00826659	1.16429	0.149	0.076	1	CA3_Trained	Rpusd1	Regions
Saraf		0.00836856	0.351934	0.404	0.263	1	CA3_Trained	Saraf	Regions
Ppih		0.00840698	1.40133	0.088	0.035	1	CA3_Trained	Ppih	Regions
Prkaca		0.0084281	0.520433	0.333	0.217	1	CA3_Trained	Prkaca	Regions
Psma3		0.00846979	0.695586	0.316	0.213	1	CA3_Trained	Psma3	Regions
Gpx1		0.00851339	0.768068	0.272	0.174	1	CA3_Trained	Gpx1	Regions
Aida		0.00851449	1.35693	0.088	0.035	1	CA3_Trained	Aida	Regions
Ppp2r2b		0.00852625	0.778958	0.184	0.1	1	CA3_Trained	Ppp2r2b	Regions
Cort		0.00856931	1.46797	0.07	0.025	1	CA3_Trained	Cort	Regions
Tsta3		0.00864307	1.31387	0.088	0.035	1	CA3_Trained	Tsta3	Regions
Unc13a		0.00873585	0.565176	0.263	0.159	1	CA3_Trained	Unc13a	Regions
Neat1		0.00875916	1.03116	0.167	0.09	1	CA3_Trained	Neat1	Regions
1190007I07Rik		0.00877332	1.27205	0.088	0.035	1	CA3_Trained	1190007I07Rik	Regions
Epha3		0.00879387	1.9419	0.053	0.016	1	CA3_Trained	Epha3	Regions
Itpk1		0.0088019	0.963271	0.14	0.07	1	CA3_Trained	Itpk1	Regions
Tmsb10		0.00884855	-0.728795	0.298	0.41	1	CA3_Trained	Tmsb10	Regions
Smpd3		0.00885946	0.886044	0.158	0.082	1	CA3_Trained	Smpd3	Regions
Syt17		0.00893959	-1.9967	0.018	0.088	1	CA3_Trained	Syt17	Regions
Mea1		0.0090175	0.776559	0.254	0.16	1	CA3_Trained	Mea1	Regions
Acadvl		0.00903754	1.17636	0.114	0.053	1	CA3_Trained	Acadvl	Regions
Snupn		0.00905459	1.74925	0.053	0.016	1	CA3_Trained	Snupn	Regions
Lyrm7		0.00905459	1.74925	0.053	0.016	1	CA3_Trained	Lyrm7	Regions
Folh1		0.00907248	2.9419	0.026	0.005	1	CA3_Trained	Folh1	Regions
Perp		0.00907248	2.9419	0.026	0.005	1	CA3_Trained	Perp	Regions
Timm17a		0.00909067	0.804394	0.202	0.115	1	CA3_Trained	Timm17a	Regions
Bex1		0.00910095	-1.47314	0.044	0.127	1	CA3_Trained	Bex1	Regions
Efr3a		0.00914841	0.897503	0.184	0.103	1	CA3_Trained	Efr3a	Regions
Gpt2		0.00917137	0.779626	0.175	0.095	1	CA3_Trained	Gpt2	Regions
Pld5		0.00920088	2.61997	0.026	0.005	1	CA3_Trained	Pld5	Regions
Il15ra		0.00920088	2.61997	0.026	0.005	1	CA3_Trained	Il15ra	Regions
Kcnmb2		0.00920088	2.61997	0.026	0.005	1	CA3_Trained	Kcnmb2	Regions
Relb		0.00920088	2.61997	0.026	0.005	1	CA3_Trained	Relb	Regions
Ccl17		0.00920088	2.61997	0.026	0.005	1	CA3_Trained	Ccl17	Regions
Irf1		0.00920088	2.61997	0.026	0.005	1	CA3_Trained	Irf1	Regions
Runx2os1		0.00920088	2.61997	0.026	0.005	1	CA3_Trained	Runx2os1	Regions
Eda		0.00920088	2.61997	0.026	0.005	1	CA3_Trained	Eda	Regions
Nell2		0.00925975	0.474392	0.482	0.369	1	CA3_Trained	Nell2	Regions
Lrrc75a		0.00928527	1.57933	0.053	0.016	1	CA3_Trained	Lrrc75a	Regions
BC025920		0.0092976	2.35693	0.026	0.005	1	CA3_Trained	BC025920	Regions
Spop		0.00930358	0.733789	0.228	0.136	1	CA3_Trained	Spop	Regions
Dnajc5		0.00933983	0.52686	0.316	0.202	1	CA3_Trained	Dnajc5	Regions
Ndrg3		0.00935735	0.379655	0.57	0.444	1	CA3_Trained	Ndrg3	Regions
Sfpq		0.00936795	0.711599	0.219	0.128	1	CA3_Trained	Sfpq	Regions
Mtx2		0.00944446	0.976662	0.158	0.083	1	CA3_Trained	Mtx2	Regions
Mprip		0.00948342	0.5532	0.307	0.197	1	CA3_Trained	Mprip	Regions
Nudt1		0.00948759	2.26383	0.035	0.008	1	CA3_Trained	Nudt1	Regions
Mfsd3		0.00948759	2.26383	0.035	0.008	1	CA3_Trained	Mfsd3	Regions
Psmd12		0.00950644	0.807248	0.193	0.108	1	CA3_Trained	Psmd12	Regions
Zfp182		0.00959285	2.0939	0.035	0.008	1	CA3_Trained	Zfp182	Regions
Tnfrsf25		0.00964719	-2.75854	0	0.056	1	CA3_Trained	Tnfrsf25	Regions
Bcl11b		0.00971643	-1.32756	0.053	0.138	1	CA3_Trained	Bcl11b	Regions
Adi1		0.00977743	0.941897	0.167	0.09	1	CA3_Trained	Adi1	Regions
Clstn1		0.00981108	0.310679	0.728	0.583	1	CA3_Trained	Clstn1	Regions
Map3k5		0.00988978	1.45647	0.079	0.031	1	CA3_Trained	Map3k5	Regions
Ncald		0.00992152	0.398865	0.447	0.315	1	CA3_Trained	Ncald	Regions

## Sheet: DG_Trained_Spatial
Gene	num	p_val	avg_log2FC	pct.1	pct.2	p_val_adj	cluster	gene	analysis_group
Bc1	1	9.75595e-30	-1.8833	0.979	0.996	1.2274e-25	DG_Trained	Bc1	Regions
Cck	1	1.75677e-21	-1.66552	0.404	0.773	2.21019e-17	DG_Trained	Cck	Regions
Btbd3	1	1.74912e-20	1.48889	0.589	0.218	2.20057e-16	DG_Trained	Btbd3	Regions
Adcy1	1	1.37458e-19	1.24113	0.787	0.45	1.72936e-15	DG_Trained	Adcy1	Regions
Fam163b	1	4.73438e-19	1.83264	0.454	0.144	5.95632e-15	DG_Trained	Fam163b	Regions
AC149090	1	1.37505e-14	1.49844	0.539	0.239	1.72995e-10	DG_Trained	AC149090.1	Regions
Atp1a1		9.36015e-14	1.13148	0.638	0.339	1.1776e-09	DG_Trained	Atp1a1	Regions
Stxbp6		1.87121e-12	1.69504	0.319	0.104	2.35417e-08	DG_Trained	Stxbp6	Regions
Dock10		1.62888e-11	1.66222	0.27	0.079	2.04929e-07	DG_Trained	Dock10	Regions
Tnfrsf25	1	2.17701e-11	2.31705	0.163	0.031	2.7389e-07	DG_Trained	Tnfrsf25	Regions
Hpca	1	6.74933e-11	-1.19487	0.539	0.757	8.49133e-07	DG_Trained	Hpca	Regions
Rilpl1	1	8.40824e-11	1.65878	0.27	0.084	1.05784e-06	DG_Trained	Rilpl1	Regions
Plekha2		1.75587e-10	2.20012	0.177	0.04	2.20906e-06	DG_Trained	Plekha2	Regions
Ahcyl2		3.59249e-10	1.41557	0.376	0.157	4.51971e-06	DG_Trained	Ahcyl2	Regions
App	1	4.82621e-10	-0.838774	0.546	0.777	6.07186e-06	DG_Trained	App	Regions
Pitpnm2		6.05798e-10	1.3959	0.333	0.127	7.62155e-06	DG_Trained	Pitpnm2	Regions
Rpl9		6.26208e-10	0.664659	0.83	0.648	7.87832e-06	DG_Trained	Rpl9	Regions
Calb1		9.30345e-10	1.39152	0.348	0.141	1.17047e-05	DG_Trained	Calb1	Regions
Col22a1		1.69464e-09	5.39742	0.043	0	2.13203e-05	DG_Trained	Col22a1	Regions
Prox1	1	2.44808e-09	1.69698	0.22	0.066	3.07992e-05	DG_Trained	Prox1	Regions
C1ql2		2.4643e-09	2.03753	0.177	0.045	3.10033e-05	DG_Trained	C1ql2	Regions
Jun		6.38826e-09	1.51607	0.248	0.084	8.03708e-05	DG_Trained	Jun	Regions
Mrtfb		1.12418e-08	1.04038	0.418	0.194	0.000141433	DG_Trained	Mrtfb	Regions
Rfx5		1.33167e-08	2.96858	0.085	0.011	0.000167537	DG_Trained	Rfx5	Regions
Abcb10		1.46604e-08	2.68318	0.099	0.015	0.000184442	DG_Trained	Abcb10	Regions
Pde1b	1	1.48514e-08	1.39452	0.333	0.144	0.000186846	DG_Trained	Pde1b	Regions
Rps20		1.52809e-08	0.690374	0.773	0.552	0.000192248	DG_Trained	Rps20	Regions
Rfx3		1.72786e-08	1.80157	0.199	0.06	0.000217383	DG_Trained	Rfx3	Regions
Agbl5		2.43972e-08	3.75999	0.057	0.004	0.000306941	DG_Trained	Agbl5	Regions
Snrpn	1	2.52926e-08	-0.781135	0.539	0.739	0.000318206	DG_Trained	Snrpn	Regions
Plk5	1	2.53496e-08	1.79037	0.177	0.049	0.000318924	DG_Trained	Plk5	Regions
Syt1	1	3.08077e-08	-0.852211	0.496	0.684	0.000387591	DG_Trained	Syt1	Regions
Pcp4		3.108e-08	0.620443	0.78	0.571	0.000391017	DG_Trained	Pcp4	Regions
Lyst		5.68064e-08	1.84284	0.177	0.052	0.000714681	DG_Trained	Lyst	Regions
Atp1a3		7.65502e-08	-0.713853	0.631	0.761	0.000963079	DG_Trained	Atp1a3	Regions
Zc3h18		9.33259e-08	2.17503	0.121	0.026	0.00117413	DG_Trained	Zc3h18	Regions
Crym		1.06294e-07	-2.47063	0.043	0.24	0.00133729	DG_Trained	Crym	Regions
Syne1		1.06303e-07	1.08508	0.39	0.191	0.00133739	DG_Trained	Syne1	Regions
Orai2		1.27816e-07	1.14076	0.333	0.15	0.00160805	DG_Trained	Orai2	Regions
Ncdn		1.61706e-07	0.482149	0.972	0.913	0.00203443	DG_Trained	Ncdn	Regions
Crlf1		1.64652e-07	1.79037	0.17	0.051	0.00207149	DG_Trained	Crlf1	Regions
Eef1a1		2.25863e-07	0.400245	1	0.943	0.00284158	DG_Trained	Eef1a1	Regions
Dgat2		2.30671e-07	1.07405	0.319	0.14	0.00290207	DG_Trained	Dgat2	Regions
Olfm1	1	3.47598e-07	0.493879	0.95	0.84	0.00437313	DG_Trained	Olfm1	Regions
Cxcl12	1	3.50094e-07	1.52779	0.213	0.077	0.00440453	DG_Trained	Cxcl12	Regions
Neurod6	1	3.72355e-07	-2.19367	0.071	0.264	0.0046846	DG_Trained	Neurod6	Regions
Selenow	1	3.89897e-07	-0.516949	0.844	0.923	0.00490529	DG_Trained	Selenow	Regions
Jag1		4.17253e-07	3.26814	0.05	0.004	0.00524946	DG_Trained	Jag1	Regions
Cacna1h		4.27749e-07	1.53274	0.213	0.078	0.00538151	DG_Trained	Cacna1h	Regions
Dgkh	1	6.90824e-07	1.36768	0.255	0.105	0.00869126	DG_Trained	Dgkh	Regions
Stmn2	1	7.49486e-07	-1.33804	0.199	0.406	0.00942929	DG_Trained	Stmn2	Regions
Stmn3	1	8.89565e-07	-0.7607	0.504	0.68	0.0111916	DG_Trained	Stmn3	Regions
Syne4		8.93925e-07	4.912	0.028	0	0.0112465	DG_Trained	Syne4	Regions
Fhod1		8.93925e-07	4.912	0.028	0	0.0112465	DG_Trained	Fhod1	Regions
Rpl4		9.88733e-07	0.655746	0.723	0.552	0.0124393	DG_Trained	Rpl4	Regions
Ccdc85a		9.92899e-07	1.63314	0.199	0.072	0.0124917	DG_Trained	Ccdc85a	Regions
St18		1.16451e-06	2.34214	0.099	0.021	0.0146507	DG_Trained	St18	Regions
Gm19531		1.21264e-06	4.17503	0.035	0.001	0.0152562	DG_Trained	Gm19531	Regions
Zic4		1.21264e-06	4.17503	0.035	0.001	0.0152562	DG_Trained	Zic4	Regions
Sgsh		1.21264e-06	4.17503	0.035	0.001	0.0152562	DG_Trained	Sgsh	Regions
Syt7		1.26249e-06	0.973398	0.447	0.254	0.0158834	DG_Trained	Syt7	Regions
Rogdi		1.30307e-06	0.934471	0.461	0.266	0.0163939	DG_Trained	Rogdi	Regions
H2afz		1.84808e-06	0.754108	0.546	0.344	0.0232507	DG_Trained	H2afz	Regions
Dsp	1	1.8737e-06	1.45762	0.17	0.057	0.023573	DG_Trained	Dsp	Regions
Calm2		1.92808e-06	-0.474568	0.908	0.953	0.0242572	DG_Trained	Calm2	Regions
Slc29a4		1.93657e-06	1.67934	0.156	0.049	0.024364	DG_Trained	Slc29a4	Regions
Itm2c	1	1.9552e-06	-0.730386	0.475	0.661	0.0245984	DG_Trained	Itm2c	Regions
Atp2b1		2.06409e-06	-1.08652	0.312	0.498	0.0259683	DG_Trained	Atp2b1	Regions
Rnf112		2.14359e-06	0.897192	0.475	0.286	0.0269685	DG_Trained	Rnf112	Regions
Cdk4		2.14812e-06	1.61704	0.17	0.058	0.0270255	DG_Trained	Cdk4	Regions
H2afx		2.25788e-06	1.55904	0.156	0.049	0.0284064	DG_Trained	H2afx	Regions
Lratd1		2.35759e-06	1.41173	0.227	0.093	0.0296608	DG_Trained	Lratd1	Regions
Rpl11		2.64554e-06	0.530315	0.766	0.572	0.0332835	DG_Trained	Rpl11	Regions
Ypel3		2.64967e-06	0.730768	0.546	0.343	0.0333356	DG_Trained	Ypel3	Regions
Prkcg	1	2.95989e-06	-1.26079	0.149	0.345	0.0372384	DG_Trained	Prkcg	Regions
Bhlhe22		3.05162e-06	1.16738	0.284	0.132	0.0383924	DG_Trained	Bhlhe22	Regions
Mbp	1	3.1496e-06	-1.08575	0.695	0.788	0.0396252	DG_Trained	Mbp	Regions
Vwa3b		3.85046e-06	2.59007	0.071	0.012	0.0484426	DG_Trained	Vwa3b	Regions
Nek6		3.97178e-06	1.51478	0.177	0.064	0.0499689	DG_Trained	Nek6	Regions
Tagln3	1	4.45518e-06	0.832861	0.468	0.282	0.0560506	DG_Trained	Tagln3	Regions
Glo1	1	4.51463e-06	0.857765	0.475	0.296	0.0567986	DG_Trained	Glo1	Regions
Syt17	1	5.31797e-06	1.33134	0.177	0.064	0.0669054	DG_Trained	Syt17	Regions
mt-Nd2	1	5.96583e-06	-0.43992	0.972	0.982	0.0750562	DG_Trained	mt-Nd2	Regions
Dkk3	1	6.24812e-06	-1.7267	0.071	0.241	0.0786076	DG_Trained	Dkk3	Regions
Cyp4f14		6.25994e-06	3.39742	0.043	0.004	0.0787563	DG_Trained	Cyp4f14	Regions
Mob3c		6.43242e-06	2.81246	0.043	0.004	0.0809263	DG_Trained	Mob3c	Regions
Ncald	1	6.61058e-06	0.702963	0.496	0.303	0.0831677	DG_Trained	Ncald	Regions
Ighm		6.83805e-06	2.34214	0.092	0.021	0.0860295	DG_Trained	Ighm	Regions
Fmnl2		6.91104e-06	1.75999	0.121	0.034	0.0869478	DG_Trained	Fmnl2	Regions
Rpl21		6.98288e-06	0.45827	0.894	0.782	0.0878516	DG_Trained	Rpl21	Regions
Grm2	1	7.1322e-06	1.66669	0.163	0.058	0.0897302	DG_Trained	Grm2	Regions
Nedd4l		7.678e-06	1.24215	0.284	0.139	0.096597	DG_Trained	Nedd4l	Regions
Vps37b		9.16214e-06	1.72757	0.135	0.042	0.115269	DG_Trained	Vps37b	Regions
Sv2b	1	9.94859e-06	-1.67672	0.099	0.267	0.125163	DG_Trained	Sv2b	Regions
Frmd4b		1.01315e-05	2.34906	0.071	0.013	0.127464	DG_Trained	Frmd4b	Regions
Ccdc28b		1.06936e-05	1.7936	0.121	0.035	0.134536	DG_Trained	Ccdc28b	Regions
Rasa1		1.10545e-05	1.4568	0.184	0.072	0.139077	DG_Trained	Rasa1	Regions
Pcdh8		1.11341e-05	1.29461	0.199	0.08	0.140079	DG_Trained	Pcdh8	Regions
Ralgapa2		1.12447e-05	2.20305	0.085	0.019	0.14147	DG_Trained	Ralgapa2	Regions
Neu4		1.28809e-05	2.75999	0.057	0.008	0.162055	DG_Trained	Neu4	Regions
Znrf3		1.28809e-05	2.75999	0.057	0.008	0.162055	DG_Trained	Znrf3	Regions
Mtg2		1.39689e-05	2.13064	0.092	0.022	0.175742	DG_Trained	Mtg2	Regions
Psmc3ip		1.41642e-05	3.59007	0.035	0.002	0.178199	DG_Trained	Psmc3ip	Regions
Hnrnpl		1.44299e-05	0.92835	0.362	0.199	0.181543	DG_Trained	Hnrnpl	Regions
Ryr1		1.48058e-05	2.00511	0.092	0.022	0.186271	DG_Trained	Ryr1	Regions
Hopx		1.54049e-05	0.921691	0.326	0.171	0.193809	DG_Trained	Hopx	Regions
Rps15		1.54669e-05	0.457507	0.837	0.658	0.194589	DG_Trained	Rps15	Regions
Ppp1r1a	1	1.60318e-05	0.735347	0.518	0.336	0.201696	DG_Trained	Ppp1r1a	Regions
Adgrb2		1.632e-05	0.629111	0.525	0.338	0.205322	DG_Trained	Adgrb2	Regions
Plp1		1.72066e-05	-1.30286	0.383	0.543	0.216476	DG_Trained	Plp1	Regions
Stx3		1.81223e-05	1.78271	0.106	0.029	0.227997	DG_Trained	Stx3	Regions
Maz		1.92103e-05	1.30714	0.191	0.078	0.241685	DG_Trained	Maz	Regions
B4gat1		1.93726e-05	0.979112	0.312	0.163	0.243727	DG_Trained	B4gat1	Regions
Tmem108		1.94706e-05	1.67753	0.113	0.033	0.24496	DG_Trained	Tmem108	Regions
Hnrnpa2b1		1.96541e-05	0.572147	0.61	0.409	0.247268	DG_Trained	Hnrnpa2b1	Regions
Aurka		2.11129e-05	4.59007	0.021	0	0.265621	DG_Trained	Aurka	Regions
Zfp72		2.11129e-05	4.59007	0.021	0	0.265621	DG_Trained	Zfp72	Regions
Clk1		2.16529e-05	1.09257	0.298	0.155	0.272415	DG_Trained	Clk1	Regions
Sema5a		2.43871e-05	1.26174	0.248	0.119	0.306814	DG_Trained	Sema5a	Regions
Zfp41		2.48876e-05	4.17503	0.028	0.001	0.313111	DG_Trained	Zfp41	Regions
Gm29514		2.50318e-05	3.912	0.028	0.001	0.314925	DG_Trained	Gm29514	Regions
Shcbp1l		2.50318e-05	3.912	0.028	0.001	0.314925	DG_Trained	Shcbp1l	Regions
Slc27a2		2.50318e-05	3.912	0.028	0.001	0.314925	DG_Trained	Slc27a2	Regions
C630043F03Rik		2.50318e-05	3.912	0.028	0.001	0.314925	DG_Trained	C630043F03Rik	Regions
Gata2		2.50318e-05	3.912	0.028	0.001	0.314925	DG_Trained	Gata2	Regions
Il20rb		2.50318e-05	3.912	0.028	0.001	0.314925	DG_Trained	Il20rb	Regions
Slc12a7		2.50318e-05	3.912	0.028	0.001	0.314925	DG_Trained	Slc12a7	Regions
Ncam2		2.50318e-05	3.912	0.028	0.001	0.314925	DG_Trained	Ncam2	Regions
D10Wsu102e		2.58548e-05	2.03064	0.106	0.031	0.325279	DG_Trained	D10Wsu102e	Regions
Lrrtm4		2.61129e-05	1.59007	0.128	0.041	0.328527	DG_Trained	Lrrtm4	Regions
Srsf7		2.61695e-05	1.02876	0.262	0.126	0.329238	DG_Trained	Srsf7	Regions
Dnm1	1	2.64995e-05	-0.58275	0.638	0.801	0.33339	DG_Trained	Dnm1	Regions
Rplp1		2.75529e-05	0.336706	0.965	0.947	0.346643	DG_Trained	Rplp1	Regions
Atp6v0c	1	2.90704e-05	-0.461173	0.78	0.893	0.365734	DG_Trained	Atp6v0c	Regions
Islr		3.05084e-05	2.46454	0.064	0.012	0.383826	DG_Trained	Islr	Regions
Pcdh17		3.13398e-05	1.38571	0.156	0.058	0.394286	DG_Trained	Pcdh17	Regions
Dixdc1		3.50658e-05	1.53349	0.156	0.059	0.441162	DG_Trained	Dixdc1	Regions
Rreb1		3.56832e-05	1.7917	0.128	0.042	0.44893	DG_Trained	Rreb1	Regions
Eif4b		3.59605e-05	0.88225	0.298	0.153	0.452419	DG_Trained	Eif4b	Regions
Scn3a		3.89379e-05	1.75053	0.121	0.039	0.489877	DG_Trained	Scn3a	Regions
Gm47283		3.91645e-05	1.05503	0.284	0.147	0.492729	DG_Trained	Gm47283	Regions
Ccdc141		4.05434e-05	2.59007	0.05	0.007	0.510077	DG_Trained	Ccdc141	Regions
Dusp14		4.34012e-05	1.36768	0.156	0.059	0.54603	DG_Trained	Dusp14	Regions
2900097C17Rik	1	4.59663e-05	-0.592049	0.66	0.759	0.578302	DG_Trained	2900097C17Rik	Regions
Cnih3		4.75365e-05	1.46978	0.149	0.055	0.598057	DG_Trained	Cnih3	Regions
Tmsb4x		4.79023e-05	-0.455933	0.993	0.981	0.602659	DG_Trained	Tmsb4x	Regions
Ddx5		4.94849e-05	0.597932	0.752	0.647	0.62257	DG_Trained	Ddx5	Regions
Afap1l1		5.10996e-05	2.14261	0.071	0.015	0.642883	DG_Trained	Afap1l1	Regions
Ddx17		5.14018e-05	0.883116	0.376	0.223	0.646686	DG_Trained	Ddx17	Regions
Slc15a2		5.14425e-05	1.74207	0.099	0.028	0.647198	DG_Trained	Slc15a2	Regions
Rpl29		5.21125e-05	0.506529	0.617	0.429	0.655628	DG_Trained	Rpl29	Regions
Pkig		5.45776e-05	1.11832	0.291	0.159	0.686641	DG_Trained	Pkig	Regions
Pkd1		5.66598e-05	1.34906	0.191	0.084	0.712836	DG_Trained	Pkd1	Regions
Rps7		5.82277e-05	0.545893	0.709	0.584	0.732563	DG_Trained	Rps7	Regions
Kcng2		5.8402e-05	1.51607	0.128	0.044	0.734755	DG_Trained	Kcng2	Regions
H3f3a		5.97156e-05	0.621652	0.574	0.4	0.751282	DG_Trained	H3f3a	Regions
Lgi3		6.01333e-05	1.00511	0.284	0.146	0.756537	DG_Trained	Lgi3	Regions
Fdx1		6.44219e-05	1.59007	0.121	0.04	0.810492	DG_Trained	Fdx1	Regions
Gng7	1	6.46903e-05	0.961052	0.27	0.137	0.813869	DG_Trained	Gng7	Regions
Tef		6.9027e-05	0.91688	0.376	0.226	0.868429	DG_Trained	Tef	Regions
Gas5		6.91827e-05	0.62735	0.603	0.469	0.870388	DG_Trained	Gas5	Regions
Slc2a13		7.35255e-05	1.38844	0.177	0.075	0.925025	DG_Trained	Slc2a13	Regions
Cyth1		7.42944e-05	1.25127	0.206	0.094	0.934698	DG_Trained	Cyth1	Regions
Cant1		7.50016e-05	1.38844	0.135	0.048	0.943595	DG_Trained	Cant1	Regions
Kbtbd11		7.54125e-05	1.05955	0.22	0.102	0.948765	DG_Trained	Kbtbd11	Regions
Rpl8		7.5531e-05	0.56333	0.603	0.462	0.950256	DG_Trained	Rpl8	Regions
Ewsr1		8.1503e-05	0.782714	0.376	0.224	1	DG_Trained	Ewsr1	Regions
Rps8		8.35622e-05	0.440417	0.794	0.645	1	DG_Trained	Rps8	Regions
Dnaaf5		8.80057e-05	3.39742	0.035	0.004	1	DG_Trained	Dnaaf5	Regions
Mbd4		8.80057e-05	3.39742	0.035	0.004	1	DG_Trained	Mbd4	Regions
Pvr		8.91467e-05	3.17503	0.035	0.004	1	DG_Trained	Pvr	Regions
Iqck		8.91467e-05	3.17503	0.035	0.004	1	DG_Trained	Iqck	Regions
4833422C13Rik		9.3009e-05	2.59007	0.035	0.004	1	DG_Trained	4833422C13Rik	Regions
Mad1l1		9.52548e-05	2.43807	0.057	0.011	1	DG_Trained	Mad1l1	Regions
Kcnk1		0.00010542	0.947391	0.291	0.158	1	DG_Trained	Kcnk1	Regions
Pnmal2		0.000105963	0.774494	0.411	0.254	1	DG_Trained	Pnmal2	Regions
Prkacb		0.000107383	0.655522	0.383	0.224	1	DG_Trained	Prkacb	Regions
Rps16		0.000108857	0.534535	0.702	0.549	1	DG_Trained	Rps16	Regions
2010300C02Rik	1	0.000111119	0.737244	0.504	0.351	1	DG_Trained	2010300C02Rik	Regions
Shank1		0.000112898	-1.60871	0.071	0.206	1	DG_Trained	Shank1	Regions
Zfp317		0.000115536	2.19775	0.085	0.024	1	DG_Trained	Zfp317	Regions
Haus6		0.000116782	2.59007	0.05	0.008	1	DG_Trained	Haus6	Regions
Gm10503		0.000118572	1.40104	0.149	0.059	1	DG_Trained	Gm10503	Regions
Nckap5l		0.000119211	3.00511	0.043	0.006	1	DG_Trained	Nckap5l	Regions
Stra6		0.000123986	2.59007	0.043	0.006	1	DG_Trained	Stra6	Regions
Mid1		0.000123986	2.59007	0.043	0.006	1	DG_Trained	Mid1	Regions
Ndufb11		0.000128956	0.580609	0.468	0.293	1	DG_Trained	Ndufb11	Regions
Trank1		0.000129595	1.11758	0.241	0.122	1	DG_Trained	Trank1	Regions
Kcnd3		0.000134631	1.46454	0.135	0.051	1	DG_Trained	Kcnd3	Regions
Sez6		0.000134644	-1.57316	0.078	0.213	1	DG_Trained	Sez6	Regions
Rasgrp1	1	0.000140503	-1.00255	0.27	0.422	1	DG_Trained	Rasgrp1	Regions
Srsf1		0.000143222	1.15266	0.255	0.134	1	DG_Trained	Srsf1	Regions
Bex2		0.00015021	0.625076	0.582	0.442	1	DG_Trained	Bex2	Regions
Trpc6		0.00015085	2.21156	0.064	0.014	1	DG_Trained	Trpc6	Regions
Sh3rf3		0.00015085	2.21156	0.064	0.014	1	DG_Trained	Sh3rf3	Regions
Slc1a2		0.000155973	0.41631	0.844	0.762	1	DG_Trained	Slc1a2	Regions
Sorcs2		0.000158444	1.51968	0.128	0.047	1	DG_Trained	Sorcs2	Regions
Nrn1	1	0.000166231	0.677532	0.447	0.286	1	DG_Trained	Nrn1	Regions
Cnnm1		0.000169675	1.21503	0.191	0.088	1	DG_Trained	Cnnm1	Regions
Wfs1	1	0.000169855	-1.9882	0.057	0.18	1	DG_Trained	Wfs1	Regions
Rps2		0.000170494	0.597067	0.617	0.472	1	DG_Trained	Rps2	Regions
Dmtn		0.000171545	0.694258	0.376	0.225	1	DG_Trained	Dmtn	Regions
Inpp4a		0.000171612	0.88066	0.241	0.12	1	DG_Trained	Inpp4a	Regions
Pfn2		0.000175196	-0.804155	0.433	0.541	1	DG_Trained	Pfn2	Regions
Fam8a1		0.000175256	1.14646	0.17	0.073	1	DG_Trained	Fam8a1	Regions
Slc25a33		0.000181319	1.31998	0.191	0.09	1	DG_Trained	Slc25a33	Regions
Aqp4		0.00018236	1.05955	0.177	0.078	1	DG_Trained	Aqp4	Regions
Ntng1		0.000183114	1.49892	0.142	0.057	1	DG_Trained	Ntng1	Regions
Camk2b		0.000186018	0.48467	0.73	0.641	1	DG_Trained	Camk2b	Regions
Med7		0.000187776	1.54568	0.106	0.035	1	DG_Trained	Med7	Regions
Rab6a	1	0.000192928	-0.844271	0.34	0.476	1	DG_Trained	Rab6a	Regions
Cplx2		0.000193822	0.602669	0.525	0.366	1	DG_Trained	Cplx2	Regions
Mapk3		0.000197594	0.72252	0.348	0.204	1	DG_Trained	Mapk3	Regions
Syt13		0.000198866	0.821661	0.34	0.201	1	DG_Trained	Syt13	Regions
Dvl1		0.000202863	1.12192	0.191	0.088	1	DG_Trained	Dvl1	Regions
Mcm6		0.000211799	2.45257	0.057	0.012	1	DG_Trained	Mcm6	Regions
Cdhr1		0.000211799	2.45257	0.057	0.012	1	DG_Trained	Cdhr1	Regions
Gcat		0.000214031	1.9271	0.078	0.021	1	DG_Trained	Gcat	Regions
Pik3cb		0.000226026	1.75357	0.085	0.025	1	DG_Trained	Pik3cb	Regions
Serinc1	1	0.000229019	-0.608344	0.61	0.68	1	DG_Trained	Serinc1	Regions
Shtn1		0.000229352	1.65147	0.078	0.021	1	DG_Trained	Shtn1	Regions
Gm16701	1	0.000230994	3.32703	0.028	0.002	1	DG_Trained	Gm16701.1	Regions
C920021L13Rik		0.000230994	3.32703	0.028	0.002	1	DG_Trained	C920021L13Rik	Regions
Ccn1		0.000230994	3.32703	0.028	0.002	1	DG_Trained	Ccn1	Regions
Zfp975		0.000230994	3.32703	0.028	0.002	1	DG_Trained	Zfp975	Regions
Ccnjl		0.000230994	3.32703	0.028	0.002	1	DG_Trained	Ccnjl	Regions
Svil		0.000230994	3.32703	0.028	0.002	1	DG_Trained	Svil	Regions
Kmt2c		0.000249827	1.24429	0.156	0.066	1	DG_Trained	Kmt2c	Regions
Fam57b		0.000250069	1.1495	0.184	0.085	1	DG_Trained	Fam57b	Regions
Kif5a	1	0.000253979	-0.941512	0.22	0.367	1	DG_Trained	Kif5a	Regions
Tmem158		0.000267036	-2.32879	0.021	0.125	1	DG_Trained	Tmem158	Regions
Prkcb		0.000275378	-1.05718	0.206	0.347	1	DG_Trained	Prkcb	Regions
Nsmf		0.00028014	0.501959	0.596	0.431	1	DG_Trained	Nsmf	Regions
Slc17a7	1	0.000284591	-0.680104	0.532	0.627	1	DG_Trained	Slc17a7	Regions
Dab1		0.000287807	1.26814	0.177	0.081	1	DG_Trained	Dab1	Regions
Bex3		0.000291059	0.564229	0.475	0.316	1	DG_Trained	Bex3	Regions
Rps21		0.000296753	0.331187	0.915	0.921	1	DG_Trained	Rps21	Regions
Gpn3		0.000299035	1.72334	0.099	0.033	1	DG_Trained	Gpn3	Regions
Tafa2		0.00030543	1.1082	0.191	0.091	1	DG_Trained	Tafa2	Regions
Rapgefl1		0.000308801	0.99469	0.262	0.144	1	DG_Trained	Rapgefl1	Regions
Cemip		0.000318237	1.82453	0.064	0.015	1	DG_Trained	Cemip	Regions
Cbx6		0.000333802	0.660148	0.362	0.217	1	DG_Trained	Cbx6	Regions
Zcchc14		0.00034075	1.18289	0.156	0.067	1	DG_Trained	Zcchc14	Regions
Med6		0.000355308	1.76695	0.085	0.026	1	DG_Trained	Med6	Regions
Rasgrf2		0.000359439	0.979344	0.234	0.122	1	DG_Trained	Rasgrf2	Regions
D930016D06Rik		0.000362497	1.8531	0.078	0.022	1	DG_Trained	D930016D06Rik	Regions
Csad		0.000364312	1.69698	0.085	0.026	1	DG_Trained	Csad	Regions
Rbmx2		0.000366292	2.59007	0.043	0.007	1	DG_Trained	Rbmx2	Regions
Gm34567		0.000367092	3.00511	0.035	0.005	1	DG_Trained	Gm34567	Regions
Zfp9		0.000369173	1.72757	0.071	0.019	1	DG_Trained	Zfp9	Regions
Ccdc191		0.000371192	2.8531	0.035	0.005	1	DG_Trained	Ccdc191	Regions
Gm28151		0.000373287	2.39742	0.043	0.007	1	DG_Trained	Gm28151	Regions
Khdrbs3	1	0.000385686	-1.23436	0.106	0.239	1	DG_Trained	Khdrbs3	Regions
Fbxo41		0.000386701	1.12667	0.199	0.098	1	DG_Trained	Fbxo41	Regions
Sgsm2		0.000387939	1.00511	0.184	0.086	1	DG_Trained	Sgsm2	Regions
Igfbp5		0.000398058	1.05241	0.191	0.092	1	DG_Trained	Igfbp5	Regions
A330023F24Rik		0.000399692	1.25565	0.149	0.064	1	DG_Trained	A330023F24Rik	Regions
Mgat5b		0.000402719	1.45882	0.128	0.051	1	DG_Trained	Mgat5b	Regions
Dbn1		0.000430133	0.835895	0.369	0.241	1	DG_Trained	Dbn1	Regions
Cttnbp2	1	0.000433563	0.961052	0.248	0.135	1	DG_Trained	Cttnbp2	Regions
Zfp384		0.000445144	1.59007	0.099	0.034	1	DG_Trained	Zfp384	Regions
Hmgn2		0.000445654	0.97116	0.184	0.087	1	DG_Trained	Hmgn2	Regions
Hspa8	1	0.00046289	-0.303709	0.879	0.9	1	DG_Trained	Hspa8	Regions
Rpl39		0.000468928	0.461485	0.709	0.563	1	DG_Trained	Rpl39	Regions
Gnao1	1	0.000471139	-0.669064	0.277	0.428	1	DG_Trained	Gnao1	Regions
Gapdh	1	0.000471516	-0.266033	0.986	0.972	1	DG_Trained	Gapdh	Regions
Spink8		0.000471973	-2.97979	0.007	0.094	1	DG_Trained	Spink8	Regions
Hectd1		0.000487029	1.05402	0.191	0.093	1	DG_Trained	Hectd1	Regions
Psma1		0.0004893	0.820682	0.284	0.161	1	DG_Trained	Psma1	Regions
Vsnl1	1	0.000490142	-0.7031	0.369	0.51	1	DG_Trained	Vsnl1	Regions
Smyd2		0.000490168	1.09364	0.184	0.088	1	DG_Trained	Smyd2	Regions
Primpol		0.0004972	3.912	0.021	0.001	1	DG_Trained	Primpol	Regions
Slc16a10		0.0004972	3.912	0.021	0.001	1	DG_Trained	Slc16a10	Regions
Pebp1	1	0.000497296	-0.619778	0.511	0.625	1	DG_Trained	Pebp1	Regions
Mobp	1	0.000498835	-1.4951	0.241	0.357	1	DG_Trained	Mobp	Regions
Pcbp2		0.00049961	0.761729	0.418	0.276	1	DG_Trained	Pcbp2	Regions
Kcne4		0.000499901	3.59007	0.021	0.001	1	DG_Trained	Kcne4	Regions
Harbi1		0.000499901	3.59007	0.021	0.001	1	DG_Trained	Harbi1	Regions
Bub1b		0.000499901	3.59007	0.021	0.001	1	DG_Trained	Bub1b	Regions
Dll4		0.000499901	3.59007	0.021	0.001	1	DG_Trained	Dll4	Regions
Col20a1		0.000499901	3.59007	0.021	0.001	1	DG_Trained	Col20a1	Regions
Pear1		0.000499901	3.59007	0.021	0.001	1	DG_Trained	Pear1	Regions
Bcl2l15		0.000499901	3.59007	0.021	0.001	1	DG_Trained	Bcl2l15	Regions
Invs		0.000499901	3.59007	0.021	0.001	1	DG_Trained	Invs	Regions
Dnajc25		0.000499901	3.59007	0.021	0.001	1	DG_Trained	Dnajc25	Regions
Acad12		0.000499901	3.59007	0.021	0.001	1	DG_Trained	Acad12	Regions
Etfbkmt		0.000499901	3.59007	0.021	0.001	1	DG_Trained	Etfbkmt	Regions
Gm17102		0.000499901	3.59007	0.021	0.001	1	DG_Trained	Gm17102	Regions
Zscan2		0.000499901	3.59007	0.021	0.001	1	DG_Trained	Zscan2	Regions
Parp3		0.000499901	3.59007	0.021	0.001	1	DG_Trained	Parp3	Regions
Col7a1		0.000499901	3.59007	0.021	0.001	1	DG_Trained	Col7a1	Regions
Slc2a12		0.000499901	3.59007	0.021	0.001	1	DG_Trained	Slc2a12	Regions
Gm16062		0.000499901	3.59007	0.021	0.001	1	DG_Trained	Gm16062	Regions
B3gntl1		0.000499901	3.59007	0.021	0.001	1	DG_Trained	B3gntl1	Regions
Cks2		0.000499901	3.59007	0.021	0.001	1	DG_Trained	Cks2	Regions
Nnt		0.000499901	3.59007	0.021	0.001	1	DG_Trained	Nnt	Regions
C1qtnf6		0.000499901	3.59007	0.021	0.001	1	DG_Trained	C1qtnf6	Regions
Ano6		0.000499901	3.59007	0.021	0.001	1	DG_Trained	Ano6	Regions
Thumpd2		0.000499901	3.59007	0.021	0.001	1	DG_Trained	Thumpd2	Regions
Gm10125		0.000499901	3.59007	0.021	0.001	1	DG_Trained	Gm10125	Regions
Kdm3b		0.000499901	3.59007	0.021	0.001	1	DG_Trained	Kdm3b	Regions
Casp7		0.000499901	3.59007	0.021	0.001	1	DG_Trained	Casp7	Regions
Nhs		0.000499901	3.59007	0.021	0.001	1	DG_Trained	Nhs	Regions
Taf4		0.000500646	1.94621	0.085	0.027	1	DG_Trained	Taf4	Regions
Aldh1a2		0.000505329	3.32703	0.021	0.001	1	DG_Trained	Aldh1a2	Regions
Strn4		0.00050744	0.7156	0.355	0.219	1	DG_Trained	Strn4	Regions
Grina		0.000507868	0.447979	0.66	0.515	1	DG_Trained	Grina	Regions
Mybbp1a		0.000508192	1.23957	0.135	0.055	1	DG_Trained	Mybbp1a	Regions
Cdh9		0.000512408	1.44568	0.121	0.047	1	DG_Trained	Cdh9	Regions
Szt2		0.00051622	1.59007	0.092	0.031	1	DG_Trained	Szt2	Regions
Crb2		0.00052056	4.17503	0.014	0	1	DG_Trained	Crb2	Regions
Spag4		0.00052056	4.59007	0.014	0	1	DG_Trained	Spag4	Regions
Insl5		0.00052056	4.17503	0.014	0	1	DG_Trained	Insl5	Regions
Tnfrsf4		0.00052056	4.17503	0.014	0	1	DG_Trained	Tnfrsf4	Regions
Six4		0.00052056	4.17503	0.014	0	1	DG_Trained	Six4	Regions
Sfrp4		0.00052056	4.17503	0.014	0	1	DG_Trained	Sfrp4	Regions
6720489N17Rik		0.00052056	4.59007	0.014	0	1	DG_Trained	6720489N17Rik	Regions
Fancc		0.00052056	4.59007	0.014	0	1	DG_Trained	Fancc	Regions
Adamts6		0.00052056	4.17503	0.014	0	1	DG_Trained	Adamts6	Regions
Gm35339		0.00052056	4.912	0.014	0	1	DG_Trained	Gm35339	Regions
B130046B21Rik		0.00052056	4.17503	0.014	0	1	DG_Trained	B130046B21Rik	Regions
Chaf1a		0.00052056	4.17503	0.014	0	1	DG_Trained	Chaf1a	Regions
Kazald1		0.00052056	4.17503	0.014	0	1	DG_Trained	Kazald1	Regions
Grk6		0.000522221	1.09703	0.177	0.084	1	DG_Trained	Grk6	Regions
Galnt9		0.000524402	-1.923	0.035	0.139	1	DG_Trained	Galnt9	Regions
Tnr		0.00054542	1.48771	0.17	0.081	1	DG_Trained	Tnr	Regions
Mon2		0.000550489	1.06853	0.191	0.094	1	DG_Trained	Mon2	Regions
Nrip2		0.000554427	2.00511	0.064	0.016	1	DG_Trained	Nrip2	Regions
Maml2		0.000554427	2.00511	0.064	0.016	1	DG_Trained	Maml2	Regions
Slc25a42		0.000557362	1.70555	0.085	0.027	1	DG_Trained	Slc25a42	Regions
Golph3l		0.000558241	1.59007	0.085	0.027	1	DG_Trained	Golph3l	Regions
Rps24		0.000563774	0.426403	0.78	0.668	1	DG_Trained	Rps24	Regions
Acer3		0.000580243	1.83108	0.078	0.024	1	DG_Trained	Acer3	Regions
Pbx2		0.000581178	1.59007	0.085	0.027	1	DG_Trained	Pbx2	Regions
Spns2		0.000587921	1.00511	0.177	0.084	1	DG_Trained	Spns2	Regions
Map3k4		0.000591344	1.34906	0.135	0.057	1	DG_Trained	Map3k4	Regions
Slc4a4		0.00059857	0.939815	0.227	0.12	1	DG_Trained	Slc4a4	Regions
Lratd2		0.000603152	1.7156	0.078	0.024	1	DG_Trained	Lratd2	Regions
Erlin1		0.000603152	1.7156	0.078	0.024	1	DG_Trained	Erlin1	Regions
Pou3f1		0.000606749	-2.57986	0.014	0.104	1	DG_Trained	Pou3f1	Regions
Rpl13		0.0006201	0.38962	0.837	0.726	1	DG_Trained	Rpl13	Regions
Srrt		0.000627968	0.990157	0.206	0.105	1	DG_Trained	Srrt	Regions
Noc2l		0.000628974	1.25303	0.128	0.052	1	DG_Trained	Noc2l	Regions
Pdyn		0.000632232	1.59007	0.099	0.035	1	DG_Trained	Pdyn	Regions
Stxbp5		0.000634487	1.08483	0.191	0.095	1	DG_Trained	Stxbp5	Regions
Neurod1		0.000647042	1.54568	0.099	0.035	1	DG_Trained	Neurod1	Regions
Mbtps1		0.000647176	1.16784	0.163	0.075	1	DG_Trained	Mbtps1	Regions
Npy1r		0.000651423	1.54276	0.099	0.035	1	DG_Trained	Npy1r	Regions
Lynx1	1	0.000656738	-1.33593	0.099	0.22	1	DG_Trained	Lynx1	Regions
Lgi1		0.000659784	0.748134	0.312	0.187	1	DG_Trained	Lgi1	Regions
Tubb2b		0.00066644	0.873862	0.255	0.143	1	DG_Trained	Tubb2b	Regions
Zfp930		0.000668226	2.26814	0.05	0.011	1	DG_Trained	Zfp930	Regions
Map7d1		0.00067024	0.720654	0.326	0.197	1	DG_Trained	Map7d1	Regions
Tbc1d20		0.000673511	1.21661	0.142	0.061	1	DG_Trained	Tbc1d20	Regions
Gm13889		0.000680401	1.24048	0.177	0.086	1	DG_Trained	Gm13889	Regions
Pdpn		0.00068049	2.13064	0.05	0.011	1	DG_Trained	Pdpn	Regions
Atp1a2		0.000692101	0.504613	0.56	0.403	1	DG_Trained	Atp1a2	Regions
Nhsl2		0.000715671	1.68318	0.092	0.032	1	DG_Trained	Nhsl2	Regions
Snap25	1	0.000737907	-0.465536	0.894	0.939	1	DG_Trained	Snap25	Regions
Ndufv3	1	0.000767274	0.572367	0.447	0.303	1	DG_Trained	Ndufv3	Regions
Rplp0		0.000769666	0.416333	0.504	0.338	1	DG_Trained	Rplp0	Regions
Dyrk1a		0.000770444	1.23393	0.156	0.072	1	DG_Trained	Dyrk1a	Regions
Rpl18		0.000780117	0.624177	0.504	0.367	1	DG_Trained	Rpl18	Regions
Sema6d		0.000787427	1.29729	0.128	0.053	1	DG_Trained	Sema6d	Regions
Hist1h2bc		0.000789806	0.833995	0.277	0.161	1	DG_Trained	Hist1h2bc	Regions
Tmem237		0.000796167	1.79652	0.085	0.028	1	DG_Trained	Tmem237	Regions
Spock1	1	0.000803001	-1.21185	0.128	0.251	1	DG_Trained	Spock1	Regions
Rtn3	1	0.000817791	-0.369436	0.539	0.697	1	DG_Trained	Rtn3	Regions
Nptx1	1	0.000830327	0.395422	0.489	0.322	1	DG_Trained	Nptx1	Regions
Baz2b		0.000830547	1.69698	0.085	0.028	1	DG_Trained	Baz2b	Regions
Ndfip1	1	0.000831669	-0.502377	0.567	0.66	1	DG_Trained	Ndfip1	Regions
Hmgn3		0.000841617	0.941542	0.22	0.118	1	DG_Trained	Hmgn3	Regions
Pex5l		0.000853355	-1.90178	0.035	0.133	1	DG_Trained	Pex5l	Regions
Arhgap21		0.000854915	0.92549	0.27	0.158	1	DG_Trained	Arhgap21	Regions
Khdrbs1		0.000859024	0.804574	0.241	0.132	1	DG_Trained	Khdrbs1	Regions
Derl1		0.000862582	0.959303	0.199	0.101	1	DG_Trained	Derl1	Regions
Ppfia2		0.000867986	0.749548	0.27	0.153	1	DG_Trained	Ppfia2	Regions
Nfib		0.000880718	0.965579	0.227	0.124	1	DG_Trained	Nfib	Regions
Dcaf8		0.000883429	0.990157	0.206	0.107	1	DG_Trained	Dcaf8	Regions
Kalrn		0.000885262	0.623236	0.454	0.324	1	DG_Trained	Kalrn	Regions
Smu1		0.000900426	1.06651	0.163	0.077	1	DG_Trained	Smu1	Regions
Rps27a		0.00090073	0.39129	0.787	0.673	1	DG_Trained	Rps27a	Regions
1110059E24Rik		0.000900972	1.13756	0.128	0.053	1	DG_Trained	1110059E24Rik	Regions
Atg2a		0.000904133	1.3556	0.113	0.045	1	DG_Trained	Atg2a	Regions
Ryr2		0.00090735	0.895482	0.241	0.133	1	DG_Trained	Ryr2	Regions
Dapk1		0.000916332	0.991032	0.213	0.113	1	DG_Trained	Dapk1	Regions
Snrpd2		0.000920827	0.776483	0.355	0.23	1	DG_Trained	Snrpd2	Regions
Pank4		0.000921038	1.66807	0.106	0.041	1	DG_Trained	Pank4	Regions
Eif4ebp2		0.000922848	1.50261	0.099	0.037	1	DG_Trained	Eif4ebp2	Regions
Slc4a10		0.000923636	0.88963	0.248	0.14	1	DG_Trained	Slc4a10	Regions
Cplane1		0.000925559	1.10464	0.135	0.058	1	DG_Trained	Cplane1	Regions
Ccn3		0.000930675	-2.36413	0.014	0.099	1	DG_Trained	Ccn3	Regions
Gsg1l		0.0009328	1.96858	0.071	0.021	1	DG_Trained	Gsg1l	Regions
Pccb		0.00094074	1.0953	0.142	0.062	1	DG_Trained	Pccb	Regions
Prpsap1		0.000941226	1.0953	0.149	0.067	1	DG_Trained	Prpsap1	Regions
Scaf8		0.00094739	1.45257	0.099	0.037	1	DG_Trained	Scaf8	Regions
Ankra2		0.000955958	1.34614	0.121	0.049	1	DG_Trained	Ankra2	Regions
Mgat3		0.000960896	1.04693	0.206	0.108	1	DG_Trained	Mgat3	Regions
Fgfrl1		0.000961097	1.96204	0.064	0.018	1	DG_Trained	Fgfrl1	Regions
Tgfbr2		0.000985823	1.78271	0.071	0.021	1	DG_Trained	Tgfbr2	Regions
Rack1		0.000993933	0.525939	0.44	0.299	1	DG_Trained	Rack1	Regions
Snrnp70		0.000995922	0.743982	0.277	0.16	1	DG_Trained	Snrnp70	Regions
Tspoap1		0.000997785	1.01782	0.22	0.12	1	DG_Trained	Tspoap1	Regions
Npnt		0.00100118	1.59007	0.071	0.021	1	DG_Trained	Npnt	Regions
Nup133		0.0010419	1.63898	0.092	0.033	1	DG_Trained	Nup133	Regions
Cspg5		0.00104341	0.696985	0.355	0.226	1	DG_Trained	Cspg5	Regions
Slc39a6		0.00106042	1.21661	0.142	0.064	1	DG_Trained	Slc39a6	Regions
Pacsin2		0.00107687	1.27887	0.156	0.074	1	DG_Trained	Pacsin2	Regions
Snrpg		0.00108026	0.6416	0.355	0.224	1	DG_Trained	Snrpg	Regions
Maip1		0.00109344	1.39213	0.106	0.041	1	DG_Trained	Maip1	Regions
Trerf1		0.00109404	1.53944	0.092	0.033	1	DG_Trained	Trerf1	Regions
4930578M01Rik		0.0011148	3.17503	0.028	0.004	1	DG_Trained	4930578M01Rik	Regions
Gbp7		0.00112786	2.912	0.028	0.004	1	DG_Trained	Gbp7	Regions
Zfp658		0.00112786	2.912	0.028	0.004	1	DG_Trained	Zfp658	Regions
Rccd1		0.00112786	2.912	0.028	0.004	1	DG_Trained	Rccd1	Regions
Grtp1		0.00112786	2.912	0.028	0.004	1	DG_Trained	Grtp1	Regions
Ecm2		0.00112786	2.912	0.028	0.004	1	DG_Trained	Ecm2	Regions
Lysmd3		0.00112786	2.912	0.028	0.004	1	DG_Trained	Lysmd3	Regions
Prodh		0.00113787	1.44323	0.092	0.033	1	DG_Trained	Prodh	Regions
Nfxl1		0.00113805	2.81246	0.035	0.006	1	DG_Trained	Nfxl1	Regions
Ampd2		0.00115299	1.02528	0.163	0.078	1	DG_Trained	Ampd2	Regions
Fam228b		0.00115674	2.59007	0.035	0.006	1	DG_Trained	Fam228b	Regions
Glis3		0.00115674	2.59007	0.035	0.006	1	DG_Trained	Glis3	Regions
Pla2g4e		0.00117538	2.36768	0.035	0.006	1	DG_Trained	Pla2g4e	Regions
Ovgp1		0.00117538	2.36768	0.035	0.006	1	DG_Trained	Ovgp1	Regions
Map2k1	1	0.00117961	0.495635	0.475	0.329	1	DG_Trained	Map2k1	Regions
Homer1		0.00119026	-1.6138	0.043	0.14	1	DG_Trained	Homer1	Regions
Guk1	1	0.0012049	-1.01197	0.135	0.258	1	DG_Trained	Guk1	Regions
Ssb		0.00125635	0.771908	0.248	0.14	1	DG_Trained	Ssb	Regions
2610008E11Rik		0.00126439	1.59007	0.085	0.029	1	DG_Trained	2610008E11Rik	Regions
Arhgef25		0.00126529	0.594642	0.426	0.29	1	DG_Trained	Arhgef25	Regions
Tgfa		0.00127876	1.2181	0.113	0.046	1	DG_Trained	Tgfa	Regions
Fam76b		0.00128706	1.53562	0.085	0.029	1	DG_Trained	Fam76b	Regions
Matk		0.00128945	0.642537	0.348	0.223	1	DG_Trained	Matk	Regions
Prox1os		0.00129544	2.45257	0.05	0.012	1	DG_Trained	Prox1os	Regions
Pip5k1a		0.0013005	1.18289	0.149	0.069	1	DG_Trained	Pip5k1a	Regions
Map2		0.0013026	0.45667	0.468	0.31	1	DG_Trained	Map2	Regions
Clk4		0.00132806	1.0441	0.163	0.079	1	DG_Trained	Clk4	Regions
Tmem132a		0.00133677	0.881532	0.241	0.138	1	DG_Trained	Tmem132a	Regions
Sphkap		0.00134697	0.684929	0.333	0.212	1	DG_Trained	Sphkap	Regions
Trib2		0.00134986	1.38062	0.099	0.038	1	DG_Trained	Trib2	Regions
Fkbp4		0.00135553	0.818694	0.191	0.098	1	DG_Trained	Fkbp4	Regions
Mtmr10		0.00136125	2.13064	0.05	0.012	1	DG_Trained	Mtmr10	Regions
Zfp518a		0.00136125	2.13064	0.05	0.012	1	DG_Trained	Zfp518a	Regions
Sesn1		0.00136439	1.30056	0.149	0.071	1	DG_Trained	Sesn1	Regions
Srsf12		0.00137076	1.76695	0.078	0.026	1	DG_Trained	Srsf12	Regions
Zfp398		0.00138418	1.88963	0.05	0.012	1	DG_Trained	Zfp398	Regions
Uevld		0.00138418	1.88963	0.05	0.012	1	DG_Trained	Uevld	Regions
Pgam2		0.00138418	2.00511	0.05	0.012	1	DG_Trained	Pgam2	Regions
Rad50		0.00138418	2.00511	0.05	0.012	1	DG_Trained	Rad50	Regions
mt-Atp8		0.00139126	-0.960677	0.191	0.314	1	DG_Trained	mt-Atp8	Regions
Atf6b		0.00139752	1.35128	0.142	0.066	1	DG_Trained	Atf6b	Regions
Thy1	1	0.00140358	-0.493012	0.454	0.585	1	DG_Trained	Thy1	Regions
Shisa9		0.00143725	1.09126	0.149	0.069	1	DG_Trained	Shisa9	Regions
Tcea2		0.00144091	1.12441	0.142	0.065	1	DG_Trained	Tcea2	Regions
Rab40b		0.00147151	0.985998	0.163	0.079	1	DG_Trained	Rab40b	Regions
Nrcam		0.00148773	0.790368	0.298	0.185	1	DG_Trained	Nrcam	Regions
Rbm3		0.00152717	0.636719	0.333	0.212	1	DG_Trained	Rbm3	Regions
Eef1akmt2		0.00153396	1.78271	0.071	0.022	1	DG_Trained	Eef1akmt2	Regions
Rpl14		0.00154807	0.392389	0.638	0.509	1	DG_Trained	Rpl14	Regions
Tiam1		0.00156456	1.02238	0.17	0.085	1	DG_Trained	Tiam1	Regions
Topbp1		0.00158363	1.95264	0.057	0.015	1	DG_Trained	Topbp1	Regions
Arfgef3		0.0015939	0.88963	0.184	0.094	1	DG_Trained	Arfgef3	Regions
1700021F05Rik		0.00160207	1.19775	0.106	0.042	1	DG_Trained	1700021F05Rik	Regions
Zfp64		0.00160656	1.87958	0.064	0.019	1	DG_Trained	Zfp64	Regions
Mpc2		0.00160716	0.59972	0.411	0.283	1	DG_Trained	Mpc2	Regions
Zyx		0.00161182	0.931106	0.128	0.055	1	DG_Trained	Zyx	Regions
Mphosph9		0.00161938	1.59007	0.071	0.022	1	DG_Trained	Mphosph9	Regions
Tti2		0.00162909	1.42014	0.071	0.022	1	DG_Trained	Tti2	Regions
Fuz		0.00163598	1.80157	0.064	0.019	1	DG_Trained	Fuz	Regions
Sh3glb2		0.00164687	0.759994	0.348	0.227	1	DG_Trained	Sh3glb2	Regions
Tpm1		0.00167776	0.604283	0.319	0.198	1	DG_Trained	Tpm1	Regions
Cd53		0.00168899	1.66407	0.064	0.019	1	DG_Trained	Cd53	Regions
Hsp90aa1	1	0.00168974	-0.489886	0.589	0.673	1	DG_Trained	Hsp90aa1	Regions
Stmn1		0.0016923	-0.472339	0.383	0.536	1	DG_Trained	Stmn1	Regions
Hcfc1r1		0.001701	0.619453	0.362	0.241	1	DG_Trained	Hcfc1r1	Regions
Magi1		0.00171523	1.23957	0.121	0.052	1	DG_Trained	Magi1	Regions
Zc3h7a		0.00171827	1.23643	0.121	0.052	1	DG_Trained	Zc3h7a	Regions
Sst	1	0.0017554	-1.0855	0.184	0.31	1	DG_Trained	Sst	Regions
Mas1		0.00178042	1.15397	0.113	0.047	1	DG_Trained	Mas1	Regions
Cat		0.00183116	1.00511	0.156	0.075	1	DG_Trained	Cat	Regions
Ik		0.00183452	0.81748	0.234	0.133	1	DG_Trained	Ik	Regions
Sugp2		0.0018393	1.04754	0.149	0.071	1	DG_Trained	Sugp2	Regions
Mrps21		0.00183973	0.7608	0.312	0.199	1	DG_Trained	Mrps21	Regions
Pgbd5		0.00186003	0.56661	0.362	0.237	1	DG_Trained	Pgbd5	Regions
Sept7	1	0.00187276	-0.770997	0.248	0.376	1	DG_Trained	Sept7	Regions
Ociad2	1	0.00187303	-1.26079	0.092	0.199	1	DG_Trained	Ociad2	Regions
Numa1		0.00188711	1.0755	0.135	0.061	1	DG_Trained	Numa1	Regions
Crocc		0.00190894	1.28751	0.099	0.039	1	DG_Trained	Crocc	Regions
Lmtk3		0.00195222	1.10464	0.156	0.077	1	DG_Trained	Lmtk3	Regions
Supt6		0.00196242	0.883801	0.227	0.128	1	DG_Trained	Supt6	Regions
Sparcl1		0.00198373	0.259457	0.858	0.753	1	DG_Trained	Sparcl1	Regions
Slc1a3		0.00198743	0.637598	0.482	0.355	1	DG_Trained	Slc1a3	Regions
Irf2bp1		0.00199481	1.08757	0.156	0.077	1	DG_Trained	Irf2bp1	Regions
Actn2		0.00200622	2.42014	0.043	0.009	1	DG_Trained	Actn2	Regions
Sidt1		0.00200964	1.19775	0.142	0.067	1	DG_Trained	Sidt1	Regions
Naa60		0.00201425	0.954481	0.184	0.097	1	DG_Trained	Naa60	Regions
Crtc1		0.00202919	0.872213	0.234	0.134	1	DG_Trained	Crtc1	Regions
Acap2		0.0020344	0.853104	0.22	0.124	1	DG_Trained	Acap2	Regions
Vxn		0.0020415	-1.24282	0.071	0.173	1	DG_Trained	Vxn	Regions
Pak6		0.00204355	1.28521	0.106	0.044	1	DG_Trained	Pak6	Regions
Tmem169		0.00204921	2.2275	0.043	0.009	1	DG_Trained	Tmem169	Regions
Rsrp1		0.0020612	0.51812	0.468	0.332	1	DG_Trained	Rsrp1	Regions
Cald1		0.00207656	1.54276	0.092	0.035	1	DG_Trained	Cald1	Regions
Slc44a5		0.00207846	1.64665	0.078	0.027	1	DG_Trained	Slc44a5	Regions
Pde10a		0.00207872	1.29729	0.121	0.053	1	DG_Trained	Pde10a	Regions
Dmtf1		0.00208684	1.25127	0.106	0.044	1	DG_Trained	Dmtf1	Regions
Sp3		0.00210603	1.28341	0.121	0.053	1	DG_Trained	Sp3	Regions
Sertad2		0.00212476	1.59007	0.078	0.027	1	DG_Trained	Sertad2	Regions
Kcnt2		0.00216044	1.53118	0.078	0.027	1	DG_Trained	Kcnt2	Regions
Tdp2		0.00216044	1.53118	0.078	0.027	1	DG_Trained	Tdp2	Regions
Rpl18a		0.00216075	0.45514	0.631	0.524	1	DG_Trained	Rpl18a	Regions
Ets2		0.00216223	1.05241	0.177	0.093	1	DG_Trained	Ets2	Regions
Vstm2b		0.00217216	1.23643	0.113	0.048	1	DG_Trained	Vstm2b	Regions
Tpi1	1	0.0022041	-0.49492	0.546	0.63	1	DG_Trained	Tpi1	Regions
Lrpap1		0.00221838	0.666938	0.319	0.204	1	DG_Trained	Lrpap1	Regions
Atp1b2	1	0.00223721	0.578842	0.369	0.247	1	DG_Trained	Atp1b2	Regions
Tra2a		0.00224516	1.25665	0.142	0.068	1	DG_Trained	Tra2a	Regions
Nup35		0.00225986	1.35303	0.092	0.035	1	DG_Trained	Nup35	Regions
mt-Nd1	1	0.00227815	-0.264591	0.972	0.989	1	DG_Trained	mt-Nd1	Regions
Gm2115		0.00230432	-2.23436	0.014	0.088	1	DG_Trained	Gm2115	Regions
Ttr		0.00230986	-0.44446	0.596	0.77	1	DG_Trained	Ttr	Regions
Fau		0.00234732	0.357157	0.766	0.717	1	DG_Trained	Fau	Regions
Oaz1		0.00234928	0.36339	0.66	0.522	1	DG_Trained	Oaz1	Regions
Zranb1		0.00236454	1.07911	0.135	0.062	1	DG_Trained	Zranb1	Regions
Hs3st4	1	0.00236882	-1.65786	0.035	0.121	1	DG_Trained	Hs3st4	Regions
Tacc1		0.00237781	0.711376	0.213	0.117	1	DG_Trained	Tacc1	Regions
Dnmt3a		0.00237919	1.11614	0.121	0.053	1	DG_Trained	Dnmt3a	Regions
Rbm10		0.00237919	1.11614	0.121	0.053	1	DG_Trained	Rbm10	Regions
Mpped1	1	0.00239316	-1.28767	0.05	0.144	1	DG_Trained	Mpped1	Regions
Slc26a10		0.00239603	1.65147	0.071	0.024	1	DG_Trained	Slc26a10	Regions
Zzz3		0.00239908	1.39213	0.099	0.04	1	DG_Trained	Zzz3	Regions
Cebpb		0.00241869	1.05402	0.135	0.062	1	DG_Trained	Cebpb	Regions
Slc16a1		0.00243462	-2.55968	0.007	0.075	1	DG_Trained	Slc16a1	Regions
Rps6ka2		0.00244875	2.00511	0.064	0.02	1	DG_Trained	Rps6ka2	Regions
Hint2		0.0024646	0.969917	0.177	0.093	1	DG_Trained	Hint2	Regions
Rasl11b		0.00247178	-1.61938	0.05	0.14	1	DG_Trained	Rasl11b	Regions
Rap1gds1	1	0.00248654	-0.820453	0.199	0.318	1	DG_Trained	Rap1gds1	Regions
Ttc9b		0.00252596	-1.15716	0.085	0.188	1	DG_Trained	Ttc9b	Regions
Aldh4a1		0.00252875	1.87958	0.064	0.02	1	DG_Trained	Aldh4a1	Regions
Snhg5		0.00252875	1.87958	0.064	0.02	1	DG_Trained	Snhg5	Regions
Sumo1		0.00255018	0.645565	0.326	0.211	1	DG_Trained	Sumo1	Regions
Gp1bb		0.00255119	2.00511	0.05	0.013	1	DG_Trained	Gp1bb	Regions
Ahsa1		0.00256586	1.02528	0.156	0.078	1	DG_Trained	Ahsa1	Regions
Actr3b		0.00256812	-1.02464	0.128	0.238	1	DG_Trained	Actr3b	Regions
Epb41l1		0.00257883	0.629962	0.326	0.211	1	DG_Trained	Epb41l1	Regions
Acsl6		0.00258219	0.631648	0.277	0.166	1	DG_Trained	Acsl6	Regions
Plk2		0.0025866	-1.03442	0.149	0.26	1	DG_Trained	Plk2	Regions
Rab15	1	0.00261112	-1.44946	0.057	0.15	1	DG_Trained	Rab15	Regions
Smpd2		0.00261416	1.74207	0.064	0.02	1	DG_Trained	Smpd2	Regions
C1ql3		0.00262134	2.00511	0.057	0.016	1	DG_Trained	C1ql3	Regions
Kdm4a		0.00264117	1.44323	0.085	0.032	1	DG_Trained	Kdm4a	Regions
Tor2a		0.00265588	1.30056	0.113	0.049	1	DG_Trained	Tor2a	Regions
Tnrc6b		0.00265588	1.30056	0.113	0.049	1	DG_Trained	Tnrc6b	Regions
Dhx29		0.00266212	1.65718	0.064	0.02	1	DG_Trained	Dhx29	Regions
Sox6		0.00266492	1.912	0.057	0.016	1	DG_Trained	Sox6	Regions
Armc1		0.0026817	1.04754	0.149	0.073	1	DG_Trained	Armc1	Regions
Dhx35		0.00270202	1.59007	0.064	0.02	1	DG_Trained	Dhx35	Regions
Rac1		0.00270732	0.517313	0.532	0.422	1	DG_Trained	Rac1	Regions
Ift140		0.00274203	1.75999	0.057	0.016	1	DG_Trained	Ift140	Regions
Slc12a5		0.00275387	0.526644	0.461	0.332	1	DG_Trained	Slc12a5	Regions
Acsbg1		0.00278335	0.782714	0.255	0.154	1	DG_Trained	Acsbg1	Regions
Diablo		0.00280202	1.2181	0.113	0.049	1	DG_Trained	Diablo	Regions
Agap1		0.00281205	0.984348	0.149	0.073	1	DG_Trained	Agap1	Regions
Sowaha	1	0.00283176	0.753568	0.284	0.179	1	DG_Trained	Sowaha	Regions
Llph		0.00284344	0.948523	0.17	0.088	1	DG_Trained	Llph	Regions
Mt1		0.00284797	0.367677	0.915	0.867	1	DG_Trained	Mt1	Regions
Slc30a4		0.00286074	1.18568	0.113	0.049	1	DG_Trained	Slc30a4	Regions
Sf3a3		0.00286074	1.12294	0.113	0.049	1	DG_Trained	Sf3a3	Regions
2310011J03Rik		0.00286074	1.18568	0.113	0.049	1	DG_Trained	2310011J03Rik	Regions
Diaph1		0.00286074	1.18568	0.113	0.049	1	DG_Trained	Diaph1	Regions
Chst1		0.00286292	0.621979	0.418	0.294	1	DG_Trained	Chst1	Regions
Pla2g4b		0.00291849	2.36768	0.035	0.007	1	DG_Trained	Pla2g4b	Regions
Shox2		0.00291849	2.36768	0.035	0.007	1	DG_Trained	Shox2	Regions
Tdo2		0.00291849	2.36768	0.035	0.007	1	DG_Trained	Tdo2	Regions
Acads		0.00291849	2.36768	0.035	0.007	1	DG_Trained	Acads	Regions
Adamts17		0.00291849	2.36768	0.035	0.007	1	DG_Trained	Adamts17	Regions
Zfp934		0.00291849	2.36768	0.035	0.007	1	DG_Trained	Zfp934	Regions
Cdc42bpa		0.00291937	0.718584	0.27	0.166	1	DG_Trained	Cdc42bpa	Regions
Tnrc6c		0.00294512	1.13941	0.17	0.091	1	DG_Trained	Tnrc6c	Regions
Plcd1		0.00295999	2.17503	0.035	0.007	1	DG_Trained	Plcd1	Regions
E130308A19Rik		0.00300261	2.00511	0.035	0.007	1	DG_Trained	E130308A19Rik	Regions
Nop2		0.0030124	1.59007	0.078	0.028	1	DG_Trained	Nop2	Regions
Nudt9		0.0030126	1.02303	0.17	0.09	1	DG_Trained	Nudt9	Regions
Abhd17a		0.00303964	0.613785	0.291	0.18	1	DG_Trained	Abhd17a	Regions
Hnrnpu		0.00304178	0.502607	0.468	0.342	1	DG_Trained	Hnrnpu	Regions
Uba52		0.00306042	0.453531	0.596	0.477	1	DG_Trained	Uba52	Regions
Fam49a		0.00307845	-0.949089	0.156	0.267	1	DG_Trained	Fam49a	Regions
Bnip1	1	0.00308167	1.53118	0.078	0.028	1	DG_Trained	Bnip1	Regions
Rgs7bp		0.00309173	0.575423	0.312	0.198	1	DG_Trained	Rgs7bp	Regions
Ptma		0.00311103	0.367677	0.574	0.424	1	DG_Trained	Ptma	Regions
Nras		0.00313087	1.47459	0.078	0.028	1	DG_Trained	Nras	Regions
Pmpcb		0.00313958	1.06924	0.149	0.074	1	DG_Trained	Pmpcb	Regions
Lpcat1		0.00317124	1.38062	0.099	0.041	1	DG_Trained	Lpcat1	Regions
Vrk1		0.00318732	1.42014	0.078	0.028	1	DG_Trained	Vrk1	Regions
Dgkd		0.00324629	0.911997	0.163	0.084	1	DG_Trained	Dgkd	Regions
Prkca	1	0.003259	-1.01874	0.128	0.236	1	DG_Trained	Prkca	Regions
Sfxn1		0.0032863	1.20103	0.128	0.06	1	DG_Trained	Sfxn1	Regions
Rps17		0.00335175	0.444392	0.589	0.436	1	DG_Trained	Rps17	Regions
Sptbn2		0.00335282	-0.647398	0.284	0.402	1	DG_Trained	Sptbn2	Regions
Sag		0.00336477	3.00511	0.021	0.002	1	DG_Trained	Sag	Regions
Lin9		0.00336477	3.00511	0.021	0.002	1	DG_Trained	Lin9	Regions
E030013I19Rik		0.00336477	3.00511	0.021	0.002	1	DG_Trained	E030013I19Rik	Regions
Ccdc9b		0.00336477	3.00511	0.021	0.002	1	DG_Trained	Ccdc9b	Regions
Ecm1		0.00336477	3.00511	0.021	0.002	1	DG_Trained	Ecm1	Regions
Tal1		0.00336477	3.00511	0.021	0.002	1	DG_Trained	Tal1	Regions
Aasdh		0.00336477	3.00511	0.021	0.002	1	DG_Trained	Aasdh	Regions
Vegfc		0.00336477	3.00511	0.021	0.002	1	DG_Trained	Vegfc	Regions
Nrp1		0.00336477	3.00511	0.021	0.002	1	DG_Trained	Nrp1	Regions
Mks1		0.00336477	3.00511	0.021	0.002	1	DG_Trained	Mks1	Regions
Map2k6		0.00336477	3.00511	0.021	0.002	1	DG_Trained	Map2k6	Regions
Slc24a4		0.00336477	3.00511	0.021	0.002	1	DG_Trained	Slc24a4	Regions
Siah3		0.00336477	3.00511	0.021	0.002	1	DG_Trained	Siah3	Regions
B130034C11Rik		0.00336477	3.00511	0.021	0.002	1	DG_Trained	B130034C11Rik	Regions
Gm3435		0.00336477	3.00511	0.021	0.002	1	DG_Trained	Gm3435	Regions
Slc26a8		0.00336477	3.00511	0.021	0.002	1	DG_Trained	Slc26a8	Regions
Slc38a5		0.00336477	3.00511	0.021	0.002	1	DG_Trained	Slc38a5	Regions
Marcksl1	1	0.00338668	0.737627	0.234	0.138	1	DG_Trained	Marcksl1	Regions
Ranbp3l		0.00340705	2.26814	0.021	0.002	1	DG_Trained	Ranbp3l	Regions
Rpl37		0.00343668	0.354471	0.865	0.819	1	DG_Trained	Rpl37	Regions
Fbxw8		0.00345679	1.21156	0.099	0.041	1	DG_Trained	Fbxw8	Regions
Kcnab2	1	0.00346043	-0.721264	0.248	0.365	1	DG_Trained	Kcnab2	Regions
Hspb11		0.00346062	1.26814	0.106	0.046	1	DG_Trained	Hspb11	Regions
Hnrnph1		0.00346263	0.590069	0.34	0.225	1	DG_Trained	Hnrnph1	Regions
Mmd2		0.0034756	0.62206	0.34	0.224	1	DG_Trained	Mmd2	Regions
Rph3a		0.00348172	0.517313	0.34	0.223	1	DG_Trained	Rph3a	Regions
Slc38a3		0.00351433	1.10464	0.149	0.075	1	DG_Trained	Slc38a3	Regions
Fads1		0.00352371	0.668925	0.291	0.185	1	DG_Trained	Fads1	Regions
Lin7c		0.00353356	0.816345	0.199	0.111	1	DG_Trained	Lin7c	Regions
Map1lc3b	1	0.00353641	0.432855	0.447	0.307	1	DG_Trained	Map1lc3b	Regions
Ctdp1		0.00356199	1.59007	0.071	0.025	1	DG_Trained	Ctdp1	Regions
Ppp1r12b		0.00356666	1.20541	0.113	0.051	1	DG_Trained	Ppp1r12b	Regions
Pcp4l1		0.00359225	-1.31682	0.064	0.155	1	DG_Trained	Pcp4l1	Regions
Rpl36a		0.00359255	0.486118	0.468	0.342	1	DG_Trained	Rpl36a	Regions
Nelfa		0.00360518	1.44323	0.085	0.033	1	DG_Trained	Nelfa	Regions
Cdk18		0.00362776	1.52594	0.071	0.025	1	DG_Trained	Cdk18	Regions
Gar1		0.00363433	1.43253	0.085	0.033	1	DG_Trained	Gar1	Regions
Chgb	1	0.0036618	-0.742914	0.305	0.418	1	DG_Trained	Chgb	Regions
Ddx27		0.00367634	1.35303	0.085	0.033	1	DG_Trained	Ddx27	Regions
Pias1		0.00368716	1.08311	0.128	0.06	1	DG_Trained	Pias1	Regions
Glcci1		0.00369088	1.38362	0.085	0.033	1	DG_Trained	Glcci1	Regions
Tspan11		0.00369432	2.59007	0.028	0.005	1	DG_Trained	Tspan11	Regions
E430018J23Rik		0.00369432	2.59007	0.028	0.005	1	DG_Trained	E430018J23Rik	Regions
Spa17		0.00369432	2.59007	0.028	0.005	1	DG_Trained	Spa17	Regions
Gas1		0.00369432	2.59007	0.028	0.005	1	DG_Trained	Gas1	Regions
Mdc1		0.00369432	2.59007	0.028	0.005	1	DG_Trained	Mdc1	Regions
Spock2		0.00369714	-0.850503	0.177	0.29	1	DG_Trained	Spock2	Regions
Clu	1	0.00370474	0.391193	0.766	0.7	1	DG_Trained	Clu	Regions
Gfra1		0.00373223	0.973398	0.099	0.041	1	DG_Trained	Gfra1	Regions
Fst		0.00374275	2.32703	0.028	0.005	1	DG_Trained	Fst	Regions
Gm960		0.00374275	2.32703	0.028	0.005	1	DG_Trained	Gm960	Regions
Slk		0.00374287	1.06924	0.149	0.075	1	DG_Trained	Slk	Regions
Ep400		0.00375274	1.04575	0.149	0.075	1	DG_Trained	Ep400	Regions
Svop		0.00377784	0.709217	0.262	0.161	1	DG_Trained	Svop	Regions
Pkn1		0.00382698	1.46079	0.092	0.038	1	DG_Trained	Pkn1	Regions
Dot1l		0.0038661	1.19152	0.135	0.066	1	DG_Trained	Dot1l	Regions
Supt20		0.00391669	1.46808	0.099	0.042	1	DG_Trained	Supt20	Regions
Atp2a2	1	0.0039591	-0.516032	0.468	0.572	1	DG_Trained	Atp2a2	Regions
Mid2		0.00396491	1.72757	0.064	0.021	1	DG_Trained	Mid2	Regions
Dock11		0.00396589	2.26814	0.043	0.011	1	DG_Trained	Dock11	Regions
Synrg		0.00399314	1.00511	0.113	0.051	1	DG_Trained	Synrg	Regions
Coq4		0.00400717	1.32703	0.092	0.038	1	DG_Trained	Coq4	Regions
Apcdd1		0.00402962	1.65718	0.064	0.021	1	DG_Trained	Apcdd1	Regions
Wdr3		0.00403291	1.66407	0.064	0.021	1	DG_Trained	Wdr3	Regions
Abcd1		0.00403291	1.66407	0.064	0.021	1	DG_Trained	Abcd1	Regions
Dicer1		0.00404603	1.35303	0.092	0.038	1	DG_Trained	Dicer1	Regions
Cwf19l2		0.00405299	2.0755	0.043	0.011	1	DG_Trained	Cwf19l2	Regions
Cep162		0.00405299	2.0755	0.043	0.011	1	DG_Trained	Cep162	Regions
Telo2		0.00409396	1.59007	0.064	0.021	1	DG_Trained	Telo2	Regions
Mov10		0.00411007	1.93799	0.043	0.011	1	DG_Trained	Mov10	Regions
Tbc1d12		0.00411007	1.93799	0.043	0.011	1	DG_Trained	Tbc1d12	Regions
Trpm3		0.00411747	1.02713	0.142	0.071	1	DG_Trained	Trpm3	Regions
Gm17750		0.00415085	1.28751	0.092	0.038	1	DG_Trained	Gm17750	Regions
Selenom		0.00420631	0.445875	0.489	0.347	1	DG_Trained	Selenom	Regions
Itga7		0.00421915	1.49491	0.113	0.052	1	DG_Trained	Itga7	Regions
Cdkn1b		0.00427188	1.48315	0.078	0.029	1	DG_Trained	Cdkn1b	Regions
Tubb4a	1	0.00427638	-0.818015	0.241	0.35	1	DG_Trained	Tubb4a	Regions
Cebpd		0.0042993	0.983412	0.142	0.071	1	DG_Trained	Cebpd	Regions
Nhlrc3		0.00434378	2.05955	0.05	0.014	1	DG_Trained	Nhlrc3	Regions
Gba		0.00436601	1.47459	0.078	0.029	1	DG_Trained	Gba	Regions
Phf20l1		0.00437631	1.07301	0.17	0.093	1	DG_Trained	Phf20l1	Regions
Ankrd39		0.00437668	1.75999	0.057	0.018	1	DG_Trained	Ankrd39	Regions
Wnt9a		0.00437668	1.75999	0.057	0.018	1	DG_Trained	Wnt9a	Regions
Agfg2		0.00440847	1.00511	0.135	0.066	1	DG_Trained	Agfg2	Regions
Tmod1		0.00441093	1.25127	0.106	0.047	1	DG_Trained	Tmod1	Regions
Grik2		0.00441649	1.2181	0.106	0.047	1	DG_Trained	Grik2	Regions
Xpr1		0.00443185	0.853104	0.156	0.08	1	DG_Trained	Xpr1	Regions
Nup210		0.00443232	1.42014	0.078	0.029	1	DG_Trained	Nup210	Regions
Slc29a2		0.00444103	1.59007	0.057	0.018	1	DG_Trained	Slc29a2	Regions
Baz1b		0.00444256	0.88963	0.177	0.097	1	DG_Trained	Baz1b	Regions
Nudt8		0.00445688	1.88963	0.05	0.014	1	DG_Trained	Nudt8	Regions
Jpx		0.00445688	1.88963	0.05	0.014	1	DG_Trained	Jpx	Regions
Ndufb10		0.00445868	0.39129	0.426	0.292	1	DG_Trained	Ndufb10	Regions
Synpo		0.00446491	1.00511	0.17	0.092	1	DG_Trained	Synpo	Regions
Mrps27		0.00450868	1.36768	0.078	0.029	1	DG_Trained	Mrps27	Regions
Prdm15		0.00452071	1.78271	0.05	0.014	1	DG_Trained	Prdm15	Regions
Fxn		0.00452071	1.78271	0.05	0.014	1	DG_Trained	Fxn	Regions
Bbs9		0.00458786	1.68318	0.05	0.014	1	DG_Trained	Bbs9	Regions
Clns1a		0.00459067	0.841131	0.22	0.131	1	DG_Trained	Clns1a	Regions
Ppp1r16b		0.0046135	0.72013	0.191	0.106	1	DG_Trained	Ppp1r16b	Regions
Rapgef1		0.00461792	1.02935	0.128	0.061	1	DG_Trained	Rapgef1	Regions
Ntrk3		0.0046357	0.728453	0.248	0.152	1	DG_Trained	Ntrk3	Regions
Slc7a4		0.00463585	1.02528	0.149	0.077	1	DG_Trained	Slc7a4	Regions
Eci1		0.0046403	1.13941	0.099	0.042	1	DG_Trained	Eci1	Regions
Dync1i2		0.0046473	0.609178	0.248	0.15	1	DG_Trained	Dync1i2	Regions
Dennd2a		0.00466487	1.22084	0.078	0.029	1	DG_Trained	Dennd2a	Regions
Hnrnpa3		0.00470069	0.518752	0.418	0.302	1	DG_Trained	Hnrnpa3	Regions
Cox19		0.00470483	1.09126	0.142	0.072	1	DG_Trained	Cox19	Regions
Dcaf15		0.00475404	1.49053	0.085	0.034	1	DG_Trained	Dcaf15	Regions
Ube2f		0.0047762	1.05955	0.121	0.057	1	DG_Trained	Ube2f	Regions
Pde1a		0.00478058	-1.30805	0.071	0.16	1	DG_Trained	Pde1a	Regions
Fam135b		0.0048875	1.03368	0.113	0.052	1	DG_Trained	Fam135b	Regions
Ssbp4		0.004932	0.753568	0.284	0.183	1	DG_Trained	Ssbp4	Regions
Add3		0.00493648	0.857008	0.22	0.132	1	DG_Trained	Add3	Regions
Rapgef5		0.00494601	0.671683	0.284	0.183	1	DG_Trained	Rapgef5	Regions
Tsc2		0.00495942	0.79652	0.199	0.113	1	DG_Trained	Tsc2	Regions
Manea		0.00496797	1.38362	0.085	0.034	1	DG_Trained	Manea	Regions
Gpr162		0.00498119	0.884355	0.241	0.148	1	DG_Trained	Gpr162	Regions
Cdv3		0.00499196	1.16686	0.128	0.062	1	DG_Trained	Cdv3	Regions
Rit2		0.00504068	0.842835	0.17	0.092	1	DG_Trained	Rit2	Regions
Galt		0.00510774	1.4296	0.099	0.044	1	DG_Trained	Galt	Regions
Ptrhd1		0.00514485	1.40244	0.099	0.044	1	DG_Trained	Ptrhd1	Regions
Mapk9		0.00515367	0.666018	0.248	0.152	1	DG_Trained	Mapk9	Regions
Mtfr1l		0.00516913	0.804194	0.184	0.102	1	DG_Trained	Mtfr1l	Regions
Ak2		0.00517304	1.52594	0.071	0.026	1	DG_Trained	Ak2	Regions
Hectd2		0.00517715	1.36768	0.106	0.048	1	DG_Trained	Hectd2	Regions
Uqcrb		0.00525618	0.413192	0.496	0.366	1	DG_Trained	Uqcrb	Regions
Napa		0.00529496	0.447111	0.504	0.378	1	DG_Trained	Napa	Regions
Fbxl5		0.00532108	0.782714	0.184	0.102	1	DG_Trained	Fbxl5	Regions
Zfp692		0.00533484	1.40564	0.071	0.026	1	DG_Trained	Zfp692	Regions
Ncln		0.00533717	0.894924	0.142	0.072	1	DG_Trained	Ncln	Regions
Mageh1		0.00534043	0.965579	0.156	0.082	1	DG_Trained	Mageh1	Regions
Camkk1	1	0.00536127	0.687917	0.333	0.23	1	DG_Trained	Camkk1	Regions
Sbf1		0.00538158	0.556903	0.277	0.174	1	DG_Trained	Sbf1	Regions
Hmgn1		0.00538571	0.739965	0.234	0.141	1	DG_Trained	Hmgn1	Regions
Oxt		0.00542156	1.34906	0.071	0.026	1	DG_Trained	Oxt	Regions
Hdgfl3		0.00543531	0.816345	0.199	0.114	1	DG_Trained	Hdgfl3	Regions
Slc7a14		0.00543757	0.704712	0.227	0.135	1	DG_Trained	Slc7a14	Regions
Pkia		0.00544127	0.746189	0.241	0.148	1	DG_Trained	Pkia	Regions
Psme4		0.0054623	1.26814	0.092	0.039	1	DG_Trained	Psme4	Regions
Mt3		0.00552506	0.284758	0.943	0.928	1	DG_Trained	Mt3	Regions
Slc25a51		0.00554888	0.710924	0.191	0.107	1	DG_Trained	Slc25a51	Regions
1500011B03Rik		0.0055855	0.523574	0.34	0.227	1	DG_Trained	1500011B03Rik	Regions
Thrsp		0.00559147	0.985207	0.149	0.078	1	DG_Trained	Thrsp	Regions
Hdac7		0.00559563	1.64254	0.078	0.031	1	DG_Trained	Hdac7	Regions
Coq8b		0.00563206	1.8531	0.064	0.022	1	DG_Trained	Coq8b	Regions
Ttc14		0.00564861	0.921691	0.17	0.093	1	DG_Trained	Ttc14	Regions
Erh		0.00565772	0.862149	0.199	0.115	1	DG_Trained	Erh	Regions
Snrpf		0.00567188	0.662219	0.255	0.159	1	DG_Trained	Snrpf	Regions
Anapc7		0.00568113	1.20541	0.106	0.048	1	DG_Trained	Anapc7	Regions
Ppp1r37		0.00570898	0.984348	0.149	0.078	1	DG_Trained	Ppp1r37	Regions
Zdhhc2		0.00572244	-1.95425	0.014	0.078	1	DG_Trained	Zdhhc2	Regions
Sec11c	1	0.00578222	-0.974715	0.106	0.204	1	DG_Trained	Sec11c	Regions
Gtf2i		0.00579827	0.608217	0.326	0.221	1	DG_Trained	Gtf2i	Regions
Nudt10		0.00582756	1.1638	0.106	0.048	1	DG_Trained	Nudt10	Regions
Ybx1		0.00585208	0.646026	0.277	0.178	1	DG_Trained	Ybx1	Regions
Fam104a		0.00596005	0.799992	0.163	0.087	1	DG_Trained	Fam104a	Regions
Rcc2		0.00596723	0.846845	0.156	0.082	1	DG_Trained	Rcc2	Regions
Hsf2		0.00599704	1.59007	0.064	0.022	1	DG_Trained	Hsf2	Regions
Gba2		0.00600269	1.08418	0.149	0.079	1	DG_Trained	Gba2	Regions
4833439L19Rik		0.00600281	0.703726	0.22	0.131	1	DG_Trained	4833439L19Rik	Regions
Hdac3		0.00603613	0.911997	0.163	0.088	1	DG_Trained	Hdac3	Regions
Inha		0.00605384	1.42014	0.078	0.031	1	DG_Trained	Inha	Regions
2010204K13Rik		0.00608105	0.985998	0.156	0.084	1	DG_Trained	2010204K13Rik	Regions
Gm46430		0.00617088	2.39742	0.035	0.008	1	DG_Trained	Gm46430	Regions
Mon1b		0.00619167	1.45257	0.064	0.022	1	DG_Trained	Mon1b	Regions
Mak16		0.00624251	1.31705	0.078	0.031	1	DG_Trained	Mak16	Regions
Smarcd3		0.00626977	-1.62716	0.028	0.099	1	DG_Trained	Smarcd3	Regions
Clcn7		0.00628229	0.977093	0.113	0.053	1	DG_Trained	Clcn7	Regions
Riiad1		0.00628298	2.17503	0.035	0.008	1	DG_Trained	Riiad1	Regions
C030014I23Rik		0.00628298	2.17503	0.035	0.008	1	DG_Trained	C030014I23Rik	Regions
Pcbp1		0.00628903	0.675317	0.34	0.241	1	DG_Trained	Pcbp1	Regions
Mycbp2		0.0063187	0.616542	0.319	0.214	1	DG_Trained	Mycbp2	Regions
Dnajc17		0.00636245	2.00511	0.035	0.008	1	DG_Trained	Dnajc17	Regions
Rbm33		0.0063651	1.37857	0.106	0.049	1	DG_Trained	Rbm33	Regions
Nek9		0.00636756	1.21156	0.121	0.059	1	DG_Trained	Nek9	Regions
Rpl41		0.00637255	0.267315	0.915	0.872	1	DG_Trained	Rpl41	Regions
Nr2c2ap		0.0063888	1.44323	0.085	0.035	1	DG_Trained	Nr2c2ap	Regions
Lgals8		0.00644582	1.46079	0.092	0.04	1	DG_Trained	Lgals8	Regions
Ppp2r2b	1	0.0064589	-1.11037	0.043	0.121	1	DG_Trained	Ppp2r2b	Regions
Jmjd1c		0.00646013	0.937993	0.142	0.073	1	DG_Trained	Jmjd1c	Regions
Uchl1	1	0.00647538	-0.382842	0.61	0.71	1	DG_Trained	Uchl1	Regions
2410004B18Rik		0.00648913	0.840048	0.149	0.078	1	DG_Trained	2410004B18Rik	Regions
Cryzl1		0.00655574	0.985207	0.149	0.079	1	DG_Trained	Cryzl1	Regions
Mlc1		0.00655743	0.434151	0.305	0.196	1	DG_Trained	Mlc1	Regions
Rpl35a		0.00656093	0.334996	0.794	0.643	1	DG_Trained	Rpl35a	Regions
Cbfa2t3		0.00659357	1.82453	0.057	0.019	1	DG_Trained	Cbfa2t3	Regions
Tada2a		0.00660586	1.35303	0.085	0.035	1	DG_Trained	Tada2a	Regions
Mfsd4a		0.00661046	0.838749	0.191	0.111	1	DG_Trained	Mfsd4a	Regions
Qrsl1		0.00668993	1.74207	0.057	0.019	1	DG_Trained	Qrsl1	Regions
Diras2		0.00670889	0.523238	0.355	0.243	1	DG_Trained	Diras2	Regions
Rps3		0.00674395	0.320943	0.603	0.477	1	DG_Trained	Rps3	Regions
Sos2		0.00676905	1.29051	0.085	0.035	1	DG_Trained	Sos2	Regions
Tbca		0.00680212	0.560805	0.362	0.252	1	DG_Trained	Tbca	Regions
Kctd4	1	0.0068041	0.940256	0.17	0.095	1	DG_Trained	Kctd4	Regions
Miat		0.00680654	0.619817	0.284	0.186	1	DG_Trained	Miat	Regions
Sh3gl1		0.00684741	1.00511	0.128	0.064	1	DG_Trained	Sh3gl1	Regions
Tbcel		0.00688253	1.24611	0.085	0.035	1	DG_Trained	Tbcel	Regions
Zfp280d		0.00688253	1.24611	0.085	0.035	1	DG_Trained	Zfp280d	Regions
1700094D03Rik		0.00688458	1.59007	0.057	0.019	1	DG_Trained	1700094D03Rik	Regions
Rpl23		0.00692189	0.293043	0.759	0.629	1	DG_Trained	Rpl23	Regions
Il1rap		0.00692365	1.17503	0.113	0.054	1	DG_Trained	Il1rap	Regions
Stox2		0.00694357	0.911997	0.135	0.068	1	DG_Trained	Stox2	Regions
Blvrb		0.00697089	1.28751	0.092	0.04	1	DG_Trained	Blvrb	Regions
Pdcd2l		0.00697993	1.24903	0.092	0.04	1	DG_Trained	Pdcd2l	Regions
Ccdc90b		0.00698474	1.51207	0.057	0.019	1	DG_Trained	Ccdc90b	Regions
Carnmt1		0.00698474	1.51207	0.057	0.019	1	DG_Trained	Carnmt1	Regions
U2af1		0.00709823	0.72013	0.191	0.11	1	DG_Trained	U2af1	Regions
Vezf1		0.00715071	1.53118	0.071	0.027	1	DG_Trained	Vezf1	Regions
Golga4		0.0071509	1.19775	0.099	0.045	1	DG_Trained	Golga4	Regions
Fam102b		0.00716042	1.2275	0.092	0.04	1	DG_Trained	Fam102b	Regions
Dmxl1		0.00718372	1.11614	0.113	0.054	1	DG_Trained	Dmxl1	Regions
Gm12258		0.00726027	1.75999	0.05	0.015	1	DG_Trained	Gm12258	Regions
Epha7		0.00726461	0.661623	0.319	0.22	1	DG_Trained	Epha7	Regions
Pcdh19		0.007273	0.934718	0.128	0.064	1	DG_Trained	Pcdh19	Regions
Klf4		0.00732928	1.93799	0.043	0.012	1	DG_Trained	Klf4	Regions
Alg8		0.00732928	1.93799	0.043	0.012	1	DG_Trained	Alg8	Regions
Gm30025		0.00732928	1.93799	0.043	0.012	1	DG_Trained	Gm30025	Regions
Pmvk		0.00737718	1.18198	0.135	0.069	1	DG_Trained	Pmvk	Regions
Rps12		0.00738265	0.346798	0.638	0.519	1	DG_Trained	Rps12	Regions
Gadd45g		0.00741858	1.12294	0.106	0.049	1	DG_Trained	Gadd45g	Regions
Itgav		0.00742363	1.13064	0.142	0.075	1	DG_Trained	Itgav	Regions
Rnf145		0.00744861	0.972317	0.17	0.097	1	DG_Trained	Rnf145	Regions
Rpl15		0.00745988	0.422539	0.589	0.49	1	DG_Trained	Rpl15	Regions
Tnik		0.00750491	0.968581	0.163	0.091	1	DG_Trained	Tnik	Regions
Hspe1		0.0076006	0.407866	0.397	0.277	1	DG_Trained	Hspe1	Regions
Dbi		0.00765707	0.359564	0.525	0.405	1	DG_Trained	Dbi	Regions
Stk32c		0.00766126	0.88963	0.163	0.091	1	DG_Trained	Stk32c	Regions
Coq10a	1	0.00768455	-1.95425	0.014	0.074	1	DG_Trained	Coq10a	Regions
Naca		0.00770227	0.448515	0.489	0.382	1	DG_Trained	Naca	Regions
Kcnb1		0.00778386	0.804194	0.184	0.106	1	DG_Trained	Kcnb1	Regions
Ncan		0.0078797	0.602142	0.199	0.115	1	DG_Trained	Ncan	Regions
Ramp1		0.00791822	0.513448	0.34	0.233	1	DG_Trained	Ramp1	Regions
Slc8a1		0.00795069	-1.01197	0.085	0.173	1	DG_Trained	Slc8a1	Regions
Dock4	1	0.00796035	-1.08453	0.085	0.172	1	DG_Trained	Dock4	Regions
Ift122		0.00800228	1.83108	0.064	0.024	1	DG_Trained	Ift122	Regions
Pnrc1		0.00804212	0.871251	0.156	0.085	1	DG_Trained	Pnrc1	Regions
Eif3k		0.00808116	0.545675	0.312	0.208	1	DG_Trained	Eif3k	Regions
Lrrc45		0.00813082	1.13064	0.121	0.06	1	DG_Trained	Lrrc45	Regions
Kcnc4		0.00819577	1.02935	0.128	0.065	1	DG_Trained	Kcnc4	Regions
Rpl36		0.00823452	0.365617	0.645	0.516	1	DG_Trained	Rpl36	Regions
Plch2	1	0.00824266	-1.3007	0.028	0.097	1	DG_Trained	Plch2	Regions
Rpl38		0.00824834	0.191838	0.915	0.848	1	DG_Trained	Rpl38	Regions
Kcnq5	1	0.00826921	-1.45432	0.014	0.074	1	DG_Trained	Kcnq5	Regions
Rpl24		0.00832541	0.281119	0.66	0.516	1	DG_Trained	Rpl24	Regions
Stx7		0.00839222	0.739965	0.234	0.147	1	DG_Trained	Stx7	Regions
Atpif1		0.00845264	0.332549	0.631	0.512	1	DG_Trained	Atpif1	Regions
Rps3a1		0.00848685	0.268141	0.695	0.577	1	DG_Trained	Rps3a1	Regions
Mrpl3		0.00855221	0.858266	0.177	0.101	1	DG_Trained	Mrpl3	Regions
Stim1		0.00856305	0.867603	0.135	0.069	1	DG_Trained	Stim1	Regions
Hspa2		0.00858169	0.869223	0.17	0.097	1	DG_Trained	Hspa2	Regions
Nup50		0.00862801	1.34214	0.092	0.041	1	DG_Trained	Nup50	Regions
1110038B12Rik		0.00863134	1.11008	0.113	0.055	1	DG_Trained	1110038B12Rik	Regions
Noc4l		0.00867043	1.46454	0.064	0.024	1	DG_Trained	Noc4l	Regions
Cwc22		0.0086914	1.51968	0.064	0.024	1	DG_Trained	Cwc22	Regions
Dmac1		0.00874475	0.962038	0.142	0.075	1	DG_Trained	Dmac1	Regions
Rpl17		0.00877933	0.370952	0.695	0.624	1	DG_Trained	Rpl17	Regions
Sipa1l2		0.00881794	1.25127	0.099	0.046	1	DG_Trained	Sipa1l2	Regions
C1qtnf4		0.00882657	0.46258	0.475	0.357	1	DG_Trained	C1qtnf4	Regions
Tnks		0.00883807	0.931106	0.128	0.065	1	DG_Trained	Tnks	Regions
Spg21		0.00886628	1.28751	0.092	0.041	1	DG_Trained	Spg21	Regions
Ehd1		0.00889174	1.03866	0.163	0.093	1	DG_Trained	Ehd1	Regions
Ttll11		0.00894297	1.24611	0.085	0.037	1	DG_Trained	Ttll11	Regions
Otub2		0.00894297	1.24611	0.085	0.037	1	DG_Trained	Otub2	Regions
Metrn		0.00904342	0.967139	0.149	0.081	1	DG_Trained	Metrn	Regions
Fabp3		0.0090986	-0.869362	0.142	0.237	1	DG_Trained	Fabp3	Regions
Palm		0.00913553	0.789378	0.199	0.119	1	DG_Trained	Palm	Regions
F730043M19Rik		0.00913689	1.12294	0.106	0.051	1	DG_Trained	F730043M19Rik	Regions
Ywhag	1	0.00914054	-0.384345	0.546	0.649	1	DG_Trained	Ywhag	Regions
Gng3	1	0.00917359	-0.577089	0.312	0.417	1	DG_Trained	Gng3	Regions
Gprc5b		0.00918339	0.74985	0.191	0.113	1	DG_Trained	Gprc5b	Regions
Ankrd10		0.00921237	1.03368	0.113	0.055	1	DG_Trained	Ankrd10	Regions
Shisal1		0.00922819	0.952639	0.121	0.06	1	DG_Trained	Shisal1	Regions
Tor3a		0.00926527	2.32703	0.028	0.006	1	DG_Trained	Tor3a	Regions
Catsper2		0.00926527	2.32703	0.028	0.006	1	DG_Trained	Catsper2	Regions
Pde5a		0.00926527	2.32703	0.028	0.006	1	DG_Trained	Pde5a	Regions
Zfp65		0.00926527	2.32703	0.028	0.006	1	DG_Trained	Zfp65	Regions
Fzd6		0.00926527	2.32703	0.028	0.006	1	DG_Trained	Fzd6	Regions
Mc4r		0.00926527	2.32703	0.028	0.006	1	DG_Trained	Mc4r	Regions
Ppif		0.00926731	1.09822	0.106	0.051	1	DG_Trained	Ppif	Regions
Robo4		0.00930119	3.59007	0.014	0.001	1	DG_Trained	Robo4	Regions
3110070M22Rik		0.00930119	3.59007	0.014	0.001	1	DG_Trained	3110070M22Rik	Regions
Pus7l		0.00930119	3.59007	0.014	0.001	1	DG_Trained	Pus7l	Regions
Hells		0.00930119	3.59007	0.014	0.001	1	DG_Trained	Hells	Regions
Gm37986		0.0093466	3.17503	0.014	0.001	1	DG_Trained	Gm37986	Regions
Acbd7		0.0093466	3.17503	0.014	0.001	1	DG_Trained	Acbd7	Regions
1700007K13Rik		0.0093466	3.17503	0.014	0.001	1	DG_Trained	1700007K13Rik	Regions
Galnt3		0.0093466	3.17503	0.014	0.001	1	DG_Trained	Galnt3	Regions
Gm14326		0.0093466	3.17503	0.014	0.001	1	DG_Trained	Gm14326	Regions
Ntsr1		0.0093466	3.17503	0.014	0.001	1	DG_Trained	Ntsr1	Regions
Gbp3		0.0093466	3.17503	0.014	0.001	1	DG_Trained	Gbp3	Regions
Ccdc163		0.0093466	3.17503	0.014	0.001	1	DG_Trained	Ccdc163	Regions
Tmem52		0.0093466	3.17503	0.014	0.001	1	DG_Trained	Tmem52	Regions
9130604C24Rik		0.0093466	3.17503	0.014	0.001	1	DG_Trained	9130604C24Rik	Regions
E230016M11Rik		0.0093466	3.17503	0.014	0.001	1	DG_Trained	E230016M11Rik	Regions
Gm44421		0.0093466	3.17503	0.014	0.001	1	DG_Trained	Gm44421	Regions
A230065N10Rik		0.0093466	3.17503	0.014	0.001	1	DG_Trained	A230065N10Rik	Regions
Lrrc51		0.0093466	3.17503	0.014	0.001	1	DG_Trained	Lrrc51	Regions
9030407P20Rik		0.0093466	3.17503	0.014	0.001	1	DG_Trained	9030407P20Rik	Regions
Gm44623		0.0093466	3.17503	0.014	0.001	1	DG_Trained	Gm44623	Regions
Gm10649		0.0093466	3.17503	0.014	0.001	1	DG_Trained	Gm10649	Regions
Kcng4		0.0093466	3.17503	0.014	0.001	1	DG_Trained	Kcng4	Regions
Casp1		0.0093466	3.17503	0.014	0.001	1	DG_Trained	Casp1	Regions
Adamts15		0.0093466	3.17503	0.014	0.001	1	DG_Trained	Adamts15	Regions
Gm48604		0.0093466	3.17503	0.014	0.001	1	DG_Trained	Gm48604	Regions
Spsb4		0.0093466	3.17503	0.014	0.001	1	DG_Trained	Spsb4	Regions
Uba7		0.0093466	3.17503	0.014	0.001	1	DG_Trained	Uba7	Regions
Hebp2		0.0093466	3.17503	0.014	0.001	1	DG_Trained	Hebp2	Regions
Arhgap18		0.0093466	3.17503	0.014	0.001	1	DG_Trained	Arhgap18	Regions
Mcm9		0.0093466	3.17503	0.014	0.001	1	DG_Trained	Mcm9	Regions
Col6a2		0.0093466	3.17503	0.014	0.001	1	DG_Trained	Col6a2	Regions
Etaa1os		0.0093466	3.17503	0.014	0.001	1	DG_Trained	Etaa1os	Regions
Gm45605		0.0093466	3.17503	0.014	0.001	1	DG_Trained	Gm45605	Regions
Dus4l		0.0093466	3.17503	0.014	0.001	1	DG_Trained	Dus4l	Regions
Mipol1		0.0093466	3.17503	0.014	0.001	1	DG_Trained	Mipol1	Regions
Acot3		0.0093466	3.17503	0.014	0.001	1	DG_Trained	Acot3	Regions
Gm36839		0.0093466	3.17503	0.014	0.001	1	DG_Trained	Gm36839	Regions
Gm32834		0.0093466	3.17503	0.014	0.001	1	DG_Trained	Gm32834	Regions
Gm49201		0.0093466	3.17503	0.014	0.001	1	DG_Trained	Gm49201	Regions
Sftpc		0.0093466	3.17503	0.014	0.001	1	DG_Trained	Sftpc	Regions
Gm5089		0.0093466	3.17503	0.014	0.001	1	DG_Trained	Gm5089	Regions
Card6		0.0093466	3.17503	0.014	0.001	1	DG_Trained	Card6	Regions
Spidr		0.0093466	3.17503	0.014	0.001	1	DG_Trained	Spidr	Regions
Epb41l4a		0.0093466	3.17503	0.014	0.001	1	DG_Trained	Epb41l4a	Regions
Fchsd1		0.0093466	3.17503	0.014	0.001	1	DG_Trained	Fchsd1	Regions
2010320O07Rik		0.0093466	3.17503	0.014	0.001	1	DG_Trained	2010320O07Rik	Regions
B430212C06Rik		0.0093466	3.17503	0.014	0.001	1	DG_Trained	B430212C06Rik	Regions
Cep192		0.0093466	3.17503	0.014	0.001	1	DG_Trained	Cep192	Regions
Mamdc2		0.0093466	3.17503	0.014	0.001	1	DG_Trained	Mamdc2	Regions
Arhgap19		0.0093466	3.17503	0.014	0.001	1	DG_Trained	Arhgap19	Regions
3010001F23Rik		0.0093466	3.17503	0.014	0.001	1	DG_Trained	3010001F23Rik	Regions
Gm21860		0.0093466	3.17503	0.014	0.001	1	DG_Trained	Gm21860	Regions
Gad1		0.00940524	0.410283	0.418	0.299	1	DG_Trained	Gad1	Regions
Tiam2		0.00941376	1.1495	0.092	0.041	1	DG_Trained	Tiam2	Regions
Cabcoco1		0.00943794	2.59007	0.014	0.001	1	DG_Trained	Cabcoco1	Regions
Hmgb1		0.0094584	0.46269	0.383	0.273	1	DG_Trained	Hmgb1	Regions
Aktip		0.00951851	-1.31682	0.05	0.124	1	DG_Trained	Aktip	Regions
Cadm3	1	0.00953474	-0.901784	0.099	0.188	1	DG_Trained	Cadm3	Regions
Suds3		0.00955776	0.693163	0.199	0.118	1	DG_Trained	Suds3	Regions
AI593442		0.00958302	0.52706	0.333	0.231	1	DG_Trained	AI593442	Regions
Ptprj		0.00959774	0.911997	0.149	0.081	1	DG_Trained	Ptprj	Regions
Helz		0.00971591	1.53118	0.071	0.028	1	DG_Trained	Helz	Regions
Sirt2		0.00982648	0.489465	0.284	0.185	1	DG_Trained	Sirt2	Regions
Zfp746		0.00986015	1.47459	0.071	0.028	1	DG_Trained	Zfp746	Regions
Smarca1		0.00986015	1.47459	0.071	0.028	1	DG_Trained	Smarca1	Regions
Limd2		0.00990266	0.696985	0.27	0.181	1	DG_Trained	Limd2	Regions
Micos13		0.00990718	0.525299	0.305	0.205	1	DG_Trained	Micos13	Regions
Zfp26		0.00997905	1.66407	0.057	0.02	1	DG_Trained	Zfp26	Regions
Col4a2		0.00998836	-2.16482	0.007	0.059	1	DG_Trained	Col4a2	Regions

## Sheet: CA1_Trained_Spatial
Gene	num	p_val	avg_log2FC	pct.1	pct.2	p_val_adj	cluster	gene	analysis_group
Pantr1	1	4.85124e-25	1.83273	0.512	0.176	6.10334e-21	CA1_Trained	Pantr1	Regions
Ttr	1	4.04153e-22	-1.9519	0.463	0.819	5.08465e-18	CA1_Trained	Ttr	Regions
Tmsb10	1	6.34873e-21	1.4303	0.644	0.332	7.98734e-17	CA1_Trained	Tmsb10	Regions
Egr1		3.05756e-17	1.83305	0.38	0.132	3.84671e-13	CA1_Trained	Egr1	Regions
Wfs1	2	1.29845e-16	1.73062	0.351	0.113	1.63358e-12	CA1_Trained	Wfs1	Regions
Cst3		2.30422e-14	0.781045	0.976	0.963	2.89894e-10	CA1_Trained	Cst3	Regions
Sez6	1	1.09652e-13	1.41014	0.376	0.146	1.37953e-09	CA1_Trained	Sez6	Regions
Olfm1	2	5.39648e-13	-0.89812	0.732	0.888	6.78931e-09	CA1_Trained	Olfm1	Regions
Plk2	1	9.09785e-13	1.27656	0.429	0.196	1.1446e-08	CA1_Trained	Plk2	Regions
Cck	2	3.36345e-12	0.653869	0.844	0.688	4.23155e-08	CA1_Trained	Cck	Regions
Fibcd1		1.0345e-11	1.87148	0.195	0.05	1.30151e-07	CA1_Trained	Fibcd1	Regions
Tmsb4x	1	3.43106e-11	0.461873	0.99	0.981	4.31662e-07	CA1_Trained	Tmsb4x	Regions
Nptx1	2	1.29503e-10	-1.59275	0.161	0.394	1.62928e-06	CA1_Trained	Nptx1	Regions
Ckb		1.80344e-10	0.419545	0.971	0.902	2.26891e-06	CA1_Trained	Ckb	Regions
Mpped1	2	4.16059e-10	1.32141	0.263	0.096	5.23443e-06	CA1_Trained	Mpped1	Regions
Rasl11b	1	4.71655e-10	1.33668	0.259	0.093	5.9339e-06	CA1_Trained	Rasl11b	Regions
Cox8a	1	1.8984e-09	0.389016	0.98	0.941	2.38838e-05	CA1_Trained	Cox8a	Regions
Arc		2.84059e-09	1.35211	0.254	0.097	3.57375e-05	CA1_Trained	Arc	Regions
Fam49a	1	3.25695e-09	1.10534	0.405	0.211	4.09757e-05	CA1_Trained	Fam49a	Regions
Dusp6		3.57837e-09	1.74442	0.185	0.057	4.50195e-05	CA1_Trained	Dusp6	Regions
Nr4a1		6.09503e-09	1.44467	0.239	0.09	7.66816e-05	CA1_Trained	Nr4a1	Regions
Kcnab1		9.53771e-09	1.19291	0.317	0.145	0.000119994	CA1_Trained	Kcnab1	Regions
Ccn2		1.03584e-08	3.78507	0.063	0.005	0.000130319	CA1_Trained	Ccn2	Regions
Cpe	1	1.6746e-08	0.376013	0.985	0.954	0.000210682	CA1_Trained	Cpe	Regions
Ccn3	1	2.58437e-08	1.45164	0.185	0.061	0.00032514	CA1_Trained	Ccn3	Regions
Rasd1		3.2957e-08	1.55856	0.2	0.071	0.000414632	CA1_Trained	Rasd1	Regions
Atp2b1	1	6.68933e-08	0.824933	0.61	0.436	0.000841584	CA1_Trained	Atp2b1	Regions
Cplx2	1	8.80992e-08	-1.12655	0.239	0.428	0.00110838	CA1_Trained	Cplx2	Regions
Junb		1.12225e-07	1.28257	0.239	0.099	0.00141191	CA1_Trained	Junb	Regions
Pou3f1	1	1.49396e-07	1.49166	0.185	0.066	0.00187955	CA1_Trained	Pou3f1	Regions
Ywhah	1	1.64489e-07	-0.635615	0.707	0.869	0.00206944	CA1_Trained	Ywhah	Regions
Tspan13		1.81411e-07	1.00063	0.4	0.227	0.00228233	CA1_Trained	Tspan13	Regions
Man1a		2.20759e-07	2.17808	0.107	0.025	0.00277736	CA1_Trained	Man1a	Regions
Nptxr	1	2.53164e-07	-1.20589	0.244	0.424	0.00318505	CA1_Trained	Nptxr	Regions
Igfbp4		2.89509e-07	1.36057	0.22	0.09	0.00364232	CA1_Trained	Igfbp4	Regions
Slc38a3	1	3.00831e-07	1.41512	0.176	0.062	0.00378476	CA1_Trained	Slc38a3	Regions
Ptpru		4.78599e-07	2.0012	0.107	0.027	0.00602125	CA1_Trained	Ptpru	Regions
Gm2115	1	5.26525e-07	1.60776	0.161	0.056	0.00662422	CA1_Trained	Gm2115	Regions
Rida		7.25652e-07	0.903646	0.288	0.138	0.00912943	CA1_Trained	Rida	Regions
Arhgap12	1	7.87779e-07	1.3911	0.195	0.078	0.00991104	CA1_Trained	Arhgap12	Regions
Egr4		9.7377e-07	1.68073	0.151	0.052	0.012251	CA1_Trained	Egr4	Regions
Klf5		1.55215e-06	4.74442	0.029	0	0.0195276	CA1_Trained	Klf5	Regions
Pex5l	1	1.71941e-06	1.29216	0.215	0.094	0.0216319	CA1_Trained	Pex5l	Regions
Kcnq3		1.73419e-06	1.06508	0.239	0.11	0.0218179	CA1_Trained	Kcnq3	Regions
Grin2c		1.74293e-06	1.62512	0.132	0.042	0.0219278	CA1_Trained	Grin2c	Regions
Pim3		1.93957e-06	1.60449	0.127	0.039	0.0244017	CA1_Trained	Pim3	Regions
Nap1l5		2.08689e-06	0.667679	0.507	0.338	0.0262552	CA1_Trained	Nap1l5	Regions
Itm2b		2.11972e-06	0.41634	0.873	0.752	0.0266682	CA1_Trained	Itm2b	Regions
Pla2g7		2.2451e-06	0.909933	0.327	0.176	0.0282456	CA1_Trained	Pla2g7	Regions
Crym	1	2.59155e-06	0.825423	0.337	0.18	0.0326043	CA1_Trained	Crym	Regions
Slc17a7	2	2.78207e-06	-0.644885	0.498	0.643	0.0350012	CA1_Trained	Slc17a7	Regions
Tfr2		2.89773e-06	3.93707	0.034	0.001	0.0364564	CA1_Trained	Tfr2	Regions
Zfp143		2.89773e-06	3.93707	0.034	0.001	0.0364564	CA1_Trained	Zfp143	Regions
Sowahc		3.06105e-06	3.259	0.044	0.004	0.0385111	CA1_Trained	Sowahc	Regions
Slc6a1		3.43962e-06	0.802642	0.439	0.276	0.0432738	CA1_Trained	Slc6a1	Regions
Uqcr11	1	3.59081e-06	0.516577	0.761	0.622	0.0451759	CA1_Trained	Uqcr11	Regions
Git1		3.77567e-06	0.716739	0.4	0.234	0.0475017	CA1_Trained	Git1	Regions
6330403K07Rik		5.28785e-06	0.714676	0.454	0.288	0.0665265	CA1_Trained	6330403K07Rik	Regions
Kcnh7		5.63299e-06	1.93707	0.102	0.029	0.0708687	CA1_Trained	Kcnh7	Regions
Cadps2		5.76539e-06	1.32296	0.195	0.085	0.0725343	CA1_Trained	Cadps2	Regions
Map4		5.78332e-06	0.669895	0.483	0.325	0.0727599	CA1_Trained	Map4	Regions
Mal2		5.88717e-06	0.919581	0.317	0.175	0.0740665	CA1_Trained	Mal2	Regions
Dnm1	2	6.32105e-06	-0.568496	0.702	0.797	0.0795251	CA1_Trained	Dnm1	Regions
Fabp5		6.55946e-06	0.687897	0.459	0.293	0.0825246	CA1_Trained	Fabp5	Regions
Dgkz		6.60616e-06	0.761038	0.454	0.303	0.083112	CA1_Trained	Dgkz	Regions
Tagln3	2	7.20332e-06	-1.09134	0.185	0.34	0.090625	CA1_Trained	Tagln3	Regions
Camk2n1	1	7.226e-06	-0.500668	0.644	0.741	0.0909103	CA1_Trained	Camk2n1	Regions
Sft2d2		7.34506e-06	2.28499	0.063	0.011	0.0924082	CA1_Trained	Sft2d2	Regions
Homer2		7.35223e-06	1.3204	0.141	0.051	0.0924984	CA1_Trained	Homer2	Regions
Abat		7.35792e-06	0.760571	0.312	0.168	0.09257	CA1_Trained	Abat	Regions
Clu	2	8.43048e-06	0.590028	0.771	0.693	0.106064	CA1_Trained	Clu	Regions
Rps27		8.85132e-06	0.409542	0.78	0.634	0.111359	CA1_Trained	Rps27	Regions
Hcrt		9.07656e-06	1.50097	0.141	0.052	0.114192	CA1_Trained	Hcrt	Regions
Abracl		1.07566e-05	1.36675	0.151	0.059	0.135328	CA1_Trained	Abracl	Regions
Gabra1		1.09488e-05	0.745251	0.405	0.251	0.137746	CA1_Trained	Gabra1	Regions
Tmem158	1	1.09541e-05	1.25524	0.195	0.088	0.137814	CA1_Trained	Tmem158	Regions
Ndufs5		1.12023e-05	0.526207	0.585	0.404	0.140937	CA1_Trained	Ndufs5	Regions
Dner		1.13188e-05	0.92808	0.312	0.177	0.142402	CA1_Trained	Dner	Regions
Fgd2		1.16845e-05	4.52203	0.024	0	0.147002	CA1_Trained	Fgd2	Regions
Galnt9	1	1.2045e-05	1.04177	0.215	0.101	0.151538	CA1_Trained	Galnt9	Regions
Hspa9		1.21159e-05	0.807786	0.337	0.192	0.15243	CA1_Trained	Hspa9	Regions
Rpl37	1	1.23763e-05	0.349079	0.898	0.806	0.155706	CA1_Trained	Rpl37	Regions
Npy		1.37681e-05	0.856149	0.341	0.201	0.173217	CA1_Trained	Npy	Regions
Ccnd2	1	1.41778e-05	-2.76337	0.015	0.113	0.178371	CA1_Trained	Ccnd2	Regions
Rprml		1.4783e-05	0.878854	0.322	0.186	0.185984	CA1_Trained	Rprml	Regions
Rps15a		1.69157e-05	0.482402	0.624	0.466	0.212816	CA1_Trained	Rps15a	Regions
Zdhhc2	1	1.80872e-05	1.33562	0.137	0.051	0.227555	CA1_Trained	Zdhhc2	Regions
St8sia3		1.94944e-05	0.922713	0.22	0.106	0.245259	CA1_Trained	St8sia3	Regions
1190005I06Rik		1.99967e-05	1.79268	0.088	0.024	0.251578	CA1_Trained	1190005I06Rik	Regions
Bc1	2	2.05493e-05	-0.795029	0.995	0.994	0.258531	CA1_Trained	Bc1	Regions
4930503L19Rik		2.07627e-05	3.74442	0.029	0.001	0.261215	CA1_Trained	4930503L19Rik	Regions
Dffb		2.12933e-05	3.15946	0.029	0.001	0.267892	CA1_Trained	Dffb	Regions
Scrg1		2.19134e-05	1.35211	0.141	0.055	0.275692	CA1_Trained	Scrg1	Regions
Egr2		2.20243e-05	3.52203	0.034	0.003	0.277087	CA1_Trained	Egr2	Regions
Lsm6		2.20348e-05	1.15638	0.176	0.076	0.277219	CA1_Trained	Lsm6	Regions
Mgst3		2.20907e-05	0.89754	0.298	0.168	0.277923	CA1_Trained	Mgst3	Regions
Ap4m1		2.21927e-05	3.35211	0.034	0.003	0.279207	CA1_Trained	Ap4m1	Regions
Arhgap42		2.21927e-05	3.35211	0.034	0.003	0.279207	CA1_Trained	Arhgap42	Regions
Mdk		2.28101e-05	1.3204	0.141	0.055	0.286974	CA1_Trained	Mdk	Regions
Anapc11		2.33661e-05	0.874059	0.254	0.131	0.293969	CA1_Trained	Anapc11	Regions
Kif1c		2.40333e-05	1.3344	0.127	0.046	0.302363	CA1_Trained	Kif1c	Regions
Serpini1		2.45819e-05	0.872218	0.317	0.185	0.309264	CA1_Trained	Serpini1	Regions
Tspan2	1	2.73497e-05	1.00678	0.215	0.103	0.344087	CA1_Trained	Tspan2	Regions
Ccdc88c		2.99048e-05	1.93707	0.073	0.018	0.376232	CA1_Trained	Ccdc88c	Regions
Hpcal4		3.05941e-05	-0.731816	0.234	0.39	0.384905	CA1_Trained	Hpcal4	Regions
Inppl1		3.15408e-05	2.31558	0.059	0.011	0.396814	CA1_Trained	Inppl1	Regions
Oxt	1	3.16056e-05	2.01507	0.078	0.02	0.39763	CA1_Trained	Oxt	Regions
Ntsr2		3.32383e-05	0.750879	0.361	0.223	0.418171	CA1_Trained	Ntsr2	Regions
Kcnh2		3.54311e-05	1.64161	0.098	0.031	0.445759	CA1_Trained	Kcnh2	Regions
Bcan		3.66724e-05	0.790227	0.337	0.199	0.461375	CA1_Trained	Bcan	Regions
Sh3bgrl		3.71847e-05	0.821592	0.239	0.122	0.467821	CA1_Trained	Sh3bgrl	Regions
Itpka	1	3.73591e-05	0.789425	0.385	0.251	0.470015	CA1_Trained	Itpka	Regions
Atp1a3	1	3.82946e-05	-0.391038	0.615	0.776	0.481785	CA1_Trained	Atp1a3	Regions
Ddn	1	4.29152e-05	0.381715	0.824	0.678	0.539916	CA1_Trained	Ddn	Regions
Sptbn2	1	4.57103e-05	0.465595	0.522	0.349	0.575081	CA1_Trained	Sptbn2	Regions
Cpne4	1	5.20826e-05	-1.29389	0.063	0.18	0.655251	CA1_Trained	Cpne4	Regions
Cdc25b		5.72367e-05	2.0626	0.054	0.01	0.720095	CA1_Trained	Cdc25b	Regions
Cds1		5.90358e-05	1.08463	0.161	0.07	0.74273	CA1_Trained	Cds1	Regions
Wdr1		6.10337e-05	0.714676	0.337	0.201	0.767865	CA1_Trained	Wdr1	Regions
Spink8	1	6.19318e-05	1.04725	0.151	0.064	0.779163	CA1_Trained	Spink8	Regions
Wnk1		6.21517e-05	0.9085	0.215	0.107	0.78193	CA1_Trained	Wnk1	Regions
Ldhb		6.24069e-05	0.442511	0.678	0.515	0.785141	CA1_Trained	Ldhb	Regions
Ccnd1		6.31238e-05	1.62895	0.093	0.029	0.79416	CA1_Trained	Ccnd1	Regions
Pole4		6.31573e-05	1.13956	0.176	0.082	0.794582	CA1_Trained	Pole4	Regions
Ndufb1-ps	1	6.56817e-05	0.478887	0.639	0.513	0.826342	CA1_Trained	Ndufb1-ps	Regions
Ubxn1		6.60281e-05	0.863068	0.244	0.13	0.8307	CA1_Trained	Ubxn1	Regions
Rab3c		6.77878e-05	0.879121	0.263	0.146	0.852839	CA1_Trained	Rab3c	Regions
Aldoa	1	6.92167e-05	-0.331856	0.893	0.953	0.870816	CA1_Trained	Aldoa	Regions
Slc2a1		7.0878e-05	1.3032	0.205	0.103	0.891716	CA1_Trained	Slc2a1	Regions
Calm2	1	7.11714e-05	0.37691	0.932	0.95	0.895407	CA1_Trained	Calm2	Regions
Npas4		7.74523e-05	2.05255	0.059	0.013	0.974428	CA1_Trained	Npas4	Regions
Polk		7.99421e-05	2.52203	0.039	0.005	1	CA1_Trained	Polk	Regions
Snap25	2	8.23618e-05	-0.470671	0.878	0.946	1	CA1_Trained	Snap25	Regions
Fau	1	8.87489e-05	0.331288	0.839	0.694	1	CA1_Trained	Fau	Regions
Cnr1		8.8896e-05	0.900999	0.263	0.148	1	CA1_Trained	Cnr1	Regions
Teddm2		8.91408e-05	4.259	0.02	0	1	CA1_Trained	Teddm2	Regions
Ninj2		8.91408e-05	4.259	0.02	0	1	CA1_Trained	Ninj2	Regions
Hs3st5		8.91408e-05	4.259	0.02	0	1	CA1_Trained	Hs3st5	Regions
Gm17116		8.91408e-05	4.259	0.02	0	1	CA1_Trained	Gm17116	Regions
Rac2		8.91408e-05	4.259	0.02	0	1	CA1_Trained	Rac2	Regions
Pcdhb12		8.91408e-05	4.259	0.02	0	1	CA1_Trained	Pcdhb12	Regions
Pdgfrb		9.25163e-05	2.3965	0.049	0.009	1	CA1_Trained	Pdgfrb	Regions
Actr3b	1	9.53707e-05	0.753357	0.322	0.196	1	CA1_Trained	Actr3b	Regions
Hexb		0.0001018	0.661889	0.302	0.176	1	CA1_Trained	Hexb	Regions
Ndufa7		0.000106961	0.533588	0.517	0.361	1	CA1_Trained	Ndufa7	Regions
Gpx4	1	0.000107562	0.420968	0.702	0.532	1	CA1_Trained	Gpx4	Regions
Hbb-bs		0.000109337	0.445821	0.376	0.238	1	CA1_Trained	Hbb-bs	Regions
Ndrg4	1	0.000109799	-0.386607	0.771	0.87	1	CA1_Trained	Ndrg4	Regions
Hs6st2		0.000115394	1.7766	0.078	0.023	1	CA1_Trained	Hs6st2	Regions
Ctsb		0.000117681	0.435043	0.595	0.451	1	CA1_Trained	Ctsb	Regions
Camk2b	1	0.000119392	-0.487737	0.561	0.678	1	CA1_Trained	Camk2b	Regions
Apbb1	1	0.000124209	0.401016	0.512	0.344	1	CA1_Trained	Apbb1	Regions
Serpine2		0.000129035	0.729264	0.302	0.18	1	CA1_Trained	Serpine2	Regions
Tmem50a		0.000132084	0.758266	0.298	0.175	1	CA1_Trained	Tmem50a	Regions
Map1b		0.000133249	-0.63784	0.424	0.54	1	CA1_Trained	Map1b	Regions
Tmem222		0.000138353	0.984897	0.2	0.102	1	CA1_Trained	Tmem222	Regions
Arpc5		0.000141563	0.629787	0.38	0.245	1	CA1_Trained	Arpc5	Regions
Dapp1		0.000143349	3.15946	0.029	0.003	1	CA1_Trained	Dapp1	Regions
Arhgdib		0.000143349	3.15946	0.029	0.003	1	CA1_Trained	Arhgdib	Regions
C230057M02Rik		0.000143349	3.15946	0.029	0.003	1	CA1_Trained	C230057M02Rik	Regions
Ak5	1	0.0001475	-1.14782	0.151	0.271	1	CA1_Trained	Ak5	Regions
Smad9		0.000148034	3.52203	0.024	0.001	1	CA1_Trained	Smad9	Regions
Tnfrsf1b		0.000148034	3.52203	0.024	0.001	1	CA1_Trained	Tnfrsf1b	Regions
Dlx5		0.000148034	3.52203	0.024	0.001	1	CA1_Trained	Dlx5	Regions
Gm39326		0.000148034	3.52203	0.024	0.001	1	CA1_Trained	Gm39326	Regions
Snx33		0.000148034	3.52203	0.024	0.001	1	CA1_Trained	Snx33	Regions
Tbx2		0.000148034	3.52203	0.024	0.001	1	CA1_Trained	Tbx2	Regions
Parp4		0.000148034	3.52203	0.024	0.001	1	CA1_Trained	Parp4	Regions
Hcls1		0.000148034	3.52203	0.024	0.001	1	CA1_Trained	Hcls1	Regions
Eno4		0.000148034	3.52203	0.024	0.001	1	CA1_Trained	Eno4	Regions
Tle1		0.000148491	0.87148	0.205	0.104	1	CA1_Trained	Tle1	Regions
Bok	1	0.000149301	-1.5317	0.063	0.167	1	CA1_Trained	Bok	Regions
Mt1	1	0.000155084	0.535768	0.898	0.868	1	CA1_Trained	Mt1	Regions
Trim41		0.000155304	1.27996	0.117	0.046	1	CA1_Trained	Trim41	Regions
Zdhhc23		0.000162295	1.411	0.112	0.043	1	CA1_Trained	Zdhhc23	Regions
Naaa		0.000165622	1.35211	0.112	0.043	1	CA1_Trained	Naaa	Regions
Pou3f3		0.000165921	0.855539	0.195	0.098	1	CA1_Trained	Pou3f3	Regions
Fam163b	2	0.000169388	-1.20471	0.098	0.211	1	CA1_Trained	Fam163b	Regions
Gatd3a		0.000171732	0.952499	0.2	0.102	1	CA1_Trained	Gatd3a	Regions
Cldn10		0.000178008	0.861781	0.234	0.129	1	CA1_Trained	Cldn10	Regions
Ppp1r1a	2	0.000179715	0.451642	0.483	0.33	1	CA1_Trained	Ppp1r1a	Regions
Fth1	1	0.000189059	0.171627	1	0.999	1	CA1_Trained	Fth1	Regions
Surf1		0.000190837	0.937069	0.2	0.103	1	CA1_Trained	Surf1	Regions
Crip1		0.000191683	1.39275	0.107	0.041	1	CA1_Trained	Crip1	Regions
Ndrg2		0.000194458	0.41526	0.58	0.417	1	CA1_Trained	Ndrg2	Regions
Rev3l		0.000202206	1.71468	0.078	0.024	1	CA1_Trained	Rev3l	Regions
Kdm3a		0.000207148	1.76714	0.068	0.019	1	CA1_Trained	Kdm3a	Regions
Ppp2r3d		0.000211363	1.46063	0.102	0.038	1	CA1_Trained	Ppp2r3d	Regions
Fam210b		0.000214551	1.5651	0.078	0.024	1	CA1_Trained	Fam210b	Regions
Selenop		0.000224047	0.50097	0.42	0.275	1	CA1_Trained	Selenop	Regions
Ttc9		0.000238728	1.15466	0.117	0.047	1	CA1_Trained	Ttc9	Regions
Gad2		0.000239924	0.829265	0.244	0.138	1	CA1_Trained	Gad2	Regions
Hypk		0.000250788	0.922994	0.22	0.12	1	CA1_Trained	Hypk	Regions
Gngt2		0.000263098	2.29964	0.039	0.006	1	CA1_Trained	Gngt2	Regions
Rpl35a	1	0.000263407	0.352106	0.756	0.641	1	CA1_Trained	Rpl35a	Regions
Anp32e		0.00026366	0.91821	0.176	0.087	1	CA1_Trained	Anp32e	Regions
Kcnk2		0.00027674	1.21124	0.122	0.051	1	CA1_Trained	Kcnk2	Regions
Ptn		0.000276783	0.574499	0.41	0.282	1	CA1_Trained	Ptn	Regions
Ifitm10		0.000277915	1.17153	0.132	0.057	1	CA1_Trained	Ifitm10	Regions
Flrt2		0.000286332	1.68553	0.088	0.031	1	CA1_Trained	Flrt2	Regions
Pvalb	1	0.000293562	0.90258	0.244	0.141	1	CA1_Trained	Pvalb	Regions
Vxn	1	0.000295126	0.680729	0.244	0.136	1	CA1_Trained	Vxn	Regions
Nfe2l2		0.000296861	2.0626	0.054	0.013	1	CA1_Trained	Nfe2l2	Regions
Prox1	2	0.000300648	-2.03256	0.024	0.104	1	CA1_Trained	Prox1	Regions
Mrps15		0.000302803	1.10418	0.146	0.068	1	CA1_Trained	Mrps15	Regions
Slc16a1	1	0.00030404	1.08292	0.122	0.051	1	CA1_Trained	Slc16a1	Regions
Paics		0.000308281	0.810312	0.229	0.127	1	CA1_Trained	Paics	Regions
Snhg11		0.000311443	0.368998	0.746	0.641	1	CA1_Trained	Snhg11	Regions
Zfp180		0.000313701	1.43011	0.088	0.031	1	CA1_Trained	Zfp180	Regions
BC029722		0.000322351	0.874333	0.2	0.106	1	CA1_Trained	BC029722	Regions
Pcp4	1	0.000334335	-0.462539	0.512	0.624	1	CA1_Trained	Pcp4	Regions
Rps21	1	0.000340844	0.232691	0.941	0.915	1	CA1_Trained	Rps21	Regions
Mrpl52		0.000348819	0.678334	0.254	0.145	1	CA1_Trained	Mrpl52	Regions
Atp5e	1	0.000353331	0.364179	0.751	0.654	1	CA1_Trained	Atp5e	Regions
Efhd1		0.000364326	1.38068	0.078	0.025	1	CA1_Trained	Efhd1	Regions
Pradc1		0.000364326	1.38068	0.078	0.025	1	CA1_Trained	Pradc1	Regions
Dclk1	1	0.000364751	0.486124	0.459	0.318	1	CA1_Trained	Dclk1	Regions
Rras		0.000378538	1.67403	0.068	0.02	1	CA1_Trained	Rras	Regions
Mtrr		0.000381153	1.54475	0.073	0.023	1	CA1_Trained	Mtrr	Regions
Farp1		0.0003897	1.2001	0.112	0.046	1	CA1_Trained	Farp1	Regions
Pnkd		0.000391191	0.69109	0.312	0.196	1	CA1_Trained	Pnkd	Regions
Lamp5		0.000396564	1.04398	0.156	0.075	1	CA1_Trained	Lamp5	Regions
Hprt	1	0.000396841	0.769469	0.288	0.177	1	CA1_Trained	Hprt	Regions
Dst		0.000399325	0.812524	0.254	0.148	1	CA1_Trained	Dst	Regions
Mobp	2	0.000403887	0.719838	0.444	0.313	1	CA1_Trained	Mobp	Regions
Tsc22d3		0.000408231	0.835983	0.254	0.152	1	CA1_Trained	Tsc22d3	Regions
Paqr6		0.000414237	2.61514	0.034	0.005	1	CA1_Trained	Paqr6	Regions
Itpr1		0.000449448	0.740032	0.312	0.197	1	CA1_Trained	Itpr1	Regions
Actg1	1	0.000449617	0.284191	0.893	0.865	1	CA1_Trained	Actg1	Regions
Ubl5		0.000455061	0.499516	0.517	0.387	1	CA1_Trained	Ubl5	Regions
Eif3a		0.000460754	0.814212	0.21	0.115	1	CA1_Trained	Eif3a	Regions
Uqcrq	1	0.000464035	0.375917	0.683	0.529	1	CA1_Trained	Uqcrq	Regions
Cox5b	1	0.000469749	0.302586	0.8	0.706	1	CA1_Trained	Cox5b	Regions
Tmeff1		0.000475814	0.818887	0.185	0.097	1	CA1_Trained	Tmeff1	Regions
Pcid2		0.000489595	1.40102	0.088	0.032	1	CA1_Trained	Pcid2	Regions
Atp5j2	1	0.000491386	0.350377	0.751	0.617	1	CA1_Trained	Atp5j2	Regions
Slc8a1	1	0.00050234	0.853928	0.239	0.14	1	CA1_Trained	Slc8a1	Regions
Gm19410		0.000519567	2.2001	0.049	0.011	1	CA1_Trained	Gm19410	Regions
Zfp365	1	0.000528395	0.608287	0.341	0.222	1	CA1_Trained	Zfp365	Regions
Dnajc19		0.00053046	0.839772	0.195	0.104	1	CA1_Trained	Dnajc19	Regions
Bhlhe40		0.000539401	0.971834	0.166	0.084	1	CA1_Trained	Bhlhe40	Regions
Crhbp		0.000547937	1.67403	0.078	0.027	1	CA1_Trained	Crhbp	Regions
Ly6c1		0.000571841	0.978489	0.205	0.116	1	CA1_Trained	Ly6c1	Regions
Tmem191c		0.00061042	0.711001	0.244	0.143	1	CA1_Trained	Tmem191c	Regions
Bsn	1	0.000617243	-0.900281	0.151	0.262	1	CA1_Trained	Bsn	Regions
Chgb	2	0.000618101	-0.852053	0.317	0.424	1	CA1_Trained	Chgb	Regions
Cadm2		0.00063103	0.502973	0.385	0.261	1	CA1_Trained	Cadm2	Regions
Hmgb2		0.000636316	2.74442	0.029	0.004	1	CA1_Trained	Hmgb2	Regions
Arhgap10		0.000636316	2.74442	0.029	0.004	1	CA1_Trained	Arhgap10	Regions
Akr1c18		0.000636316	2.74442	0.029	0.004	1	CA1_Trained	Akr1c18	Regions
Sorcs3		0.000638216	1.40102	0.093	0.036	1	CA1_Trained	Sorcs3	Regions
Sertm1		0.000647184	0.878175	0.166	0.084	1	CA1_Trained	Sertm1	Regions
CAAA01118383	1	0.000648034	2.4225	0.029	0.004	1	CA1_Trained	CAAA01118383.1	Regions
2610306M01Rik		0.000653151	1.83015	0.059	0.017	1	CA1_Trained	2610306M01Rik	Regions
Snca	1	0.000661926	-0.596243	0.385	0.494	1	CA1_Trained	Snca	Regions
Ano4		0.000662176	1.74442	0.063	0.019	1	CA1_Trained	Ano4	Regions
Uqcc2		0.000673945	0.478555	0.498	0.371	1	CA1_Trained	Uqcc2	Regions
Uqcr10	1	0.000685475	0.423475	0.624	0.518	1	CA1_Trained	Uqcr10	Regions
Hba-a1		0.00069523	0.410209	0.249	0.145	1	CA1_Trained	Hba-a1	Regions
Mcub		0.000695481	4.259	0.015	0	1	CA1_Trained	Mcub	Regions
Rnd3		0.000695484	3.93707	0.015	0	1	CA1_Trained	Rnd3	Regions
Nr1h3		0.000695484	3.93707	0.015	0	1	CA1_Trained	Nr1h3	Regions
Bcl2l11		0.000695484	3.93707	0.015	0	1	CA1_Trained	Bcl2l11	Regions
Gm15952		0.000695484	3.93707	0.015	0	1	CA1_Trained	Gm15952	Regions
Ccna1		0.000695484	3.93707	0.015	0	1	CA1_Trained	Ccna1	Regions
Anks6		0.000695484	3.93707	0.015	0	1	CA1_Trained	Anks6	Regions
Cdca8		0.000695484	3.93707	0.015	0	1	CA1_Trained	Cdca8	Regions
Nfe2l3		0.000695484	3.93707	0.015	0	1	CA1_Trained	Nfe2l3	Regions
Adm		0.000695484	3.93707	0.015	0	1	CA1_Trained	Adm	Regions
Trim67		0.000695484	3.93707	0.015	0	1	CA1_Trained	Trim67	Regions
Chrna5		0.000695484	3.93707	0.015	0	1	CA1_Trained	Chrna5	Regions
Top3a		0.000695484	3.93707	0.015	0	1	CA1_Trained	Top3a	Regions
Tmprss6		0.000695484	3.93707	0.015	0	1	CA1_Trained	Tmprss6	Regions
Dnase1l1		0.000695484	3.93707	0.015	0	1	CA1_Trained	Dnase1l1	Regions
Appl2		0.000714077	0.917169	0.161	0.082	1	CA1_Trained	Appl2	Regions
Epop		0.000714529	1.45164	0.088	0.033	1	CA1_Trained	Epop	Regions
Lgi1	1	0.000715048	-1.00377	0.122	0.227	1	CA1_Trained	Lgi1	Regions
Nrn1	2	0.000715159	-0.826016	0.22	0.332	1	CA1_Trained	Nrn1	Regions
Mag	1	0.000719994	0.779527	0.244	0.145	1	CA1_Trained	Mag	Regions
Hadha		0.000721397	1.17808	0.122	0.055	1	CA1_Trained	Hadha	Regions
Vtn		0.000731378	0.937069	0.141	0.068	1	CA1_Trained	Vtn	Regions
Csrp1		0.000738834	0.468164	0.288	0.176	1	CA1_Trained	Csrp1	Regions
Zpr1		0.000749552	1.2127	0.102	0.042	1	CA1_Trained	Zpr1	Regions
Lsm7		0.000756199	0.619879	0.278	0.171	1	CA1_Trained	Lsm7	Regions
Tmem65		0.000787554	0.937069	0.146	0.071	1	CA1_Trained	Tmem65	Regions
Cfap298		0.000800881	1.3032	0.117	0.052	1	CA1_Trained	Cfap298	Regions
Phlda3		0.000802432	1.1111	0.102	0.042	1	CA1_Trained	Phlda3	Regions
Mt3	1	0.000813764	0.264725	0.937	0.929	1	CA1_Trained	Mt3	Regions
Slc12a2		0.000829323	1.09461	0.127	0.059	1	CA1_Trained	Slc12a2	Regions
Ppa2		0.000830639	0.866679	0.141	0.068	1	CA1_Trained	Ppa2	Regions
Pck2		0.00085513	1.29964	0.083	0.031	1	CA1_Trained	Pck2	Regions
P2ry12		0.000855883	1.03018	0.112	0.048	1	CA1_Trained	P2ry12	Regions
Plcl2		0.000869235	1.27811	0.083	0.031	1	CA1_Trained	Plcl2	Regions
Serp2		0.000870169	0.594677	0.346	0.232	1	CA1_Trained	Serp2	Regions
Gnb2		0.000884016	0.412479	0.463	0.324	1	CA1_Trained	Gnb2	Regions
Esco1		0.000891092	3.15946	0.024	0.003	1	CA1_Trained	Esco1	Regions
Dkk3	2	0.000894757	0.64602	0.302	0.195	1	CA1_Trained	Dkk3	Regions
Arid5a		0.000897203	2.93707	0.024	0.003	1	CA1_Trained	Arid5a	Regions
Epha8		0.000897203	2.93707	0.024	0.003	1	CA1_Trained	Epha8	Regions
Gm45051		0.000897203	2.93707	0.024	0.003	1	CA1_Trained	Gm45051	Regions
B230311B06Rik		0.000897203	2.93707	0.024	0.003	1	CA1_Trained	B230311B06Rik	Regions
Gm17066		0.000897203	2.93707	0.024	0.003	1	CA1_Trained	Gm17066	Regions
Sars		0.000926495	0.730618	0.278	0.176	1	CA1_Trained	Sars	Regions
Phf8		0.000946363	2.08907	0.044	0.01	1	CA1_Trained	Phf8	Regions
Scn3b		0.000962722	0.782492	0.302	0.199	1	CA1_Trained	Scn3b	Regions
Satb2		0.000964588	1.93707	0.044	0.01	1	CA1_Trained	Satb2	Regions
Ids	1	0.00099856	-0.635615	0.229	0.348	1	CA1_Trained	Ids	Regions
Rhbdf1		0.00100545	1.69606	0.044	0.01	1	CA1_Trained	Rhbdf1	Regions
Slc24a3		0.00104274	0.57332	0.298	0.189	1	CA1_Trained	Slc24a3	Regions
Wdr31		0.00104318	3.52203	0.02	0.001	1	CA1_Trained	Wdr31	Regions
Pam16		0.00104476	0.794111	0.215	0.125	1	CA1_Trained	Pam16	Regions
Tcp11l1		0.00104734	3.259	0.02	0.001	1	CA1_Trained	Tcp11l1	Regions
Gm14419		0.00104734	3.259	0.02	0.001	1	CA1_Trained	Gm14419	Regions
Eva1b		0.00104734	3.259	0.02	0.001	1	CA1_Trained	Eva1b	Regions
Fgd5		0.00104734	3.259	0.02	0.001	1	CA1_Trained	Fgd5	Regions
Ttll3		0.00104734	3.259	0.02	0.001	1	CA1_Trained	Ttll3	Regions
Sertad3		0.00104734	3.259	0.02	0.001	1	CA1_Trained	Sertad3	Regions
Dnhd1		0.00104734	3.259	0.02	0.001	1	CA1_Trained	Dnhd1	Regions
Glyctk		0.00104734	3.259	0.02	0.001	1	CA1_Trained	Glyctk	Regions
Gm48619		0.00104734	3.259	0.02	0.001	1	CA1_Trained	Gm48619	Regions
Gm16339		0.00104734	3.259	0.02	0.001	1	CA1_Trained	Gm16339	Regions
Cideb		0.00104734	3.259	0.02	0.001	1	CA1_Trained	Cideb	Regions
Asxl3		0.00104734	3.259	0.02	0.001	1	CA1_Trained	Asxl3	Regions
Bvht		0.00104734	3.259	0.02	0.001	1	CA1_Trained	Bvht	Regions
Ccdc88b		0.00104734	3.259	0.02	0.001	1	CA1_Trained	Ccdc88b	Regions
Ifit2		0.00104734	3.259	0.02	0.001	1	CA1_Trained	Ifit2	Regions
Col4a5		0.00104734	3.259	0.02	0.001	1	CA1_Trained	Col4a5	Regions
Wdr95		0.00106401	2.67403	0.02	0.001	1	CA1_Trained	Wdr95	Regions
Nefm		0.00107296	-0.973664	0.112	0.211	1	CA1_Trained	Nefm	Regions
Rtl8b		0.00107553	0.605863	0.268	0.166	1	CA1_Trained	Rtl8b	Regions
Sema6a		0.00107638	1.61514	0.068	0.023	1	CA1_Trained	Sema6a	Regions
Gpr161		0.00108507	1.59603	0.068	0.023	1	CA1_Trained	Gpr161	Regions
Naa38		0.00109564	0.72233	0.312	0.206	1	CA1_Trained	Naa38	Regions
Htr1b		0.00109972	1.93707	0.049	0.013	1	CA1_Trained	Htr1b	Regions
Rpl36	1	0.00110804	0.345317	0.634	0.508	1	CA1_Trained	Rpl36	Regions
Sox2		0.00114096	1.27811	0.088	0.034	1	CA1_Trained	Sox2	Regions
Htra1		0.00114309	0.603331	0.298	0.191	1	CA1_Trained	Htra1	Regions
Osgepl1		0.00114994	1.65696	0.063	0.02	1	CA1_Trained	Osgepl1	Regions
Tmem200a		0.00114994	1.65696	0.063	0.02	1	CA1_Trained	Tmem200a	Regions
Fgf11		0.00114994	1.65696	0.063	0.02	1	CA1_Trained	Fgf11	Regions
Hmgb3		0.00117075	1.83015	0.054	0.015	1	CA1_Trained	Hmgb3	Regions
Cln5		0.00117385	1.82159	0.054	0.015	1	CA1_Trained	Cln5	Regions
Atp2c1		0.00118178	0.558557	0.283	0.176	1	CA1_Trained	Atp2c1	Regions
Thap4		0.0011847	1.73062	0.059	0.018	1	CA1_Trained	Thap4	Regions
Cables1		0.00119682	1.71468	0.054	0.015	1	CA1_Trained	Cables1	Regions
Dlgap4		0.00120318	0.446743	0.298	0.185	1	CA1_Trained	Dlgap4	Regions
Crh		0.0012055	2.52203	0.034	0.006	1	CA1_Trained	Crh	Regions
Car2	1	0.00120648	0.570011	0.356	0.242	1	CA1_Trained	Car2	Regions
Gkn3		0.00122114	2.35211	0.034	0.006	1	CA1_Trained	Gkn3	Regions
Gm15631		0.00122114	2.35211	0.034	0.006	1	CA1_Trained	Gm15631	Regions
Agmo		0.00122114	2.35211	0.034	0.006	1	CA1_Trained	Agmo	Regions
Gm34466		0.00122114	2.35211	0.034	0.006	1	CA1_Trained	Gm34466	Regions
Trim59		0.00122478	1.35211	0.063	0.02	1	CA1_Trained	Trim59	Regions
Grb2	1	0.00122959	-0.958234	0.112	0.21	1	CA1_Trained	Grb2	Regions
Atp5f1		0.00123129	0.419462	0.585	0.474	1	CA1_Trained	Atp5f1	Regions
Matn2		0.00124065	1.15119	0.122	0.057	1	CA1_Trained	Matn2	Regions
Brd9		0.00125228	0.860718	0.195	0.111	1	CA1_Trained	Brd9	Regions
Nav3		0.00126188	0.785066	0.127	0.06	1	CA1_Trained	Nav3	Regions
Snhg20		0.00126621	0.763039	0.18	0.098	1	CA1_Trained	Snhg20	Regions
Cmtm5		0.0012709	0.714676	0.176	0.094	1	CA1_Trained	Cmtm5	Regions
Synpr	1	0.00128693	-1.06293	0.098	0.191	1	CA1_Trained	Synpr	Regions
Smdt1		0.00129461	0.503248	0.444	0.332	1	CA1_Trained	Smdt1	Regions
Pgbd5	1	0.00129688	-0.812466	0.171	0.276	1	CA1_Trained	Pgbd5	Regions
Lxn		0.00130816	0.746738	0.18	0.098	1	CA1_Trained	Lxn	Regions
Bhlhe22	1	0.00132737	-1.16913	0.083	0.172	1	CA1_Trained	Bhlhe22	Regions
Ahcyl1		0.00136442	0.494846	0.385	0.265	1	CA1_Trained	Ahcyl1	Regions
Psd		0.00136606	0.423475	0.62	0.507	1	CA1_Trained	Psd	Regions
Vim		0.00136704	0.937069	0.132	0.064	1	CA1_Trained	Vim	Regions
Plpp3		0.00140053	0.608446	0.327	0.22	1	CA1_Trained	Plpp3	Regions
Per1		0.00140696	0.985978	0.137	0.068	1	CA1_Trained	Per1	Regions
Scg5		0.00140711	0.446386	0.478	0.361	1	CA1_Trained	Scg5	Regions
Cryab		0.00142843	0.630822	0.283	0.18	1	CA1_Trained	Cryab	Regions
Ncald	2	0.00142966	-0.686783	0.244	0.353	1	CA1_Trained	Ncald	Regions
Tcf4		0.00146251	0.578214	0.405	0.297	1	CA1_Trained	Tcf4	Regions
Gm16286		0.00147497	0.656961	0.2	0.113	1	CA1_Trained	Gm16286	Regions
Snx5		0.00148477	0.755462	0.19	0.107	1	CA1_Trained	Snx5	Regions
Smim12	1	0.00152676	0.754205	0.171	0.092	1	CA1_Trained	Smim12	Regions
Lsm8		0.00153112	0.879736	0.166	0.089	1	CA1_Trained	Lsm8	Regions
Rab11fip3		0.00153112	0.879736	0.166	0.089	1	CA1_Trained	Rab11fip3	Regions
Cenpb		0.00155307	0.733977	0.195	0.111	1	CA1_Trained	Cenpb	Regions
Csf1r		0.00155908	0.937069	0.141	0.071	1	CA1_Trained	Csf1r	Regions
Kcnab2	2	0.00158522	0.436746	0.444	0.324	1	CA1_Trained	Kcnab2	Regions
Pllp		0.00161057	0.91869	0.151	0.079	1	CA1_Trained	Pllp	Regions
Rab8b		0.00161057	1.23663	0.098	0.042	1	CA1_Trained	Rab8b	Regions
Gmpr		0.00162063	0.847432	0.176	0.097	1	CA1_Trained	Gmpr	Regions
Plxnb1		0.00164071	1.07725	0.117	0.055	1	CA1_Trained	Plxnb1	Regions
Col4a3bp		0.0016628	1.05736	0.117	0.055	1	CA1_Trained	Col4a3bp	Regions
Abhd4		0.00167355	1.05255	0.117	0.055	1	CA1_Trained	Abhd4	Regions
Ptprz1		0.00167949	0.726502	0.273	0.178	1	CA1_Trained	Ptprz1	Regions
Reps2		0.00169163	0.637508	0.234	0.141	1	CA1_Trained	Reps2	Regions
Smim11		0.00170693	1.02634	0.117	0.055	1	CA1_Trained	Smim11	Regions
Mlc1	1	0.00170944	0.733785	0.288	0.191	1	CA1_Trained	Mlc1	Regions
Slc1a3	1	0.00171231	0.473895	0.459	0.35	1	CA1_Trained	Slc1a3	Regions
Clptm1		0.0017537	0.590893	0.254	0.158	1	CA1_Trained	Clptm1	Regions
Ndufa13	1	0.00177012	0.363268	0.576	0.456	1	CA1_Trained	Ndufa13	Regions
Fam189a1		0.00179352	1.02453	0.146	0.076	1	CA1_Trained	Fam189a1	Regions
Efcab14		0.00180018	1.0626	0.107	0.048	1	CA1_Trained	Efcab14	Regions
Sec11c	2	0.0018162	0.645606	0.268	0.169	1	CA1_Trained	Sec11c	Regions
Ywhaz	1	0.00182362	-0.325303	0.698	0.785	1	CA1_Trained	Ywhaz	Regions
Pitpnm2	1	0.00184163	-1.18395	0.088	0.175	1	CA1_Trained	Pitpnm2	Regions
Bckdha		0.00185211	1.0228	0.122	0.059	1	CA1_Trained	Bckdha	Regions
Fn1		0.00185277	1.35211	0.068	0.024	1	CA1_Trained	Fn1	Regions
Brdt		0.00186613	1.3204	0.068	0.024	1	CA1_Trained	Brdt	Regions
Prxl2a		0.0018923	0.646554	0.278	0.18	1	CA1_Trained	Prxl2a	Regions
Kcnab3		0.00189555	1.3965	0.093	0.039	1	CA1_Trained	Kcnab3	Regions
Fxyd2		0.00191364	1.5745	0.063	0.022	1	CA1_Trained	Fxyd2	Regions
C1qa		0.00191704	0.989536	0.166	0.092	1	CA1_Trained	C1qa	Regions
Pmch		0.00192363	0.637508	0.307	0.205	1	CA1_Trained	Pmch	Regions
Slc14a1		0.00194993	1.4965	0.063	0.022	1	CA1_Trained	Slc14a1	Regions
Rps17	1	0.00195397	0.378578	0.551	0.433	1	CA1_Trained	Rps17	Regions
Cox5a	1	0.00199718	0.352106	0.585	0.448	1	CA1_Trained	Cox5a	Regions
Ndufa5		0.00200745	0.374725	0.532	0.401	1	CA1_Trained	Ndufa5	Regions
D16Ertd472e		0.00201667	1.81154	0.044	0.011	1	CA1_Trained	D16Ertd472e	Regions
Gm3764		0.00202842	0.815078	0.161	0.087	1	CA1_Trained	Gm3764	Regions
Kmt5b		0.00203332	1.1387	0.102	0.046	1	CA1_Trained	Kmt5b	Regions
Atp5o		0.00205771	0.364029	0.561	0.431	1	CA1_Trained	Atp5o	Regions
Ptprb		0.00211208	1.81154	0.049	0.014	1	CA1_Trained	Ptprb	Regions
Sept6		0.00211835	1.15119	0.122	0.06	1	CA1_Trained	Sept6	Regions
Mfge8		0.00214178	0.706289	0.21	0.124	1	CA1_Trained	Mfge8	Regions
Polr1b		0.00214986	1.69606	0.049	0.014	1	CA1_Trained	Polr1b	Regions
Rps16	1	0.00215125	0.328152	0.654	0.549	1	CA1_Trained	Rps16	Regions
Fam49b		0.00215795	0.567119	0.278	0.18	1	CA1_Trained	Fam49b	Regions
Ppp1cc		0.00219652	0.433636	0.38	0.266	1	CA1_Trained	Ppp1cc	Regions
Fabp3	1	0.0022084	0.576667	0.302	0.203	1	CA1_Trained	Fabp3	Regions
Penk		0.00222818	0.674034	0.22	0.132	1	CA1_Trained	Penk	Regions
Ndufb6		0.00224243	0.456557	0.41	0.292	1	CA1_Trained	Ndufb6	Regions
Clstn2	1	0.00226418	-0.916383	0.088	0.175	1	CA1_Trained	Clstn2	Regions
Arf4		0.00227023	0.71056	0.215	0.13	1	CA1_Trained	Arf4	Regions
Zfp637		0.0022746	1.09577	0.107	0.05	1	CA1_Trained	Zfp637	Regions
Txlna		0.00231832	1.16655	0.078	0.031	1	CA1_Trained	Txlna	Regions
Cox6a1		0.00233967	0.241179	0.844	0.721	1	CA1_Trained	Cox6a1	Regions
Son		0.0023523	0.57343	0.302	0.203	1	CA1_Trained	Son	Regions
Sept4	1	0.00235701	0.579021	0.278	0.18	1	CA1_Trained	Sept4	Regions
Zfp467		0.00235992	1.2308	0.088	0.037	1	CA1_Trained	Zfp467	Regions
Kctd12		0.00242022	0.575612	0.293	0.192	1	CA1_Trained	Kctd12	Regions
Mfsd2a		0.00247584	1.35211	0.073	0.028	1	CA1_Trained	Mfsd2a	Regions
Mark3		0.00249414	0.703579	0.176	0.098	1	CA1_Trained	Mark3	Regions
Strn		0.00251532	0.964036	0.122	0.06	1	CA1_Trained	Strn	Regions
C1qtnf4	1	0.00252332	0.421369	0.468	0.349	1	CA1_Trained	C1qtnf4	Regions
Ldb1		0.00260968	1.05736	0.112	0.054	1	CA1_Trained	Ldb1	Regions
Spry2		0.00262467	1.30904	0.093	0.041	1	CA1_Trained	Spry2	Regions
Ndufa6	1	0.00263371	0.434568	0.546	0.431	1	CA1_Trained	Ndufa6	Regions
Pikfyve		0.00263918	1.01507	0.088	0.037	1	CA1_Trained	Pikfyve	Regions
Dbp		0.00264092	0.691956	0.234	0.146	1	CA1_Trained	Dbp	Regions
Hepacam		0.00264308	0.89754	0.161	0.089	1	CA1_Trained	Hepacam	Regions
Ndufc1	1	0.00265042	0.386054	0.556	0.434	1	CA1_Trained	Ndufc1	Regions
Acot13		0.00271068	0.593767	0.283	0.187	1	CA1_Trained	Acot13	Regions
Selplg		0.00271198	1.1387	0.102	0.047	1	CA1_Trained	Selplg	Regions
Taz		0.00273484	1.08292	0.117	0.057	1	CA1_Trained	Taz	Regions
Naf1		0.00274513	1.45164	0.068	0.025	1	CA1_Trained	Naf1	Regions
S1pr1		0.00276223	0.796588	0.19	0.112	1	CA1_Trained	S1pr1	Regions
Pls3		0.00278659	0.682496	0.239	0.152	1	CA1_Trained	Pls3	Regions
Sf3b4		0.00283426	0.825176	0.146	0.078	1	CA1_Trained	Sf3b4	Regions
Gm42418	1	0.00283934	-0.455826	0.376	0.49	1	CA1_Trained	Gm42418	Regions
Rpsa		0.00289415	0.329704	0.61	0.507	1	CA1_Trained	Rpsa	Regions
Frrs1l		0.00293127	0.593661	0.317	0.222	1	CA1_Trained	Frrs1l	Regions
Ftsj1		0.00295823	1.61514	0.063	0.023	1	CA1_Trained	Ftsj1	Regions
Cuedc2		0.00297927	0.44568	0.302	0.199	1	CA1_Trained	Cuedc2	Regions
Shc1		0.00301694	2.12971	0.034	0.008	1	CA1_Trained	Shc1	Regions
Plk3		0.00301694	2.12971	0.034	0.008	1	CA1_Trained	Plk3	Regions
Map2k1	2	0.00302234	-0.595966	0.268	0.371	1	CA1_Trained	Map2k1	Regions
Ighmbp2		0.00302326	2.10699	0.034	0.008	1	CA1_Trained	Ighmbp2	Regions
Pabpc4		0.00309341	0.973595	0.093	0.041	1	CA1_Trained	Pabpc4	Regions
Khdrbs3	2	0.00309349	0.562944	0.298	0.2	1	CA1_Trained	Khdrbs3	Regions
Lypd1	1	0.00310721	0.677202	0.18	0.103	1	CA1_Trained	Lypd1	Regions
Arl3		0.00311077	0.60102	0.263	0.171	1	CA1_Trained	Arl3	Regions
Elob	1	0.00311606	0.340329	0.688	0.592	1	CA1_Trained	Elob	Regions
Hivep2		0.00313118	0.674034	0.22	0.135	1	CA1_Trained	Hivep2	Regions
Ncdn	1	0.0031628	-0.301249	0.902	0.926	1	CA1_Trained	Ncdn	Regions
Dcp2		0.00319214	-2.61752	0.005	0.051	1	CA1_Trained	Dcp2	Regions
Pdcd5		0.00320508	0.696061	0.239	0.153	1	CA1_Trained	Pdcd5	Regions
Gad1	1	0.00324063	0.519078	0.4	0.294	1	CA1_Trained	Gad1	Regions
Prkcb	1	0.00324231	0.562029	0.4	0.308	1	CA1_Trained	Prkcb	Regions
AW047730		0.00324719	0.849606	0.141	0.075	1	CA1_Trained	AW047730	Regions
Osbpl9		0.00327612	0.998469	0.107	0.051	1	CA1_Trained	Osbpl9	Regions
Plpbp		0.0032937	0.787322	0.146	0.079	1	CA1_Trained	Plpbp	Regions
Ctss		0.00335446	0.774797	0.18	0.106	1	CA1_Trained	Ctss	Regions
Emc7		0.00337043	0.59005	0.254	0.163	1	CA1_Trained	Emc7	Regions
Actr3		0.00338816	0.50614	0.327	0.224	1	CA1_Trained	Actr3	Regions
Cdh7		0.00342583	2.52203	0.024	0.004	1	CA1_Trained	Cdh7	Regions
Zranb3		0.00342583	2.52203	0.024	0.004	1	CA1_Trained	Zranb3	Regions
Cplx3		0.00342583	2.52203	0.024	0.004	1	CA1_Trained	Cplx3	Regions
Cmtm7		0.00342583	2.52203	0.024	0.004	1	CA1_Trained	Cmtm7	Regions
Smoc1		0.00342583	2.52203	0.024	0.004	1	CA1_Trained	Smoc1	Regions
Xrcc3		0.00342583	2.52203	0.024	0.004	1	CA1_Trained	Xrcc3	Regions
LTO1		0.00342703	1.46758	0.059	0.02	1	CA1_Trained	LTO1	Regions
Arfgef2		0.00343227	0.882621	0.122	0.061	1	CA1_Trained	Arfgef2	Regions
Prdm16		0.00347462	2.2001	0.024	0.004	1	CA1_Trained	Prdm16	Regions
Taf10		0.00347775	0.728482	0.205	0.125	1	CA1_Trained	Taf10	Regions
Slc13a3		0.00349114	1.38958	0.059	0.02	1	CA1_Trained	Slc13a3	Regions
Ube2z		0.00351045	0.824594	0.166	0.094	1	CA1_Trained	Ube2z	Regions
Ppp2r1b		0.0035205	2.08907	0.039	0.01	1	CA1_Trained	Ppp2r1b	Regions
Dmrtc1a		0.00357885	1.93707	0.039	0.01	1	CA1_Trained	Dmrtc1a	Regions
Vegfa		0.00358328	1.38068	0.073	0.029	1	CA1_Trained	Vegfa	Regions
Snhg8		0.00361851	0.598267	0.229	0.143	1	CA1_Trained	Snhg8	Regions
Spred3		0.00362698	1.61514	0.054	0.018	1	CA1_Trained	Spred3	Regions
Serpina3n		0.0036353	-1.07239	0.083	0.162	1	CA1_Trained	Serpina3n	Regions
Lin54		0.00363562	1.78507	0.039	0.01	1	CA1_Trained	Lin54	Regions
Wdr55		0.00363562	1.78507	0.039	0.01	1	CA1_Trained	Wdr55	Regions
mt-Nd4l		0.00368424	0.33089	0.473	0.35	1	CA1_Trained	mt-Nd4l	Regions
Grin2a		0.00368593	0.559646	0.371	0.266	1	CA1_Trained	Grin2a	Regions
Triqk		0.00368861	1.52203	0.054	0.018	1	CA1_Trained	Triqk	Regions
Sirt3		0.00370959	0.742053	0.166	0.094	1	CA1_Trained	Sirt3	Regions
Zcchc24		0.0037142	0.913222	0.137	0.073	1	CA1_Trained	Zcchc24	Regions
Cab39l		0.00373381	1.21718	0.073	0.029	1	CA1_Trained	Cab39l	Regions
Rtn1		0.00375021	-0.248798	0.8	0.876	1	CA1_Trained	Rtn1	Regions
Uxt		0.00380702	1.79957	0.044	0.013	1	CA1_Trained	Uxt	Regions
Frmd8		0.00384266	1.18218	0.073	0.029	1	CA1_Trained	Frmd8	Regions
Dcaf12		0.00384825	0.937069	0.117	0.059	1	CA1_Trained	Dcaf12	Regions
Mylip		0.00385761	1.58915	0.049	0.015	1	CA1_Trained	Mylip	Regions
Ghitm		0.00388465	0.529893	0.454	0.362	1	CA1_Trained	Ghitm	Regions
Ndufs1		0.00390156	0.562324	0.259	0.168	1	CA1_Trained	Ndufs1	Regions
Ppp1r15b		0.0039242	1.2001	0.083	0.036	1	CA1_Trained	Ppp1r15b	Regions
Mbd2		0.00392596	0.937069	0.117	0.059	1	CA1_Trained	Mbd2	Regions
Hs3st4	2	0.0039315	-1.23286	0.054	0.124	1	CA1_Trained	Hs3st4	Regions
Dipk2a		0.00399	1.08907	0.093	0.042	1	CA1_Trained	Dipk2a	Regions
Ptar1		0.00407709	1.04954	0.093	0.042	1	CA1_Trained	Ptar1	Regions
Pgp		0.00408815	0.620595	0.234	0.149	1	CA1_Trained	Pgp	Regions
Grn		0.004098	0.818424	0.151	0.084	1	CA1_Trained	Grn	Regions
Mcur1		0.00416412	1.38453	0.068	0.027	1	CA1_Trained	Mcur1	Regions
Rpp25l		0.00416587	0.973595	0.093	0.042	1	CA1_Trained	Rpp25l	Regions
Rnf112	1	0.00416977	-0.738709	0.244	0.331	1	CA1_Trained	Rnf112	Regions
Terf2ip		0.00422347	0.828544	0.151	0.084	1	CA1_Trained	Terf2ip	Regions
Lrrc7		0.00431771	1.2001	0.068	0.027	1	CA1_Trained	Lrrc7	Regions
Ccdc3	1	0.00432782	-2.55478	0.005	0.048	1	CA1_Trained	Ccdc3	Regions
Nsf	1	0.0043393	-0.488011	0.571	0.614	1	CA1_Trained	Nsf	Regions
Numb		0.00438139	1.47141	0.078	0.033	1	CA1_Trained	Numb	Regions
Arpc4		0.00445529	0.420819	0.366	0.259	1	CA1_Trained	Arpc4	Regions
Psma2		0.00449668	0.555198	0.283	0.191	1	CA1_Trained	Psma2	Regions
Rap2c		0.00450549	-3.10733	0	0.038	1	CA1_Trained	Rap2c	Regions
Zfp277		0.00452232	1.26964	0.078	0.033	1	CA1_Trained	Zfp277	Regions
Rpl22l1		0.00455844	0.31794	0.546	0.423	1	CA1_Trained	Rpl22l1	Regions
Mrpl20		0.00459933	0.454676	0.307	0.209	1	CA1_Trained	Mrpl20	Regions
Tbc1d1		0.0046003	1.21718	0.078	0.033	1	CA1_Trained	Tbc1d1	Regions
Klf15		0.0046003	1.16655	0.078	0.033	1	CA1_Trained	Klf15	Regions
Ndufv2		0.00461162	0.440131	0.4	0.294	1	CA1_Trained	Ndufv2	Regions
Ldha		0.00466458	0.326795	0.459	0.34	1	CA1_Trained	Ldha	Regions
Dlg4		0.0047984	0.395994	0.38	0.271	1	CA1_Trained	Dlg4	Regions
Slc35a2		0.0048287	1.01507	0.088	0.039	1	CA1_Trained	Slc35a2	Regions
Rpl12		0.00483763	0.358285	0.527	0.415	1	CA1_Trained	Rpl12	Regions
Zeb2		0.00486243	0.495363	0.283	0.189	1	CA1_Trained	Zeb2	Regions
Rasgrp1	2	0.00490257	0.528486	0.468	0.382	1	CA1_Trained	Rasgrp1	Regions
Borcs6		0.00492943	0.975543	0.088	0.039	1	CA1_Trained	Borcs6	Regions
Pdk3		0.00497875	1.02453	0.078	0.033	1	CA1_Trained	Pdk3	Regions
Ubqln1		0.00502744	0.551415	0.273	0.183	1	CA1_Trained	Ubqln1	Regions
Qdpr	1	0.00503275	0.508611	0.366	0.269	1	CA1_Trained	Qdpr	Regions
Ache		0.00505175	0.809957	0.166	0.097	1	CA1_Trained	Ache	Regions
Jun	1	0.00507109	-1.20589	0.054	0.121	1	CA1_Trained	Jun	Regions
G6pdx		0.00511443	1.38068	0.073	0.031	1	CA1_Trained	G6pdx	Regions
Gaa		0.00517554	0.443254	0.366	0.269	1	CA1_Trained	Gaa	Regions
Ndufaf2		0.0051976	0.937069	0.102	0.05	1	CA1_Trained	Ndufaf2	Regions
Atp5a1	1	0.00521333	0.264643	0.805	0.692	1	CA1_Trained	Atp5a1	Regions
Rps27a	1	0.00525064	0.266376	0.761	0.67	1	CA1_Trained	Rps27a	Regions
Sox12		0.0052894	1.4965	0.059	0.022	1	CA1_Trained	Sox12	Regions
Mapk1ip1		0.00529306	0.772682	0.137	0.074	1	CA1_Trained	Mapk1ip1	Regions
Tsfm		0.00531294	1.26964	0.073	0.031	1	CA1_Trained	Tsfm	Regions
Cyp27a1		0.00536454	2.67403	0.02	0.003	1	CA1_Trained	Cyp27a1	Regions
Celrr		0.00536454	2.67403	0.02	0.003	1	CA1_Trained	Celrr	Regions
Ccdc190		0.00536454	2.67403	0.02	0.003	1	CA1_Trained	Ccdc190	Regions
1110018N20Rik		0.00536454	2.67403	0.02	0.003	1	CA1_Trained	1110018N20Rik	Regions
A630072M18Rik		0.00536454	2.67403	0.02	0.003	1	CA1_Trained	A630072M18Rik	Regions
Msx1		0.00536454	2.67403	0.02	0.003	1	CA1_Trained	Msx1	Regions
Rest		0.00536454	2.67403	0.02	0.003	1	CA1_Trained	Rest	Regions
Trim56		0.00536454	2.67403	0.02	0.003	1	CA1_Trained	Trim56	Regions
Gm43154		0.00536454	2.67403	0.02	0.003	1	CA1_Trained	Gm43154	Regions
Inmt		0.00536454	2.67403	0.02	0.003	1	CA1_Trained	Inmt	Regions
Ogg1		0.00536454	2.67403	0.02	0.003	1	CA1_Trained	Ogg1	Regions
Cracr2b		0.00536454	2.67403	0.02	0.003	1	CA1_Trained	Cracr2b	Regions
Gm19744		0.00536454	2.67403	0.02	0.003	1	CA1_Trained	Gm19744	Regions
Pbld1		0.00536454	2.67403	0.02	0.003	1	CA1_Trained	Pbld1	Regions
Ascl1		0.00536454	2.67403	0.02	0.003	1	CA1_Trained	Ascl1	Regions
4732414G09Rik		0.00536454	2.67403	0.02	0.003	1	CA1_Trained	4732414G09Rik	Regions
Klf11		0.00536454	2.67403	0.02	0.003	1	CA1_Trained	Klf11	Regions
Fbln5		0.00536454	2.67403	0.02	0.003	1	CA1_Trained	Fbln5	Regions
Gmnn		0.00536454	2.67403	0.02	0.003	1	CA1_Trained	Gmnn	Regions
B230307C23Rik		0.00536454	2.67403	0.02	0.003	1	CA1_Trained	B230307C23Rik	Regions
Rasal3		0.00536454	2.67403	0.02	0.003	1	CA1_Trained	Rasal3	Regions
Gm26917		0.00536454	2.67403	0.02	0.003	1	CA1_Trained	Gm26917	Regions
Dazl		0.00536454	2.67403	0.02	0.003	1	CA1_Trained	Dazl	Regions
Ric1		0.00537159	1.23663	0.073	0.031	1	CA1_Trained	Ric1	Regions
mt-Nd3	1	0.00539426	0.234151	0.912	0.894	1	CA1_Trained	mt-Nd3	Regions
Adra2a		0.00539832	2.12971	0.029	0.006	1	CA1_Trained	Adra2a	Regions
Ss18l2		0.00540966	0.609015	0.21	0.131	1	CA1_Trained	Ss18l2	Regions
Flna		0.00544505	1.04398	0.093	0.043	1	CA1_Trained	Flna	Regions
Sept7	2	0.00544539	0.407032	0.444	0.335	1	CA1_Trained	Sept7	Regions
Matn4		0.00546129	1.93707	0.029	0.006	1	CA1_Trained	Matn4	Regions
Ddit4l		0.00546129	1.93707	0.029	0.006	1	CA1_Trained	Ddit4l	Regions
Crlf1	1	0.00549441	-1.56543	0.024	0.079	1	CA1_Trained	Crlf1	Regions
Plk5	2	0.00549441	-1.56543	0.024	0.079	1	CA1_Trained	Plk5	Regions
Emc3		0.00549893	0.607761	0.185	0.111	1	CA1_Trained	Emc3	Regions
Rgs3		0.00551818	1.16655	0.073	0.031	1	CA1_Trained	Rgs3	Regions
Fastkd5		0.00553816	1.74442	0.029	0.006	1	CA1_Trained	Fastkd5	Regions
Cpne7	1	0.00556416	-1.50587	0.034	0.093	1	CA1_Trained	Cpne7	Regions
Med10		0.00562237	0.714676	0.141	0.078	1	CA1_Trained	Med10	Regions
Znhit2		0.00565298	0.912407	0.127	0.068	1	CA1_Trained	Znhit2	Regions
Arf1		0.00565595	0.445719	0.566	0.473	1	CA1_Trained	Arf1	Regions
Gm28175		0.00565676	3.52203	0.01	0	1	CA1_Trained	Gm28175	Regions
Spi1		0.00565676	3.52203	0.01	0	1	CA1_Trained	Spi1	Regions
Ada		0.00565676	3.52203	0.01	0	1	CA1_Trained	Ada	Regions
Glipr2		0.00565676	3.52203	0.01	0	1	CA1_Trained	Glipr2	Regions
Cenps		0.00565676	3.52203	0.01	0	1	CA1_Trained	Cenps	Regions
Mxra8		0.00565676	3.52203	0.01	0	1	CA1_Trained	Mxra8	Regions
Zbtb49		0.00565676	3.52203	0.01	0	1	CA1_Trained	Zbtb49	Regions
Olfr1344		0.00565676	3.52203	0.01	0	1	CA1_Trained	Olfr1344	Regions
AU020206		0.00565676	3.52203	0.01	0	1	CA1_Trained	AU020206	Regions
Itpripl2		0.00565676	3.52203	0.01	0	1	CA1_Trained	Itpripl2	Regions
Paox		0.00565676	3.52203	0.01	0	1	CA1_Trained	Paox	Regions
Ggt5		0.00565676	3.93707	0.01	0	1	CA1_Trained	Ggt5	Regions
Gm26512		0.00565676	3.52203	0.01	0	1	CA1_Trained	Gm26512	Regions
Gm36742		0.00565676	3.52203	0.01	0	1	CA1_Trained	Gm36742	Regions
Zfp995		0.00565676	3.52203	0.01	0	1	CA1_Trained	Zfp995	Regions
Pcdhb11		0.00565676	3.52203	0.01	0	1	CA1_Trained	Pcdhb11	Regions
Renbp		0.00565676	3.52203	0.01	0	1	CA1_Trained	Renbp	Regions
Tiparp		0.00571143	1.17808	0.059	0.022	1	CA1_Trained	Tiparp	Regions
Cxcl14		0.00574133	0.748865	0.224	0.148	1	CA1_Trained	Cxcl14	Regions
Echs1		0.00586023	0.703579	0.171	0.101	1	CA1_Trained	Echs1	Regions
Ccdc174		0.00586742	1.65696	0.054	0.019	1	CA1_Trained	Ccdc174	Regions
Mto1		0.0058763	1.55005	0.054	0.019	1	CA1_Trained	Mto1	Regions
Ubr5		0.00594182	0.749442	0.156	0.089	1	CA1_Trained	Ubr5	Regions
Smim26		0.0059539	0.650765	0.19	0.116	1	CA1_Trained	Smim26	Regions
Sumf1		0.00601045	1.43457	0.054	0.019	1	CA1_Trained	Sumf1	Regions
Mex3d		0.00601045	1.43457	0.054	0.019	1	CA1_Trained	Mex3d	Regions
Htr1a		0.00601045	1.43457	0.054	0.019	1	CA1_Trained	Htr1a	Regions
Arhgef18		0.00602664	1.3048	0.078	0.034	1	CA1_Trained	Arhgef18	Regions
Cox7c	1	0.00603201	0.201249	0.859	0.794	1	CA1_Trained	Cox7c	Regions
Fbxl3		0.0060429	0.824594	0.156	0.09	1	CA1_Trained	Fbxl3	Regions
Ndufb4		0.00607469	0.420229	0.512	0.42	1	CA1_Trained	Ndufb4	Regions
Pcbp4		0.00608483	0.499663	0.22	0.138	1	CA1_Trained	Pcbp4	Regions
Ctsl		0.00610647	0.538519	0.239	0.155	1	CA1_Trained	Ctsl	Regions
Arf2		0.00610694	1.25257	0.102	0.051	1	CA1_Trained	Arf2	Regions
Parm1		0.00610797	1.17153	0.088	0.041	1	CA1_Trained	Parm1	Regions
Kctd4	2	0.00614021	-1.10396	0.054	0.12	1	CA1_Trained	Kctd4	Regions
Nrxn3		0.00617564	0.549143	0.22	0.139	1	CA1_Trained	Nrxn3	Regions
Fam193b		0.00621274	0.767144	0.132	0.071	1	CA1_Trained	Fam193b	Regions
Unc13b		0.00623133	1.12971	0.088	0.041	1	CA1_Trained	Unc13b	Regions
Sfxn5	1	0.0062427	0.558557	0.205	0.127	1	CA1_Trained	Sfxn5	Regions
Tcf12		0.00632524	1.09753	0.088	0.041	1	CA1_Trained	Tcf12	Regions
Plekha2	1	0.00636593	-1.6952	0.02	0.07	1	CA1_Trained	Plekha2	Regions
Smad7		0.00637503	1.21718	0.078	0.034	1	CA1_Trained	Smad7	Regions
Gpr34		0.00639973	1.61514	0.049	0.017	1	CA1_Trained	Gpr34	Regions
Htr2a		0.00643408	1.58915	0.049	0.017	1	CA1_Trained	Htr2a	Regions
Zfp35		0.00643408	1.58915	0.049	0.017	1	CA1_Trained	Zfp35	Regions
Bhlhb9		0.00643577	0.750656	0.137	0.075	1	CA1_Trained	Bhlhb9	Regions
Amd1		0.0064724	1.14352	0.068	0.028	1	CA1_Trained	Amd1	Regions
Syt6		0.00648712	1.93707	0.034	0.009	1	CA1_Trained	Syt6	Regions
1700087I21Rik		0.00648712	1.93707	0.034	0.009	1	CA1_Trained	1700087I21Rik	Regions
Mctp1		0.00648864	-1.57389	0.02	0.07	1	CA1_Trained	Mctp1	Regions
Ost4		0.00651357	0.601466	0.263	0.178	1	CA1_Trained	Ost4	Regions
Tmem150c		0.00652125	1.1528	0.078	0.034	1	CA1_Trained	Tmem150c	Regions
Gfap		0.00655328	0.59684	0.195	0.12	1	CA1_Trained	Gfap	Regions
D130020L05Rik		0.00657841	1.76714	0.034	0.009	1	CA1_Trained	D130020L05Rik	Regions
Rpl27a		0.00658179	0.240188	0.766	0.665	1	CA1_Trained	Rpl27a	Regions
Cycs		0.00660114	0.356406	0.444	0.34	1	CA1_Trained	Cycs	Regions
Rps11		0.00662522	0.290706	0.6	0.48	1	CA1_Trained	Rps11	Regions
Gab1		0.00663808	1.3965	0.049	0.017	1	CA1_Trained	Gab1	Regions
Vcan		0.00674471	1.30904	0.049	0.017	1	CA1_Trained	Vcan	Regions
Ier3ip1		0.00676327	0.733977	0.19	0.118	1	CA1_Trained	Ier3ip1	Regions
Mapk3	1	0.0067885	-0.73221	0.156	0.242	1	CA1_Trained	Mapk3	Regions
Rfxap		0.00679013	0.826037	0.117	0.061	1	CA1_Trained	Rfxap	Regions
Itga8		0.00679938	1.67403	0.044	0.014	1	CA1_Trained	Itga8	Regions
Afg3l1		0.00679938	1.67403	0.044	0.014	1	CA1_Trained	Afg3l1	Regions
Mis18a		0.00679938	1.67403	0.044	0.014	1	CA1_Trained	Mis18a	Regions
Ermard		0.00679938	1.67403	0.044	0.014	1	CA1_Trained	Ermard	Regions
Dab2ip		0.00681457	0.884601	0.127	0.069	1	CA1_Trained	Dab2ip	Regions
Tk2		0.00685792	1.04398	0.093	0.045	1	CA1_Trained	Tk2	Regions
Anks3		0.00686939	1.1387	0.093	0.045	1	CA1_Trained	Anks3	Regions
Fam234b		0.00687134	0.650765	0.19	0.117	1	CA1_Trained	Fam234b	Regions
Wipf1		0.00688023	1.78507	0.039	0.011	1	CA1_Trained	Wipf1	Regions
Mertk		0.00688023	1.78507	0.039	0.011	1	CA1_Trained	Mertk	Regions
Rimkla		0.00688023	1.78507	0.039	0.011	1	CA1_Trained	Rimkla	Regions
Htatip2		0.00688023	1.78507	0.039	0.011	1	CA1_Trained	Htatip2	Regions
Iqcc		0.00690049	1.55856	0.044	0.014	1	CA1_Trained	Iqcc	Regions
Ctsh		0.00690049	1.55856	0.044	0.014	1	CA1_Trained	Ctsh	Regions
Pin1	1	0.00695729	0.508225	0.259	0.173	1	CA1_Trained	Pin1	Regions
Cnot8		0.00697358	0.859066	0.127	0.069	1	CA1_Trained	Cnot8	Regions
Wwtr1		0.00697947	1.64756	0.039	0.011	1	CA1_Trained	Wwtr1	Regions
Ctla2a		0.00697947	1.64756	0.039	0.011	1	CA1_Trained	Ctla2a	Regions
Npr3		0.00700683	1.45164	0.044	0.014	1	CA1_Trained	Npr3	Regions
Spns1		0.00702179	1.0228	0.112	0.059	1	CA1_Trained	Spns1	Regions
Iars2		0.00702374	0.968778	0.107	0.055	1	CA1_Trained	Iars2	Regions
Stxbp2		0.0070241	1.38453	0.063	0.025	1	CA1_Trained	Stxbp2	Regions
Rps4x		0.00709155	0.31477	0.556	0.443	1	CA1_Trained	Rps4x	Regions
Pkn2		0.00709856	1.35211	0.063	0.025	1	CA1_Trained	Pkn2	Regions
Shisa7		0.00715941	0.687455	0.195	0.122	1	CA1_Trained	Shisa7	Regions
Ino80b		0.00721143	1.28499	0.063	0.025	1	CA1_Trained	Ino80b	Regions
Iqcb1		0.00721143	1.28499	0.063	0.025	1	CA1_Trained	Iqcb1	Regions
Nbl1	1	0.00721904	0.803213	0.161	0.096	1	CA1_Trained	Nbl1	Regions
Psmc5		0.007261	0.4552	0.254	0.167	1	CA1_Trained	Psmc5	Regions
Sncaip		0.00727831	3.259	0.015	0.001	1	CA1_Trained	Sncaip	Regions
Asah2		0.00727831	3.259	0.015	0.001	1	CA1_Trained	Asah2	Regions
Nup160		0.00730559	2.93707	0.015	0.001	1	CA1_Trained	Nup160	Regions
Zfp408		0.00730559	2.93707	0.015	0.001	1	CA1_Trained	Zfp408	Regions
Cnbd2		0.00730559	2.93707	0.015	0.001	1	CA1_Trained	Cnbd2	Regions
Tmem69		0.00730559	2.93707	0.015	0.001	1	CA1_Trained	Tmem69	Regions
Csf3r		0.00730559	2.93707	0.015	0.001	1	CA1_Trained	Csf3r	Regions
Atad3aos		0.00730559	2.93707	0.015	0.001	1	CA1_Trained	Atad3aos	Regions
Slc8b1		0.00730559	2.93707	0.015	0.001	1	CA1_Trained	Slc8b1	Regions
Tmem140		0.00730559	2.93707	0.015	0.001	1	CA1_Trained	Tmem140	Regions
Nat8		0.00730559	2.93707	0.015	0.001	1	CA1_Trained	Nat8	Regions
B230110G15Rik		0.00730559	2.93707	0.015	0.001	1	CA1_Trained	B230110G15Rik	Regions
Resf1		0.00730559	2.93707	0.015	0.001	1	CA1_Trained	Resf1	Regions
Cdc42ep5		0.00730559	2.93707	0.015	0.001	1	CA1_Trained	Cdc42ep5	Regions
Zfp976		0.00730559	2.93707	0.015	0.001	1	CA1_Trained	Zfp976	Regions
Gm28424		0.00730559	2.93707	0.015	0.001	1	CA1_Trained	Gm28424	Regions
Susd5		0.00730559	2.93707	0.015	0.001	1	CA1_Trained	Susd5	Regions
Bbs10		0.00730559	2.93707	0.015	0.001	1	CA1_Trained	Bbs10	Regions
Ntn1		0.00730559	2.93707	0.015	0.001	1	CA1_Trained	Ntn1	Regions
Zfp493		0.00730559	2.93707	0.015	0.001	1	CA1_Trained	Zfp493	Regions
Setdb2		0.00730559	2.93707	0.015	0.001	1	CA1_Trained	Setdb2	Regions
Vasn		0.00730559	2.93707	0.015	0.001	1	CA1_Trained	Vasn	Regions
Psmb9		0.00730559	2.93707	0.015	0.001	1	CA1_Trained	Psmb9	Regions
Notch4		0.00730559	2.93707	0.015	0.001	1	CA1_Trained	Notch4	Regions
Gm4013		0.00730559	2.93707	0.015	0.001	1	CA1_Trained	Gm4013	Regions
Dsp	2	0.00733149	-1.29175	0.029	0.084	1	CA1_Trained	Dsp	Regions
Mrps7		0.0073334	0.697603	0.161	0.094	1	CA1_Trained	Mrps7	Regions
Fam162a		0.00734202	0.727615	0.195	0.124	1	CA1_Trained	Fam162a	Regions
Vsnl1	2	0.00734306	0.273718	0.576	0.468	1	CA1_Trained	Vsnl1	Regions
Xpo6		0.00747033	0.785066	0.127	0.069	1	CA1_Trained	Xpo6	Regions
Kcnj4		0.00747417	0.803213	0.151	0.088	1	CA1_Trained	Kcnj4	Regions
Spsb3		0.00749306	0.937069	0.112	0.059	1	CA1_Trained	Spsb3	Regions
Acsl3		0.00749845	0.519078	0.259	0.176	1	CA1_Trained	Acsl3	Regions
Rpl30		0.00754435	0.238724	0.654	0.544	1	CA1_Trained	Rpl30	Regions
Gria3		0.007567	0.401859	0.268	0.178	1	CA1_Trained	Gria3	Regions
Mchr1		0.00768311	1.16655	0.073	0.032	1	CA1_Trained	Mchr1	Regions
Ntm		0.00771221	0.762571	0.151	0.088	1	CA1_Trained	Ntm	Regions
4932438A13Rik		0.00774389	0.747244	0.141	0.08	1	CA1_Trained	4932438A13Rik	Regions
Ttc9b	1	0.00774787	0.518756	0.239	0.157	1	CA1_Trained	Ttc9b	Regions
Rnf181		0.00776498	0.77787	0.141	0.08	1	CA1_Trained	Rnf181	Regions
Mrpl23		0.00778745	0.630966	0.229	0.152	1	CA1_Trained	Mrpl23	Regions
Dusp5		0.00782119	0.977711	0.083	0.038	1	CA1_Trained	Dusp5	Regions
Psmd7		0.00789314	0.580375	0.19	0.117	1	CA1_Trained	Psmd7	Regions
Gng10		0.00792615	0.60102	0.249	0.168	1	CA1_Trained	Gng10	Regions
Atp13a1		0.00797505	0.971834	0.098	0.048	1	CA1_Trained	Atp13a1	Regions
Chst8		0.00806884	1.4225	0.059	0.023	1	CA1_Trained	Chst8	Regions
S100a1		0.00810143	0.36632	0.298	0.204	1	CA1_Trained	S100a1	Regions
Mid1ip1		0.00810569	0.674034	0.195	0.122	1	CA1_Trained	Mid1ip1	Regions
Lsm3		0.00813764	0.937069	0.098	0.048	1	CA1_Trained	Lsm3	Regions
Srebf1		0.00813764	0.937069	0.098	0.048	1	CA1_Trained	Srebf1	Regions
Rmi1		0.00814342	1.38958	0.059	0.023	1	CA1_Trained	Rmi1	Regions
Maob		0.00814342	1.38958	0.059	0.023	1	CA1_Trained	Maob	Regions
Rhoa		0.00823538	0.522031	0.239	0.158	1	CA1_Trained	Rhoa	Regions
Pde2a		0.00827284	0.567231	0.298	0.214	1	CA1_Trained	Pde2a	Regions
Klhl5		0.00832521	1.00418	0.102	0.052	1	CA1_Trained	Klhl5	Regions
Erlin2		0.00835824	-1.79085	0.015	0.06	1	CA1_Trained	Erlin2	Regions
Tmem258		0.00842234	0.545878	0.259	0.176	1	CA1_Trained	Tmem258	Regions
Smoc2		0.0084844	-1.62365	0.02	0.068	1	CA1_Trained	Smoc2	Regions
Syn2	1	0.00855462	-0.657675	0.361	0.433	1	CA1_Trained	Syn2	Regions
Cnksr2		0.00857114	0.572072	0.263	0.182	1	CA1_Trained	Cnksr2	Regions
Ndufc2		0.00861067	0.388326	0.449	0.343	1	CA1_Trained	Ndufc2	Regions
Sugt1		0.00867721	0.714676	0.171	0.104	1	CA1_Trained	Sugt1	Regions
Rab33b		0.00871721	1.29321	0.068	0.029	1	CA1_Trained	Rab33b	Regions
Rtl8a		0.00881377	0.385165	0.41	0.308	1	CA1_Trained	Rtl8a	Regions
Lage3		0.00883179	0.975543	0.088	0.042	1	CA1_Trained	Lage3	Regions
Sf3b5		0.00885638	0.597582	0.224	0.148	1	CA1_Trained	Sf3b5	Regions
Lefty1		0.0088829	0.901445	0.088	0.042	1	CA1_Trained	Lefty1	Regions
Elovl1		0.00896475	1.2001	0.068	0.029	1	CA1_Trained	Elovl1	Regions
Ago3		0.00896475	1.14352	0.068	0.029	1	CA1_Trained	Ago3	Regions
Ophn1		0.00896475	1.2001	0.068	0.029	1	CA1_Trained	Ophn1	Regions
Uqcrh		0.00899532	0.339097	0.566	0.485	1	CA1_Trained	Uqcrh	Regions
Zfpm1		0.00911285	1.07034	0.078	0.036	1	CA1_Trained	Zfpm1	Regions
Gpam		0.00916852	0.811538	0.102	0.052	1	CA1_Trained	Gpam	Regions
Abhd5		0.00917842	1.46758	0.054	0.02	1	CA1_Trained	Abhd5	Regions
Vip		0.00927929	0.895249	0.078	0.036	1	CA1_Trained	Vip	Regions
Hist3h2ba		0.0093053	-1.21674	0.044	0.102	1	CA1_Trained	Hist3h2ba	Regions
Cttnbp2	2	0.00937975	0.64371	0.21	0.136	1	CA1_Trained	Cttnbp2	Regions
Sos1		0.0093807	1.01107	0.093	0.046	1	CA1_Trained	Sos1	Regions
Pde12		0.00938805	1.35211	0.054	0.02	1	CA1_Trained	Pde12	Regions
C1ql2	1	0.00943582	-1.56543	0.024	0.074	1	CA1_Trained	C1ql2	Regions
Tbc1d17		0.00949743	0.9085	0.112	0.06	1	CA1_Trained	Tbc1d17	Regions
Cyba		0.00953617	1.2741	0.054	0.02	1	CA1_Trained	Cyba	Regions
Kcnn2		0.00956188	0.728961	0.137	0.078	1	CA1_Trained	Kcnn2	Regions
Golgb1		0.0095871	0.845921	0.107	0.056	1	CA1_Trained	Golgb1	Regions
Impact		0.0095897	0.431833	0.273	0.186	1	CA1_Trained	Impact	Regions
Tbc1d2b		0.00960647	2.2001	0.024	0.005	1	CA1_Trained	Tbc1d2b	Regions
Rft1		0.00960647	2.2001	0.024	0.005	1	CA1_Trained	Rft1	Regions
Fuom		0.0096067	0.937069	0.127	0.071	1	CA1_Trained	Fuom	Regions
Bri3		0.0096254	0.524686	0.293	0.209	1	CA1_Trained	Bri3	Regions
Mas1	1	0.00976953	-1.59898	0.02	0.066	1	CA1_Trained	Mas1	Regions
Vti1b		0.00979033	0.36698	0.293	0.2	1	CA1_Trained	Vti1b	Regions
Ppp5c		0.00983419	0.666215	0.2	0.13	1	CA1_Trained	Ppp5c	Regions
Igfbp7		0.00984073	1.21124	0.102	0.054	1	CA1_Trained	Igfbp7	Regions
Ubr2		0.00991186	0.880485	0.117	0.064	1	CA1_Trained	Ubr2	Regions
Il16		0.00991792	-1.49589	0.02	0.066	1	CA1_Trained	Il16	Regions

## Sheet: CA1_Untrained_Spatial
Gene	num	p_val	avg_log2FC	pct.1	pct.2	p_val_adj	cluster	gene	analysis_group
Bc1	3	6.59707e-53	1.37261	1	0.992	8.29977e-49	CA1_Untrained	Bc1	Regions
mt-Nd2	2	9.85438e-18	0.570478	1	0.974	1.23978e-13	CA1_Untrained	mt-Nd2	Regions
mt-Co2	1	6.86306e-10	0.3615	1	0.997	8.63442e-06	CA1_Untrained	mt-Co2	Regions
Atp6v1e1	1	2.82949e-09	-0.793892	0.335	0.56	3.55979e-05	CA1_Untrained	Atp6v1e1	Regions
mt-Nd1	2	9.24934e-09	0.335447	1	0.983	0.000116366	CA1_Untrained	mt-Nd1	Regions
Snap91	1	3.03353e-08	-1.19281	0.131	0.315	0.000381648	CA1_Untrained	Snap91	Regions
Rundc3a	1	3.43888e-08	-1.12237	0.167	0.356	0.000432645	CA1_Untrained	Rundc3a	Regions
Nptxr	2	3.62952e-08	-1.11014	0.249	0.432	0.00045663	CA1_Untrained	Nptxr	Regions
Ncald	3	7.36932e-08	-0.938573	0.184	0.379	0.000927134	CA1_Untrained	Ncald	Regions
Cox6c	1	1.73921e-07	-0.427128	0.808	0.89	0.00218809	CA1_Untrained	Cox6c	Regions
Nrn1	3	1.88467e-07	-1.12705	0.18	0.352	0.0023711	CA1_Untrained	Nrn1	Regions
Tubb5	1	2.43772e-07	-0.874513	0.241	0.428	0.00306689	CA1_Untrained	Tubb5	Regions
Cdc42	1	2.94212e-07	-0.788686	0.245	0.423	0.00370148	CA1_Untrained	Cdc42	Regions
Tagln3	3	3.92116e-07	-0.99728	0.18	0.35	0.00493321	CA1_Untrained	Tagln3	Regions
Rpl11	1	4.48974e-07	-0.573968	0.461	0.646	0.00564854	CA1_Untrained	Rpl11	Regions
Dock10	1	5.76451e-07	-2.18996	0.02	0.134	0.00725233	CA1_Untrained	Dock10	Regions
Ndufb2	1	7.18351e-07	-0.637484	0.253	0.451	0.00903758	CA1_Untrained	Ndufb2	Regions
Nsmf	1	8.82908e-07	-0.653008	0.31	0.502	0.0111079	CA1_Untrained	Nsmf	Regions
Pcp4	2	9.72977e-07	-0.749991	0.51	0.631	0.012241	CA1_Untrained	Pcp4	Regions
Hint1	1	1.08593e-06	-0.627272	0.347	0.545	0.013662	CA1_Untrained	Hint1	Regions
Ak5	2	1.13499e-06	-1.16637	0.131	0.285	0.0142793	CA1_Untrained	Ak5	Regions
Rpl29	1	1.14901e-06	-0.709856	0.322	0.499	0.0144557	CA1_Untrained	Rpl29	Regions
Cops9	1	1.59572e-06	-0.715001	0.351	0.523	0.0200758	CA1_Untrained	Cops9	Regions
mt-Nd4	1	1.64931e-06	0.285568	1	0.991	0.0207499	CA1_Untrained	mt-Nd4	Regions
Ogfrl1	1	1.67865e-06	-1.34307	0.094	0.235	0.0211191	CA1_Untrained	Ogfrl1	Regions
Thoc7		1.83973e-06	-1.54122	0.073	0.205	0.0231456	CA1_Untrained	Thoc7	Regions
Nefl	1	1.86404e-06	-0.73089	0.306	0.474	0.0234514	CA1_Untrained	Nefl	Regions
Ociad1	1	1.9851e-06	-1.08822	0.147	0.301	0.0249746	CA1_Untrained	Ociad1	Regions
Ahcyl2	1	2.31994e-06	-1.29171	0.086	0.221	0.0291872	CA1_Untrained	Ahcyl2	Regions
Ap2m1	1	2.97174e-06	-0.635237	0.412	0.58	0.0373874	CA1_Untrained	Ap2m1	Regions
Uqcr11	2	3.28662e-06	-0.561433	0.559	0.681	0.041349	CA1_Untrained	Uqcr11	Regions
Gas5	1	3.34085e-06	-0.577745	0.359	0.53	0.0420312	CA1_Untrained	Gas5	Regions
Nptx1	3	3.42198e-06	-0.816274	0.22	0.387	0.0430519	CA1_Untrained	Nptx1	Regions
Olfm1	3	3.81205e-06	-0.529515	0.841	0.86	0.0479594	CA1_Untrained	Olfm1	Regions
Map2k1	3	3.96423e-06	-0.828501	0.229	0.389	0.049874	CA1_Untrained	Map2k1	Regions
Pkm	1	4.61392e-06	-0.481882	0.539	0.709	0.0580477	CA1_Untrained	Pkm	Regions
Chgb	3	4.78177e-06	-1.0616	0.298	0.436	0.0601595	CA1_Untrained	Chgb	Regions
Rps15a	1	5.10982e-06	-0.555718	0.376	0.54	0.0642866	CA1_Untrained	Rps15a	Regions
Pfkm	1	5.25253e-06	-0.799438	0.212	0.372	0.0660821	CA1_Untrained	Pfkm	Regions
Cpne4	2	6.86121e-06	-1.45732	0.065	0.185	0.0863209	CA1_Untrained	Cpne4	Regions
Rpl21	1	6.89134e-06	-0.465504	0.747	0.815	0.0866999	CA1_Untrained	Rpl21	Regions
Eef2		8.01606e-06	-0.604429	0.376	0.552	0.10085	CA1_Untrained	Eef2	Regions
Emc4	1	8.39249e-06	-1.01025	0.143	0.283	0.105586	CA1_Untrained	Emc4	Regions
Dgat2	1	8.68367e-06	-1.28137	0.073	0.196	0.109249	CA1_Untrained	Dgat2	Regions
mt-Nd3	2	8.85507e-06	0.304827	0.951	0.881	0.111406	CA1_Untrained	mt-Nd3	Regions
Pla2g7	1	9.03997e-06	-1.09598	0.106	0.24	0.113732	CA1_Untrained	Pla2g7	Regions
Gls	1	9.40772e-06	-0.812106	0.188	0.34	0.118359	CA1_Untrained	Gls	Regions
Rufy3	1	9.44022e-06	-1.0998	0.094	0.224	0.118767	CA1_Untrained	Rufy3	Regions
Ap2a1	1	1.02472e-05	-0.890306	0.143	0.289	0.12892	CA1_Untrained	Ap2a1	Regions
Neto1	1	1.03819e-05	-1.25115	0.061	0.18	0.130615	CA1_Untrained	Neto1	Regions
Mast3		1.06964e-05	-0.943029	0.167	0.313	0.134571	CA1_Untrained	Mast3	Regions
Enc1	1	1.15411e-05	-0.737461	0.367	0.506	0.145199	CA1_Untrained	Enc1	Regions
mt-Atp6	1	1.31202e-05	0.219829	1	1	0.165065	CA1_Untrained	mt-Atp6	Regions
Hmgcs1	1	1.5006e-05	-1.16692	0.098	0.224	0.188791	CA1_Untrained	Hmgcs1	Regions
Atp1a1	1	1.52315e-05	-0.714492	0.265	0.42	0.191627	CA1_Untrained	Atp1a1	Regions
Rpl36	2	1.53317e-05	-0.517287	0.408	0.576	0.192888	CA1_Untrained	Rpl36	Regions
Dbi	1	1.60276e-05	-0.656965	0.306	0.46	0.201643	CA1_Untrained	Dbi	Regions
Atp6v0e2	1	1.66703e-05	-0.659366	0.237	0.395	0.209729	CA1_Untrained	Atp6v0e2	Regions
Prdm8		1.67039e-05	-1.31202	0.057	0.169	0.210152	CA1_Untrained	Prdm8	Regions
Map1lc3b	2	1.70075e-05	-0.672059	0.212	0.365	0.213971	CA1_Untrained	Map1lc3b	Regions
Srp9	1	1.74777e-05	-1.01544	0.114	0.246	0.219887	CA1_Untrained	Srp9	Regions
Matk	1	1.83334e-05	-0.931594	0.139	0.274	0.230652	CA1_Untrained	Matk	Regions
Ndufa4	1	1.8365e-05	-0.371552	0.816	0.851	0.23105	CA1_Untrained	Ndufa4	Regions
Ypel3	1	1.92308e-05	-0.604575	0.249	0.412	0.241943	CA1_Untrained	Ypel3	Regions
Slc25a5		1.95639e-05	-0.630919	0.257	0.413	0.246133	CA1_Untrained	Slc25a5	Regions
Dnajc6	1	2.00329e-05	-1.04516	0.135	0.266	0.252034	CA1_Untrained	Dnajc6	Regions
mt-Nd5	1	2.06777e-05	0.329431	0.837	0.705	0.260146	CA1_Untrained	mt-Nd5	Regions
Prdx1		2.39716e-05	-0.661821	0.229	0.383	0.301587	CA1_Untrained	Prdx1	Regions
1110008P14Rik	1	2.54488e-05	-0.662578	0.22	0.373	0.320171	CA1_Untrained	1110008P14Rik	Regions
Bex2	1	2.74497e-05	-0.554411	0.339	0.502	0.345344	CA1_Untrained	Bex2	Regions
Sema5a	1	2.76599e-05	-1.44763	0.057	0.164	0.347989	CA1_Untrained	Sema5a	Regions
1110051M20Rik		2.77277e-05	-1.42529	0.065	0.174	0.348842	CA1_Untrained	1110051M20Rik	Regions
Cplx1	1	2.79772e-05	-0.650798	0.38	0.509	0.351982	CA1_Untrained	Cplx1	Regions
Rnf112	2	2.92634e-05	-0.757547	0.208	0.348	0.368163	CA1_Untrained	Rnf112	Regions
Adam11	1	3.02841e-05	-1.331	0.069	0.18	0.381005	CA1_Untrained	Adam11	Regions
Glo1	2	3.25245e-05	-0.717469	0.208	0.358	0.409191	CA1_Untrained	Glo1	Regions
Spop	1	3.34198e-05	-1.40553	0.065	0.173	0.420455	CA1_Untrained	Spop	Regions
Oaz1	1	3.52106e-05	-0.469427	0.416	0.583	0.442985	CA1_Untrained	Oaz1	Regions
Btbd3	2	3.72421e-05	-0.873589	0.167	0.305	0.468543	CA1_Untrained	Btbd3	Regions
Cabp1	1	3.75713e-05	-1.21316	0.061	0.169	0.472684	CA1_Untrained	Cabp1	Regions
Idh3g		3.88678e-05	-1.04279	0.122	0.247	0.488996	CA1_Untrained	Idh3g	Regions
Srsf1	1	3.9255e-05	-1.29784	0.069	0.179	0.493867	CA1_Untrained	Srsf1	Regions
Tef	1	3.99071e-05	-0.991392	0.151	0.279	0.502071	CA1_Untrained	Tef	Regions
Ccdc47		3.99077e-05	-1.02173	0.065	0.176	0.502079	CA1_Untrained	Ccdc47	Regions
Ncdn	2	4.06565e-05	-0.382891	0.91	0.925	0.5115	CA1_Untrained	Ncdn	Regions
Synpr	2	4.15581e-05	-1.13251	0.086	0.2	0.522843	CA1_Untrained	Synpr	Regions
Stxbp6	1	4.41494e-05	-1.40553	0.057	0.16	0.555443	CA1_Untrained	Stxbp6	Regions
Bcl2l1		4.43801e-05	-1.47646	0.041	0.137	0.558346	CA1_Untrained	Bcl2l1	Regions
Kctd17		4.50524e-05	-0.886528	0.118	0.244	0.566804	CA1_Untrained	Kctd17	Regions
Ywhah	2	4.51882e-05	-0.559453	0.857	0.828	0.568512	CA1_Untrained	Ywhah	Regions
Sybu		4.6103e-05	-1.08484	0.057	0.162	0.580022	CA1_Untrained	Sybu	Regions
Rps26		4.61461e-05	-0.46275	0.457	0.616	0.580564	CA1_Untrained	Rps26	Regions
Kctd4	3	4.93835e-05	-1.70429	0.037	0.129	0.621294	CA1_Untrained	Kctd4	Regions
Clip3	1	5.26405e-05	-0.689914	0.233	0.376	0.66227	CA1_Untrained	Clip3	Regions
Bin1	1	5.32869e-05	-0.754396	0.163	0.301	0.670403	CA1_Untrained	Bin1	Regions
AC149090	1.1	5.44837e-05	-0.906947	0.184	0.314	0.685459	CA1_Untrained	AC149090.1	Regions
Pop5		5.49129e-05	-0.980504	0.102	0.221	0.690859	CA1_Untrained	Pop5	Regions
Klc1	1	5.56997e-05	-0.54729	0.4	0.55	0.700758	CA1_Untrained	Klc1	Regions
Cacna1c		5.6613e-05	-2.50407	0.012	0.087	0.712248	CA1_Untrained	Cacna1c	Regions
Atp5a1	2	5.6751e-05	-0.364575	0.62	0.746	0.713984	CA1_Untrained	Atp5a1	Regions
Arel1		6.10706e-05	-1.41939	0.053	0.152	0.768329	CA1_Untrained	Arel1	Regions
Lmo4	1	6.16484e-05	-0.93611	0.147	0.274	0.775599	CA1_Untrained	Lmo4	Regions
Rpl4	1	6.19274e-05	-0.417177	0.461	0.615	0.779109	CA1_Untrained	Rpl4	Regions
Pkig	1	6.19801e-05	-1.13805	0.094	0.205	0.779771	CA1_Untrained	Pkig	Regions
Uqcrc1	1	6.35923e-05	-0.547029	0.2	0.344	0.800055	CA1_Untrained	Uqcrc1	Regions
Uqcrq	2	6.54286e-05	-0.436647	0.441	0.6	0.823158	CA1_Untrained	Uqcrq	Regions
Plxnb1	1	6.75413e-05	-2.56547	0.012	0.086	0.849737	CA1_Untrained	Plxnb1	Regions
Micos10		6.76405e-05	-0.70014	0.22	0.36	0.850986	CA1_Untrained	Micos10	Regions
Atp6ap1	1	6.79036e-05	-0.657704	0.208	0.354	0.854295	CA1_Untrained	Atp6ap1	Regions
Cotl1		6.87623e-05	-1.3826	0.041	0.134	0.865099	CA1_Untrained	Cotl1	Regions
Cct3		7.09821e-05	-1.17576	0.086	0.195	0.893026	CA1_Untrained	Cct3	Regions
Uqcr10	2	7.14072e-05	-0.475173	0.433	0.576	0.898373	CA1_Untrained	Uqcr10	Regions
Vcp	1	7.31586e-05	-0.66856	0.159	0.295	0.920408	CA1_Untrained	Vcp	Regions
Mib1		7.33559e-05	-1.2029	0.082	0.189	0.922891	CA1_Untrained	Mib1	Regions
Rnf11		7.47452e-05	-0.616092	0.159	0.295	0.94037	CA1_Untrained	Rnf11	Regions
mt-Co1	1	7.47543e-05	0.197147	1	1	0.940484	CA1_Untrained	mt-Co1	Regions
Mmp17	1	7.48501e-05	-0.854973	0.106	0.226	0.941689	CA1_Untrained	Mmp17	Regions
Fgf13	1	7.59189e-05	-0.799541	0.131	0.256	0.955136	CA1_Untrained	Fgf13	Regions
Atp5f1	1	7.63123e-05	-0.442684	0.38	0.536	0.960086	CA1_Untrained	Atp5f1	Regions
Slc25a12	1	7.89299e-05	-1.00517	0.098	0.212	0.993018	CA1_Untrained	Slc25a12	Regions
Hcfc1r1	1	7.90865e-05	-0.548188	0.159	0.291	0.994987	CA1_Untrained	Hcfc1r1	Regions
Rpl12	1	7.96045e-05	-0.490178	0.322	0.477	1	CA1_Untrained	Rpl12	Regions
Snca	2	8.2304e-05	-0.585812	0.367	0.506	1	CA1_Untrained	Snca	Regions
Pcbp2	1	8.4287e-05	-0.664476	0.192	0.33	1	CA1_Untrained	Pcbp2	Regions
Trim9		8.48316e-05	-0.97448	0.147	0.267	1	CA1_Untrained	Trim9	Regions
Rps20	1	8.51362e-05	-0.44536	0.457	0.626	1	CA1_Untrained	Rps20	Regions
Smim26	1	8.55702e-05	-1.26227	0.057	0.156	1	CA1_Untrained	Smim26	Regions
Rph3a	1	8.70759e-05	-0.799264	0.143	0.271	1	CA1_Untrained	Rph3a	Regions
Acot7	1	9.07674e-05	-0.626154	0.237	0.373	1	CA1_Untrained	Acot7	Regions
Rpl41	1	9.29088e-05	-0.29851	0.849	0.887	1	CA1_Untrained	Rpl41	Regions
Ewsr1	1	9.41502e-05	-0.957961	0.155	0.275	1	CA1_Untrained	Ewsr1	Regions
mt-Co3	1	9.44708e-05	0.162533	1	1	1	CA1_Untrained	mt-Co3	Regions
Etnk1	1	9.49403e-05	-0.785108	0.159	0.285	1	CA1_Untrained	Etnk1	Regions
Kcnmb4	1	9.76091e-05	-1.40677	0.061	0.158	1	CA1_Untrained	Kcnmb4	Regions
Pcsk2	1	9.82946e-05	-0.767222	0.184	0.314	1	CA1_Untrained	Pcsk2	Regions
Nrcam	1	9.99836e-05	-0.775475	0.11	0.231	1	CA1_Untrained	Nrcam	Regions
Bex3	1	0.000102996	-0.509613	0.229	0.374	1	CA1_Untrained	Bex3	Regions
H2afz	1	0.000109451	-0.644362	0.269	0.407	1	CA1_Untrained	H2afz	Regions
Bok	2	0.000110196	-1.21268	0.069	0.17	1	CA1_Untrained	Bok	Regions
Psmb1	1	0.000116751	-0.640848	0.188	0.318	1	CA1_Untrained	Psmb1	Regions
Cox8a	2	0.000118493	-0.25948	0.931	0.956	1	CA1_Untrained	Cox8a	Regions
Ccpg1		0.000119789	-1.38347	0.053	0.146	1	CA1_Untrained	Ccpg1	Regions
Mtch2		0.000122463	-0.866847	0.102	0.213	1	CA1_Untrained	Mtch2	Regions
Strn4	1	0.000123007	-0.818753	0.147	0.268	1	CA1_Untrained	Strn4	Regions
Rps7	1	0.000123028	-0.439718	0.502	0.635	1	CA1_Untrained	Rps7	Regions
Slc25a22	1	0.000123639	-0.85192	0.131	0.248	1	CA1_Untrained	Slc25a22	Regions
BC031181		0.000126143	-0.723468	0.155	0.282	1	CA1_Untrained	BC031181	Regions
D8Ertd738e		0.000130825	-0.938684	0.127	0.24	1	CA1_Untrained	D8Ertd738e	Regions
Rpl18	1	0.000130957	-0.61127	0.282	0.421	1	CA1_Untrained	Rpl18	Regions
Emc2		0.000131466	-0.761191	0.065	0.169	1	CA1_Untrained	Emc2	Regions
Wdr1	1	0.000132129	-0.730828	0.139	0.259	1	CA1_Untrained	Wdr1	Regions
Cplx2	2	0.000135932	-0.545482	0.282	0.424	1	CA1_Untrained	Cplx2	Regions
Pou3f1	2	0.000138857	1.15905	0.151	0.071	1	CA1_Untrained	Pou3f1	Regions
mt-Cytb	1	0.000143557	0.171488	1	0.999	1	CA1_Untrained	mt-Cytb	Regions
Lgi1	2	0.000148508	-0.613133	0.114	0.235	1	CA1_Untrained	Lgi1	Regions
Sh3gl2	1	0.000150451	-0.790226	0.176	0.301	1	CA1_Untrained	Sh3gl2	Regions
Cox7a2	1	0.000155763	-0.389492	0.592	0.694	1	CA1_Untrained	Cox7a2	Regions
Grasp		0.000157059	-1.6282	0.033	0.114	1	CA1_Untrained	Grasp	Regions
Prr7		0.000158678	-2.0394	0.02	0.094	1	CA1_Untrained	Prr7	Regions
Rnf34		0.00016762	-1.26061	0.041	0.128	1	CA1_Untrained	Rnf34	Regions
Astn1	1	0.000169674	-0.725247	0.106	0.219	1	CA1_Untrained	Astn1	Regions
Ttr	2	0.000171244	0.297215	0.931	0.685	1	CA1_Untrained	Ttr	Regions
Ppp1cc	1	0.000171619	-0.578133	0.188	0.323	1	CA1_Untrained	Ppp1cc	Regions
Ddx17	1	0.000172121	-0.840326	0.155	0.274	1	CA1_Untrained	Ddx17	Regions
Aars		0.00017333	-1.07566	0.073	0.173	1	CA1_Untrained	Aars	Regions
Rps17	2	0.000182273	-0.511928	0.347	0.494	1	CA1_Untrained	Rps17	Regions
Ppib		0.000183969	-0.87169	0.135	0.25	1	CA1_Untrained	Ppib	Regions
Ap3d1		0.000187273	-1.1134	0.065	0.161	1	CA1_Untrained	Ap3d1	Regions
Pvalb	2	0.000195725	-1.04383	0.086	0.188	1	CA1_Untrained	Pvalb	Regions
Rpl34		0.0001977	-0.353831	0.469	0.632	1	CA1_Untrained	Rpl34	Regions
Ndufb4	1	0.000198007	-0.544029	0.339	0.472	1	CA1_Untrained	Ndufb4	Regions
Rapgef4	1	0.000200746	-0.770176	0.135	0.252	1	CA1_Untrained	Rapgef4	Regions
Rpl37	2	0.000203917	-0.336686	0.788	0.838	1	CA1_Untrained	Rpl37	Regions
Kcnq2	1	0.000209452	-0.583168	0.163	0.29	1	CA1_Untrained	Kcnq2	Regions
Sem1		0.000212188	-0.701044	0.176	0.295	1	CA1_Untrained	Sem1	Regions
Chchd10		0.000215188	-0.450629	0.445	0.573	1	CA1_Untrained	Chchd10	Regions
Cabp7	1	0.000215727	-0.799932	0.18	0.298	1	CA1_Untrained	Cabp7	Regions
Ndrg4	2	0.000216051	-0.312363	0.833	0.855	1	CA1_Untrained	Ndrg4	Regions
Pacsin2	1	0.000216142	-1.82181	0.029	0.105	1	CA1_Untrained	Pacsin2	Regions
Flywch1		0.000220479	-0.886682	0.163	0.278	1	CA1_Untrained	Flywch1	Regions
Psmc2		0.000220989	-0.952489	0.09	0.193	1	CA1_Untrained	Psmc2	Regions
Hsbp1		0.000221086	-0.473883	0.314	0.454	1	CA1_Untrained	Hsbp1	Regions
Adar		0.000228838	-1.13251	0.057	0.148	1	CA1_Untrained	Adar	Regions
Tgfb2	1	0.000233026	-3.01025	0.004	0.062	1	CA1_Untrained	Tgfb2	Regions
Sptan1	1	0.000248866	-0.401037	0.347	0.494	1	CA1_Untrained	Sptan1	Regions
Mrpl57		0.000252627	-1.14556	0.082	0.179	1	CA1_Untrained	Mrpl57	Regions
Adcy1	2	0.000258783	-0.542102	0.408	0.528	1	CA1_Untrained	Adcy1	Regions
Neurod2		0.000259275	-0.763517	0.114	0.223	1	CA1_Untrained	Neurod2	Regions
Ptpra		0.000262834	-0.766797	0.155	0.272	1	CA1_Untrained	Ptpra	Regions
Timm8b		0.000263816	-0.443574	0.278	0.419	1	CA1_Untrained	Timm8b	Regions
Atp1a3	2	0.000264885	0.323314	0.82	0.717	1	CA1_Untrained	Atp1a3	Regions
Wsb2	1	0.000265397	-0.760723	0.147	0.263	1	CA1_Untrained	Wsb2	Regions
Serp2	1	0.000269425	-0.770581	0.167	0.285	1	CA1_Untrained	Serp2	Regions
Rpl13	1	0.000271552	-0.345	0.661	0.768	1	CA1_Untrained	Rpl13	Regions
Tma7	1	0.000289542	-0.499079	0.245	0.384	1	CA1_Untrained	Tma7	Regions
Gm42418	2	0.000289605	0.551778	0.547	0.44	1	CA1_Untrained	Gm42418	Regions
Limd2	1	0.000299598	-0.880968	0.114	0.22	1	CA1_Untrained	Limd2	Regions
Tubb2b	1	0.000302128	-1.09598	0.086	0.183	1	CA1_Untrained	Tubb2b	Regions
Wasf1		0.000309157	-0.518469	0.29	0.42	1	CA1_Untrained	Wasf1	Regions
Uqcrb	1	0.000311174	-0.478623	0.278	0.42	1	CA1_Untrained	Uqcrb	Regions
Bsg		0.000311513	-0.400474	0.359	0.515	1	CA1_Untrained	Bsg	Regions
Mlc1	2	0.000312173	-0.752235	0.127	0.239	1	CA1_Untrained	Mlc1	Regions
Dld		0.000314404	-1.04463	0.073	0.168	1	CA1_Untrained	Dld	Regions
Syt7	1	0.000322787	-0.717469	0.192	0.311	1	CA1_Untrained	Syt7	Regions
Itm2b	1	0.000328027	0.357947	0.804	0.768	1	CA1_Untrained	Itm2b	Regions
Naca	1	0.000334332	-0.518924	0.294	0.431	1	CA1_Untrained	Naca	Regions
Prpf19		0.000338776	-0.879357	0.11	0.215	1	CA1_Untrained	Prpf19	Regions
Dync1h1	1	0.00033971	-0.658576	0.208	0.33	1	CA1_Untrained	Dync1h1	Regions
Fam162a	1	0.000343259	-1.11175	0.069	0.161	1	CA1_Untrained	Fam162a	Regions
Mycbp2	1	0.000347702	-0.842428	0.147	0.256	1	CA1_Untrained	Mycbp2	Regions
Nme1	1	0.000350757	-0.536492	0.278	0.412	1	CA1_Untrained	Nme1	Regions
Fubp1		0.000350978	-1.50597	0.037	0.114	1	CA1_Untrained	Fubp1	Regions
Fam131b		0.000352774	-1.65188	0.033	0.107	1	CA1_Untrained	Fam131b	Regions
Mat2a		0.00035398	-0.810579	0.11	0.216	1	CA1_Untrained	Mat2a	Regions
Usp14	1	0.00035727	-0.854973	0.131	0.236	1	CA1_Untrained	Usp14	Regions
Cnrip1		0.000358798	-1.0419	0.078	0.172	1	CA1_Untrained	Cnrip1	Regions
Igfbp4	1	0.000359502	1.02796	0.18	0.097	1	CA1_Untrained	Igfbp4	Regions
S1pr1	1	0.000362174	-1.07835	0.061	0.15	1	CA1_Untrained	S1pr1	Regions
Cox4i1	1	0.00036646	-0.262561	0.8	0.881	1	CA1_Untrained	Cox4i1	Regions
Tmem59l	1	0.000368851	-0.5186	0.22	0.35	1	CA1_Untrained	Tmem59l	Regions
Fau	2	0.000372607	-0.351859	0.673	0.741	1	CA1_Untrained	Fau	Regions
Slc1a3	2	0.000372725	-0.59584	0.282	0.403	1	CA1_Untrained	Slc1a3	Regions
Spata2		0.000389246	-1.81701	0.024	0.094	1	CA1_Untrained	Spata2	Regions
Cadps	1	0.000393273	-0.685048	0.139	0.251	1	CA1_Untrained	Cadps	Regions
Fabp5	1	0.000397419	-0.539931	0.229	0.36	1	CA1_Untrained	Fabp5	Regions
Atg9a		0.000400196	-1.10249	0.053	0.138	1	CA1_Untrained	Atg9a	Regions
Usf3		0.000402631	-2.5385	0.008	0.066	1	CA1_Untrained	Usf3	Regions
Actb		0.000410432	0.251521	0.955	0.913	1	CA1_Untrained	Actb	Regions
Hopx	1	0.000414789	-0.717469	0.114	0.219	1	CA1_Untrained	Hopx	Regions
1500011B03Rik	1	0.000421507	-0.637127	0.155	0.272	1	CA1_Untrained	1500011B03Rik	Regions
2300009A05Rik	1	0.000450472	-1.51656	0.033	0.106	1	CA1_Untrained	2300009A05Rik	Regions
Mrpl21		0.000453794	-1.49988	0.033	0.106	1	CA1_Untrained	Mrpl21	Regions
Anxa11		0.000457575	-1.38043	0.041	0.118	1	CA1_Untrained	Anxa11	Regions
Gpr137		0.00045826	-1.25684	0.049	0.13	1	CA1_Untrained	Gpr137	Regions
Ndufa9		0.000463068	-0.969533	0.069	0.158	1	CA1_Untrained	Ndufa9	Regions
Pgam1	1	0.000466436	-0.370304	0.429	0.573	1	CA1_Untrained	Pgam1	Regions
Rnps1		0.000466571	-0.755437	0.086	0.184	1	CA1_Untrained	Rnps1	Regions
Dtna		0.000470399	-1.15884	0.065	0.152	1	CA1_Untrained	Dtna	Regions
Astn2		0.000479936	4.18942	0.016	0	1	CA1_Untrained	Astn2	Regions
Vps35	1	0.000480172	-0.88831	0.122	0.226	1	CA1_Untrained	Vps35	Regions
Cox7c	2	0.000480221	-0.311098	0.767	0.82	1	CA1_Untrained	Cox7c	Regions
Tomm7	1	0.000481697	-0.542383	0.249	0.379	1	CA1_Untrained	Tomm7	Regions
Dnajb6		0.000486123	-0.802717	0.163	0.271	1	CA1_Untrained	Dnajb6	Regions
Oga		0.000498175	-0.595681	0.122	0.23	1	CA1_Untrained	Oga	Regions
Tm9sf3		0.000507164	-0.875973	0.11	0.209	1	CA1_Untrained	Tm9sf3	Regions
Mrpl42		0.00051559	-1.02003	0.086	0.179	1	CA1_Untrained	Mrpl42	Regions
Ndufb8	1	0.000516679	-0.473858	0.343	0.478	1	CA1_Untrained	Ndufb8	Regions
Trappc5		0.000526457	-1.73539	0.029	0.098	1	CA1_Untrained	Trappc5	Regions
Idh3a	1	0.000530836	-0.717469	0.155	0.266	1	CA1_Untrained	Idh3a	Regions
Adarb1	1	0.000533197	-0.866847	0.11	0.211	1	CA1_Untrained	Adarb1	Regions
Tprgl	1	0.00053352	-0.619806	0.176	0.291	1	CA1_Untrained	Tprgl	Regions
Gde1	1	0.000537072	-0.62622	0.196	0.315	1	CA1_Untrained	Gde1	Regions
Serf2		0.000542905	-0.427187	0.339	0.475	1	CA1_Untrained	Serf2	Regions
Arhgef4	1	0.000556499	-0.646278	0.184	0.298	1	CA1_Untrained	Arhgef4	Regions
Ehd1	1	0.000563595	-1.35331	0.045	0.122	1	CA1_Untrained	Ehd1	Regions
Srp14		0.000571291	-0.632581	0.212	0.33	1	CA1_Untrained	Srp14	Regions
Kif5c	1	0.000577173	-0.582118	0.208	0.326	1	CA1_Untrained	Kif5c	Regions
Timm13		0.000579318	-0.531056	0.208	0.333	1	CA1_Untrained	Timm13	Regions
Mapk3	2	0.000579591	-0.57213	0.143	0.251	1	CA1_Untrained	Mapk3	Regions
Nkiras1	1	0.000580937	-1.00907	0.09	0.183	1	CA1_Untrained	Nkiras1	Regions
Aqp4	1	0.000584034	-1.34974	0.037	0.11	1	CA1_Untrained	Aqp4	Regions
Serpine2	1	0.000596717	-0.724849	0.127	0.231	1	CA1_Untrained	Serpine2	Regions
Slc4a10	1	0.00059674	-0.931594	0.086	0.179	1	CA1_Untrained	Slc4a10	Regions
Kpna3		0.000597798	-1.58317	0.033	0.103	1	CA1_Untrained	Kpna3	Regions
Nenf	1	0.000599316	-0.786182	0.143	0.246	1	CA1_Untrained	Nenf	Regions
Ppp2ca	1	0.000608227	-0.498881	0.294	0.42	1	CA1_Untrained	Ppp2ca	Regions
Nckap1		0.000609529	-0.351598	0.441	0.574	1	CA1_Untrained	Nckap1	Regions
Cck	3	0.000613938	0.305596	0.82	0.687	1	CA1_Untrained	Cck	Regions
Atox1	1	0.00062216	-0.663475	0.159	0.272	1	CA1_Untrained	Atox1	Regions
Psmc5	1	0.000623901	-0.609985	0.106	0.211	1	CA1_Untrained	Psmc5	Regions
Atp5j2	2	0.00062633	-0.352185	0.567	0.67	1	CA1_Untrained	Atp5j2	Regions
Atp6v1b2	1	0.000641754	-0.452125	0.343	0.477	1	CA1_Untrained	Atp6v1b2	Regions
Cntnap1	1	0.000642185	-0.980504	0.094	0.187	1	CA1_Untrained	Cntnap1	Regions
Unc13a	1	0.000660671	-0.772262	0.098	0.195	1	CA1_Untrained	Unc13a	Regions
Aplp2		0.000661721	-0.46231	0.269	0.403	1	CA1_Untrained	Aplp2	Regions
Tmx2	1	0.000666347	-0.437711	0.167	0.286	1	CA1_Untrained	Tmx2	Regions
Cpne2		0.000673971	-3.52482	0	0.046	1	CA1_Untrained	Cpne2	Regions
Rpsa	1	0.000682959	-0.399729	0.437	0.558	1	CA1_Untrained	Rpsa	Regions
Pak2		0.000683491	-1.83295	0.02	0.083	1	CA1_Untrained	Pak2	Regions
Mea1	1	0.000683862	-0.828501	0.098	0.195	1	CA1_Untrained	Mea1	Regions
Eno1	1	0.000688078	-0.749178	0.147	0.254	1	CA1_Untrained	Eno1	Regions
Sqstm1		0.000703548	-0.513539	0.257	0.385	1	CA1_Untrained	Sqstm1	Regions
Smim12	2	0.000708984	-1.10979	0.049	0.128	1	CA1_Untrained	Smim12	Regions
Faah		0.000709481	-1.02975	0.082	0.17	1	CA1_Untrained	Faah	Regions
Psap	1	0.000720917	-0.230817	0.824	0.895	1	CA1_Untrained	Psap	Regions
Syn2	2	0.000724622	-0.628963	0.331	0.447	1	CA1_Untrained	Syn2	Regions
Atp5e	2	0.000730454	-0.328427	0.567	0.709	1	CA1_Untrained	Atp5e	Regions
Alkbh7		0.0007522	-1.9805	0.008	0.062	1	CA1_Untrained	Alkbh7	Regions
Mink1		0.000765069	-0.680156	0.159	0.266	1	CA1_Untrained	Mink1	Regions
Diras2	1	0.000767479	-0.524824	0.171	0.287	1	CA1_Untrained	Diras2	Regions
Psmb6		0.000773701	-0.723867	0.155	0.262	1	CA1_Untrained	Psmb6	Regions
Cycs	1	0.000782886	-0.528297	0.269	0.392	1	CA1_Untrained	Cycs	Regions
Lsm7	1	0.000790516	-0.791894	0.118	0.217	1	CA1_Untrained	Lsm7	Regions
Vdac1	1	0.000791583	-0.518469	0.31	0.432	1	CA1_Untrained	Vdac1	Regions
Ddx5	1	0.000800925	-0.356484	0.58	0.689	1	CA1_Untrained	Ddx5	Regions
Rps4x	1	0.00080325	-0.361014	0.363	0.501	1	CA1_Untrained	Rps4x	Regions
Map2	1	0.000813256	-0.619289	0.245	0.361	1	CA1_Untrained	Map2	Regions
Rsrp1	1	0.000819713	-0.387679	0.253	0.384	1	CA1_Untrained	Rsrp1	Regions
Ccdc85a	1	0.000824607	-1.41184	0.037	0.107	1	CA1_Untrained	Ccdc85a	Regions
Tsr2		0.00082499	-1.4439	0.041	0.113	1	CA1_Untrained	Tsr2	Regions
Epdr1	1	0.000829684	-0.746039	0.135	0.235	1	CA1_Untrained	Epdr1	Regions
Ypel5		0.000829914	-0.819568	0.098	0.191	1	CA1_Untrained	Ypel5	Regions
Ldhb	1	0.000833717	-0.331319	0.437	0.585	1	CA1_Untrained	Ldhb	Regions
Scn1b	1	0.000861617	-0.370879	0.433	0.566	1	CA1_Untrained	Scn1b	Regions
Sh3gl1	1	0.000866551	-1.29171	0.024	0.089	1	CA1_Untrained	Sh3gl1	Regions
Pitpna	1	0.00088357	-0.576871	0.18	0.293	1	CA1_Untrained	Pitpna	Regions
Hist1h2bc	1	0.000895215	-0.761864	0.106	0.201	1	CA1_Untrained	Hist1h2bc	Regions
Dnajc5	1	0.000899451	-0.601446	0.135	0.242	1	CA1_Untrained	Dnajc5	Regions
Arhgdig	1	0.000910229	-1.04898	0.09	0.177	1	CA1_Untrained	Arhgdig	Regions
Nomo1		0.000933564	-1.23882	0.065	0.145	1	CA1_Untrained	Nomo1	Regions
Orai2	1	0.000939033	-0.903883	0.106	0.199	1	CA1_Untrained	Orai2	Regions
Ywhag	2	0.000957208	-0.386019	0.571	0.655	1	CA1_Untrained	Ywhag	Regions
Pkia	1	0.000981817	-0.888581	0.094	0.184	1	CA1_Untrained	Pkia	Regions
Oxt	2	0.000982504	-3.56547	0	0.043	1	CA1_Untrained	Oxt	Regions
Hnrnpl	1	0.00100023	-0.772699	0.147	0.247	1	CA1_Untrained	Hnrnpl	Regions
Ube2v1	1	0.00100496	-0.523297	0.167	0.278	1	CA1_Untrained	Ube2v1	Regions
Hprt	2	0.00101912	-0.780205	0.127	0.224	1	CA1_Untrained	Hprt	Regions
Spag9		0.00102919	-0.604995	0.155	0.262	1	CA1_Untrained	Spag9	Regions
Bcas2		0.00102981	-0.99092	0.078	0.162	1	CA1_Untrained	Bcas2	Regions
Tmem30a	1	0.00103237	-0.642263	0.212	0.322	1	CA1_Untrained	Tmem30a	Regions
Sgsm2	1	0.00103434	-1.14278	0.045	0.118	1	CA1_Untrained	Sgsm2	Regions
AW047730	1	0.00104094	-1.27001	0.037	0.106	1	CA1_Untrained	AW047730	Regions
Glrb		0.00104482	-0.690376	0.143	0.246	1	CA1_Untrained	Glrb	Regions
Nsf	2	0.00106337	-0.383913	0.531	0.63	1	CA1_Untrained	Nsf	Regions
Fam163b	3	0.00106491	-0.943604	0.118	0.211	1	CA1_Untrained	Fam163b	Regions
Zmynd8		0.00106663	-1.14686	0.049	0.123	1	CA1_Untrained	Zmynd8	Regions
Stard7	1	0.00106692	-1.12826	0.061	0.14	1	CA1_Untrained	Stard7	Regions
Atp1b1	1	0.00106766	-0.223041	0.943	0.952	1	CA1_Untrained	Atp1b1	Regions
Ahcyl1	1	0.00107936	-0.570628	0.204	0.318	1	CA1_Untrained	Ahcyl1	Regions
Eif1		0.00107956	-0.287165	0.567	0.687	1	CA1_Untrained	Eif1	Regions
Hsp90aa1	2	0.00108881	-0.334612	0.588	0.685	1	CA1_Untrained	Hsp90aa1	Regions
Tcf25	1	0.00109208	-0.395541	0.359	0.489	1	CA1_Untrained	Tcf25	Regions
Rpl22l1	1	0.00110104	-0.389759	0.339	0.485	1	CA1_Untrained	Rpl22l1	Regions
Hcrt	1	0.00110348	-1.77801	0.024	0.086	1	CA1_Untrained	Hcrt	Regions
Prkaca	1	0.00114034	-0.698104	0.155	0.255	1	CA1_Untrained	Prkaca	Regions
Laptm4a		0.00115833	-0.486916	0.2	0.313	1	CA1_Untrained	Laptm4a	Regions
Psmc4		0.00116296	-1.04243	0.065	0.145	1	CA1_Untrained	Psmc4	Regions
Phf20l1	1	0.00116932	-1.2029	0.049	0.122	1	CA1_Untrained	Phf20l1	Regions
Tbpl1		0.00118036	-1.29366	0.037	0.105	1	CA1_Untrained	Tbpl1	Regions
Atp8a1		0.00118837	-0.685048	0.118	0.215	1	CA1_Untrained	Atp8a1	Regions
Acat1		0.00121277	-0.970011	0.086	0.17	1	CA1_Untrained	Acat1	Regions
Hsph1	1	0.00121467	-0.437977	0.196	0.315	1	CA1_Untrained	Hsph1	Regions
Ap2s1	1	0.00123578	-0.527367	0.253	0.368	1	CA1_Untrained	Ap2s1	Regions
Fnbp4		0.00124246	-2.30243	0.008	0.058	1	CA1_Untrained	Fnbp4	Regions
Tsr3		0.00124246	-2.30243	0.008	0.058	1	CA1_Untrained	Tsr3	Regions
Mrps21	1	0.00124673	-0.657209	0.139	0.24	1	CA1_Untrained	Mrps21	Regions
Grina	1	0.00126091	-0.343074	0.429	0.57	1	CA1_Untrained	Grina	Regions
Lrp11	1	0.00126705	-0.696201	0.127	0.224	1	CA1_Untrained	Lrp11	Regions
Fscn1		0.00127485	-0.898042	0.065	0.145	1	CA1_Untrained	Fscn1	Regions
Atp5mpl	1	0.00127843	-0.355116	0.506	0.623	1	CA1_Untrained	Atp5mpl	Regions
Selenom	1	0.00127943	-0.539736	0.282	0.396	1	CA1_Untrained	Selenom	Regions
Pygb		0.00128165	-0.694508	0.122	0.219	1	CA1_Untrained	Pygb	Regions
Bri3	1	0.00128349	-0.696711	0.151	0.251	1	CA1_Untrained	Bri3	Regions
Syt13	1	0.00129841	-0.538499	0.143	0.247	1	CA1_Untrained	Syt13	Regions
Cadm1		0.00130514	-1.05851	0.065	0.144	1	CA1_Untrained	Cadm1	Regions
Prdx2		0.0013214	-0.431165	0.261	0.381	1	CA1_Untrained	Prdx2	Regions
6330403K07Rik	1	0.00132314	-0.464145	0.233	0.352	1	CA1_Untrained	6330403K07Rik	Regions
Cdk14	1	0.00133058	-0.854973	0.106	0.196	1	CA1_Untrained	Cdk14	Regions
Ptprz1	1	0.00134258	-0.793418	0.127	0.221	1	CA1_Untrained	Ptprz1	Regions
Rnf14		0.00134491	-0.525422	0.22	0.332	1	CA1_Untrained	Rnf14	Regions
Tbca	1	0.00135439	-0.608535	0.188	0.294	1	CA1_Untrained	Tbca	Regions
Ghitm	1	0.00136227	-0.409897	0.286	0.412	1	CA1_Untrained	Ghitm	Regions
Ccdc74a		0.00138391	-1.93159	0.016	0.071	1	CA1_Untrained	Ccdc74a	Regions
Srcin1		0.00140056	-0.94151	0.09	0.174	1	CA1_Untrained	Srcin1	Regions
Ly6e	1	0.00140773	-0.555413	0.192	0.305	1	CA1_Untrained	Ly6e	Regions
Rplp1	1	0.00141342	-0.216842	0.943	0.952	1	CA1_Untrained	Rplp1	Regions
Romo1		0.00141455	-0.559928	0.184	0.293	1	CA1_Untrained	Romo1	Regions
Idh2		0.0014169	-1.50407	0.024	0.085	1	CA1_Untrained	Idh2	Regions
Cyfip1		0.00142977	-1.00559	0.061	0.138	1	CA1_Untrained	Cyfip1	Regions
Phldb1		0.00143676	-1.13251	0.033	0.098	1	CA1_Untrained	Phldb1	Regions
Pnkp		0.00143689	-3.34974	0	0.04	1	CA1_Untrained	Pnkp	Regions
AI413582		0.00145571	-1.0545	0.069	0.148	1	CA1_Untrained	AI413582	Regions
Ttyh1		0.00146374	-0.546705	0.261	0.37	1	CA1_Untrained	Ttyh1	Regions
Atp5d		0.0014797	-0.386496	0.363	0.485	1	CA1_Untrained	Atp5d	Regions
Atpif1	1	0.00151101	-0.419826	0.445	0.557	1	CA1_Untrained	Atpif1	Regions
Zcchc24	1	0.00151929	-1.41346	0.037	0.102	1	CA1_Untrained	Zcchc24	Regions
Mt1	2	0.00153058	-0.414088	0.865	0.877	1	CA1_Untrained	Mt1	Regions
Dennd5a		0.0015378	-0.676636	0.151	0.25	1	CA1_Untrained	Dennd5a	Regions
Uba52	1	0.00154292	-0.380845	0.396	0.526	1	CA1_Untrained	Uba52	Regions
Npdc1	1	0.00154927	-0.463713	0.273	0.391	1	CA1_Untrained	Npdc1	Regions
Wdr37		0.00157869	-1.13805	0.041	0.109	1	CA1_Untrained	Wdr37	Regions
Dynlrb1		0.00159135	-0.32701	0.261	0.387	1	CA1_Untrained	Dynlrb1	Regions
Tmcc2		0.00161807	-0.91339	0.078	0.158	1	CA1_Untrained	Tmcc2	Regions
Ago3	1	0.00162789	-1.60499	0.004	0.048	1	CA1_Untrained	Ago3	Regions
Omg		0.00163386	-0.92952	0.09	0.173	1	CA1_Untrained	Omg	Regions
Cystm1		0.0016381	-0.758111	0.086	0.17	1	CA1_Untrained	Cystm1	Regions
Mas1	2	0.00164926	-1.93159	0.016	0.07	1	CA1_Untrained	Mas1	Regions
1110004F10Rik		0.00165826	-0.717469	0.102	0.191	1	CA1_Untrained	1110004F10Rik	Regions
Adam9		0.00166088	-1.71747	0.02	0.077	1	CA1_Untrained	Adam9	Regions
2310009A05Rik		0.00166974	-1.85497	0.016	0.07	1	CA1_Untrained	2310009A05Rik	Regions
Rapgef5	1	0.00167535	-0.753995	0.127	0.22	1	CA1_Untrained	Rapgef5	Regions
Rcan2		0.00168052	-0.868477	0.094	0.18	1	CA1_Untrained	Rcan2	Regions
Fbxo2		0.00168384	-0.763273	0.098	0.187	1	CA1_Untrained	Fbxo2	Regions
Ddb1		0.00169651	-0.66607	0.135	0.231	1	CA1_Untrained	Ddb1	Regions
Dnmt3a	1	0.00175492	-1.51892	0.02	0.077	1	CA1_Untrained	Dnmt3a	Regions
Islr2		0.00176685	-1.03297	0.016	0.07	1	CA1_Untrained	Islr2	Regions
Cope		0.00177284	-0.505166	0.106	0.197	1	CA1_Untrained	Cope	Regions
Epha4	1	0.00178605	-0.605655	0.184	0.287	1	CA1_Untrained	Epha4	Regions
Ndufv3	2	0.00178652	-0.458083	0.237	0.352	1	CA1_Untrained	Ndufv3	Regions
Epm2aip1		0.00179285	-0.865861	0.078	0.158	1	CA1_Untrained	Epm2aip1	Regions
Gria2		0.00179558	-0.379178	0.351	0.477	1	CA1_Untrained	Gria2	Regions
Nsg1		0.0017956	-0.483004	0.233	0.345	1	CA1_Untrained	Nsg1	Regions
Kpna1		0.00179819	-1.21754	0.053	0.123	1	CA1_Untrained	Kpna1	Regions
Atp6v1a		0.00181924	-0.372821	0.306	0.427	1	CA1_Untrained	Atp6v1a	Regions
Nfix		0.00184045	-0.801534	0.057	0.132	1	CA1_Untrained	Nfix	Regions
B4gat1	1	0.00184892	-0.870321	0.118	0.205	1	CA1_Untrained	B4gat1	Regions
Snrpf	1	0.00185123	-0.708699	0.106	0.195	1	CA1_Untrained	Snrpf	Regions
Hmgn2	1	0.00186084	-1.23204	0.049	0.118	1	CA1_Untrained	Hmgn2	Regions
Celf3		0.00186088	-0.928974	0.061	0.136	1	CA1_Untrained	Celf3	Regions
Ica1		0.00187331	-1.07361	0.049	0.118	1	CA1_Untrained	Ica1	Regions
Ndufc1	2	0.00191285	-0.293662	0.359	0.493	1	CA1_Untrained	Ndufc1	Regions
Jun	2	0.00191583	-0.96629	0.053	0.125	1	CA1_Untrained	Jun	Regions
Ndufs5	1	0.001926	-0.292348	0.331	0.478	1	CA1_Untrained	Ndufs5	Regions
Scamp5		0.00192731	-0.484199	0.229	0.337	1	CA1_Untrained	Scamp5	Regions
Cuedc2	1	0.00193194	-0.59584	0.147	0.244	1	CA1_Untrained	Cuedc2	Regions
Rab26		0.00194149	-1.78786	0.02	0.075	1	CA1_Untrained	Rab26	Regions
Echdc1		0.0019432	-2.0394	0.012	0.062	1	CA1_Untrained	Echdc1	Regions
Zcchc18		0.00194654	-0.506744	0.253	0.361	1	CA1_Untrained	Zcchc18	Regions
Pmpcb	1	0.00194831	-1.22151	0.037	0.101	1	CA1_Untrained	Pmpcb	Regions
Wbp2	1	0.00195605	-0.453875	0.314	0.427	1	CA1_Untrained	Wbp2	Regions
Rpl35		0.00197353	-0.296242	0.29	0.424	1	CA1_Untrained	Rpl35	Regions
Stxbp1		0.00197432	-0.38283	0.318	0.443	1	CA1_Untrained	Stxbp1	Regions
Amigo1		0.00199383	-1.50407	0.024	0.082	1	CA1_Untrained	Amigo1	Regions
Rpl38	1	0.00199543	-0.208099	0.849	0.86	1	CA1_Untrained	Rpl38	Regions
Rida	1	0.00201518	-0.690997	0.102	0.191	1	CA1_Untrained	Rida	Regions
Wdr61		0.0020375	-0.795472	0.049	0.119	1	CA1_Untrained	Wdr61	Regions
Col4a3bp	1	0.00204338	-1.37282	0.024	0.082	1	CA1_Untrained	Col4a3bp	Regions
Actg1	2	0.00206043	-0.261903	0.849	0.878	1	CA1_Untrained	Actg1	Regions
Sumo2		0.00206578	-0.40643	0.294	0.416	1	CA1_Untrained	Sumo2	Regions
Ssrp1		0.00207334	-0.94203	0.057	0.129	1	CA1_Untrained	Ssrp1	Regions
Psmd2		0.00210736	-0.702596	0.122	0.215	1	CA1_Untrained	Psmd2	Regions
Tmod1	1	0.00211184	-1.56547	0.016	0.068	1	CA1_Untrained	Tmod1	Regions
Rpl7		0.00212192	-0.485255	0.335	0.448	1	CA1_Untrained	Rpl7	Regions
Aco2	1	0.00212239	-0.391658	0.265	0.383	1	CA1_Untrained	Aco2	Regions
Rapgef2		0.00214428	-0.911556	0.09	0.17	1	CA1_Untrained	Rapgef2	Regions
Crlf1	2	0.00214742	-1.24798	0.024	0.082	1	CA1_Untrained	Crlf1	Regions
Ensa		0.00215792	-0.515836	0.208	0.315	1	CA1_Untrained	Ensa	Regions
Panx2		0.00217204	-1.13805	0.045	0.111	1	CA1_Untrained	Panx2	Regions
Glrx5		0.00217655	-0.682422	0.069	0.148	1	CA1_Untrained	Glrx5	Regions
Emc3	1	0.00217837	-0.943978	0.069	0.145	1	CA1_Untrained	Emc3	Regions
Dido1		0.00218233	-2.16813	0.008	0.054	1	CA1_Untrained	Dido1	Regions
Dsp	3	0.0022058	-1.43507	0.029	0.087	1	CA1_Untrained	Dsp	Regions
H1f0		0.00221438	-0.805825	0.057	0.129	1	CA1_Untrained	H1f0	Regions
Ran		0.0022184	-0.489517	0.245	0.352	1	CA1_Untrained	Ran	Regions
Acyp2	1	0.00222657	-1.12735	0.045	0.111	1	CA1_Untrained	Acyp2	Regions
Syngr3		0.00223846	-0.613721	0.171	0.27	1	CA1_Untrained	Syngr3	Regions
Tbc1d14		0.00225023	-1.05851	0.065	0.138	1	CA1_Untrained	Tbc1d14	Regions
Mrps24		0.00225314	-0.834653	0.094	0.176	1	CA1_Untrained	Mrps24	Regions
Mrpl53	1	0.00225975	-0.807355	0.098	0.181	1	CA1_Untrained	Mrpl53	Regions
Nudt4	1	0.00225985	-0.646085	0.086	0.168	1	CA1_Untrained	Nudt4	Regions
Slc7a14	1	0.00229834	-0.666843	0.086	0.169	1	CA1_Untrained	Slc7a14	Regions
Cpne6	1	0.0023283	-0.547901	0.29	0.396	1	CA1_Untrained	Cpne6	Regions
Dap3		0.00232932	-0.876668	0.078	0.156	1	CA1_Untrained	Dap3	Regions
Smpd4		0.00237045	-1.64347	0.02	0.074	1	CA1_Untrained	Smpd4	Regions
Arfgap2		0.00238337	-0.880968	0.041	0.106	1	CA1_Untrained	Arfgap2	Regions
Lrpap1	1	0.00238605	-0.460312	0.147	0.244	1	CA1_Untrained	Lrpap1	Regions
Nop10	1	0.00238669	-0.530471	0.159	0.26	1	CA1_Untrained	Nop10	Regions
Tomm6		0.00238762	-0.429667	0.29	0.4	1	CA1_Untrained	Tomm6	Regions
Dgcr2		0.00239479	-0.830927	0.073	0.15	1	CA1_Untrained	Dgcr2	Regions
Atg2a	1	0.00239694	-1.77405	0.016	0.067	1	CA1_Untrained	Atg2a	Regions
Ahsa1	1	0.00240111	-1.18562	0.041	0.105	1	CA1_Untrained	Ahsa1	Regions
Snap25	3	0.00240161	-0.378288	0.963	0.922	1	CA1_Untrained	Snap25	Regions
Eif3k	1	0.00241861	-0.594321	0.151	0.247	1	CA1_Untrained	Eif3k	Regions
Sphkap	1	0.00243272	-0.620172	0.159	0.252	1	CA1_Untrained	Sphkap	Regions
Swi5	1	0.00246589	-0.515451	0.241	0.345	1	CA1_Untrained	Swi5	Regions
Kcnab2	3	0.00246866	-0.367527	0.257	0.379	1	CA1_Untrained	Kcnab2	Regions
Srrm2		0.0024708	-0.622952	0.127	0.217	1	CA1_Untrained	Srrm2	Regions
Hepacam	1	0.00247798	-1.17315	0.053	0.121	1	CA1_Untrained	Hepacam	Regions
Lamp1		0.00247893	-0.458867	0.253	0.357	1	CA1_Untrained	Lamp1	Regions
Skp1a		0.00249784	-0.420203	0.245	0.36	1	CA1_Untrained	Skp1a	Regions
Ndrg1		0.0024982	-1.46879	0.045	0.109	1	CA1_Untrained	Ndrg1	Regions
Cyp11a1		0.00251076	3.92639	0.012	0	1	CA1_Untrained	Cyp11a1	Regions
Mrpl32	1	0.00252183	-1.39554	0.02	0.074	1	CA1_Untrained	Mrpl32	Regions
Mbnl2		0.00253164	-0.691591	0.151	0.244	1	CA1_Untrained	Mbnl2	Regions
Spag7		0.00254849	-1.36237	0.041	0.103	1	CA1_Untrained	Spag7	Regions
Trappc9		0.00255958	-0.980504	0.041	0.105	1	CA1_Untrained	Trappc9	Regions
Ndufa12		0.00256133	-0.527992	0.257	0.362	1	CA1_Untrained	Ndufa12	Regions
Lrrc58		0.00258136	-0.969008	0.078	0.153	1	CA1_Untrained	Lrrc58	Regions
Tsen34		0.00259627	-0.953537	0.057	0.128	1	CA1_Untrained	Tsen34	Regions
Lman1		0.00260692	-2.2029	0.008	0.052	1	CA1_Untrained	Lman1	Regions
Ppih	1	0.00262642	-2.13251	0.008	0.052	1	CA1_Untrained	Ppih	Regions
Mpp3		0.00264996	-1.08004	0.045	0.11	1	CA1_Untrained	Mpp3	Regions
Hap1		0.00266011	-1.05505	0.082	0.157	1	CA1_Untrained	Hap1	Regions
Ndufab1	1	0.00268775	-0.471713	0.249	0.357	1	CA1_Untrained	Ndufab1	Regions
2010204K13Rik	1	0.00270137	-1.03113	0.045	0.11	1	CA1_Untrained	2010204K13Rik	Regions
Fyn		0.00270942	-0.865861	0.086	0.164	1	CA1_Untrained	Fyn	Regions
AW549877	1	0.00271075	-1.27001	0.029	0.086	1	CA1_Untrained	AW549877	Regions
Ptpmt1		0.00271814	-1.04324	0.053	0.121	1	CA1_Untrained	Ptpmt1	Regions
Grk2	1	0.00272453	-0.604995	0.098	0.183	1	CA1_Untrained	Grk2	Regions
Cct2		0.00276086	-0.807667	0.11	0.193	1	CA1_Untrained	Cct2	Regions
Herc2		0.0027798	-0.882807	0.098	0.177	1	CA1_Untrained	Herc2	Regions
Palm	1	0.00279775	-0.806474	0.073	0.149	1	CA1_Untrained	Palm	Regions
Pmm1		0.00281284	-0.541521	0.18	0.278	1	CA1_Untrained	Pmm1	Regions
Mctp1	1	0.00282224	-1.61793	0.02	0.072	1	CA1_Untrained	Mctp1	Regions
Hs3st4	3	0.00283511	-0.994579	0.057	0.126	1	CA1_Untrained	Hs3st4	Regions
Tmem41b		0.0028405	-1.80153	0.016	0.066	1	CA1_Untrained	Tmem41b	Regions
Bcan	1	0.00284789	-0.568734	0.155	0.251	1	CA1_Untrained	Bcan	Regions
Slc24a2	1	0.00286122	-0.345665	0.265	0.376	1	CA1_Untrained	Slc24a2	Regions
Suclg1		0.00286994	-0.632581	0.147	0.239	1	CA1_Untrained	Suclg1	Regions
Tomm5	1	0.00287523	-0.451134	0.212	0.322	1	CA1_Untrained	Tomm5	Regions
Rack1	1	0.0028779	-0.506573	0.241	0.345	1	CA1_Untrained	Rack1	Regions
Ddx39b		0.00288057	-0.63143	0.127	0.216	1	CA1_Untrained	Ddx39b	Regions
Klhl2	1	0.00288721	-0.565466	0.18	0.278	1	CA1_Untrained	Klhl2	Regions
Ube4b		0.00292121	-0.965397	0.045	0.11	1	CA1_Untrained	Ube4b	Regions
Slc23a2		0.00292164	-0.95013	0.053	0.121	1	CA1_Untrained	Slc23a2	Regions
Atp5md	1	0.00292278	-0.277296	0.857	0.847	1	CA1_Untrained	Atp5md	Regions
Htatsf1		0.00292484	-0.951935	0.057	0.126	1	CA1_Untrained	Htatsf1	Regions
Morf4l2	1	0.00293726	-0.445529	0.233	0.34	1	CA1_Untrained	Morf4l2	Regions
Chic1	1	0.0029498	-1.59718	0.012	0.059	1	CA1_Untrained	Chic1	Regions
Rps3	1	0.00296359	-0.277415	0.4	0.526	1	CA1_Untrained	Rps3	Regions
Vma21	1	0.00299776	-0.83164	0.049	0.115	1	CA1_Untrained	Vma21	Regions
Tcaf1	1	0.00301281	-0.629031	0.122	0.211	1	CA1_Untrained	Tcaf1	Regions
Tmem208		0.00304434	-1.18404	0.033	0.091	1	CA1_Untrained	Tmem208	Regions
Ndufb1-ps	2	0.00304517	-0.30999	0.457	0.566	1	CA1_Untrained	Ndufb1-ps	Regions
Rpl14	1	0.00304815	-0.283067	0.433	0.558	1	CA1_Untrained	Rpl14	Regions
Ccdc174	1	0.00306413	-3.30243	0	0.035	1	CA1_Untrained	Ccdc174	Regions
Vapa	1	0.00307664	-0.568606	0.163	0.26	1	CA1_Untrained	Vapa	Regions
Oxr1	1	0.00307672	-0.483004	0.188	0.287	1	CA1_Untrained	Oxr1	Regions
Tuba1a	1	0.00311082	-0.273111	0.759	0.811	1	CA1_Untrained	Tuba1a	Regions
Cox14		0.00312506	-0.416915	0.192	0.298	1	CA1_Untrained	Cox14	Regions
Got1		0.00313392	-0.466748	0.249	0.356	1	CA1_Untrained	Got1	Regions
Ubald1		0.00313398	-0.534816	0.11	0.199	1	CA1_Untrained	Ubald1	Regions
Snrpg	1	0.00313883	-0.613721	0.171	0.266	1	CA1_Untrained	Snrpg	Regions
Fbxo21		0.00315051	-0.706743	0.086	0.164	1	CA1_Untrained	Fbxo21	Regions
Fxyd1		0.0031528	-0.771917	0.086	0.164	1	CA1_Untrained	Fxyd1	Regions
Tmem178		0.00318711	-1.00852	0.061	0.13	1	CA1_Untrained	Tmem178	Regions
Gpr161	1	0.0032174	1.43453	0.061	0.023	1	CA1_Untrained	Gpr161	Regions
Mapk8ip3		0.00322363	-0.472985	0.216	0.321	1	CA1_Untrained	Mapk8ip3	Regions
Rps21	2	0.00322604	-0.187466	0.91	0.923	1	CA1_Untrained	Rps21	Regions
Trnp1	1	0.00323345	-0.602504	0.159	0.25	1	CA1_Untrained	Trnp1	Regions
Lgi3	1	0.00323905	-0.667138	0.102	0.187	1	CA1_Untrained	Lgi3	Regions
Cox17	1	0.00323946	-0.464021	0.22	0.322	1	CA1_Untrained	Cox17	Regions
Dot1l	1	0.00324109	-1.37536	0.033	0.09	1	CA1_Untrained	Dot1l	Regions
Mapk1		0.00325565	-0.485928	0.347	0.447	1	CA1_Untrained	Mapk1	Regions
Mat2b		0.00327815	-0.612772	0.135	0.224	1	CA1_Untrained	Mat2b	Regions
Mtrr	1	0.00329102	-2.52482	0.004	0.043	1	CA1_Untrained	Mtrr	Regions
Stx3	1	0.00330194	-1.35902	0.008	0.051	1	CA1_Untrained	Stx3	Regions
Ylpm1		0.00331199	-1.41346	0.037	0.095	1	CA1_Untrained	Ylpm1	Regions
Sdcbp	1	0.00331387	-0.485574	0.204	0.306	1	CA1_Untrained	Sdcbp	Regions
Hnrnpm		0.00331483	-0.854973	0.078	0.152	1	CA1_Untrained	Hnrnpm	Regions
Eef1a1	1	0.00331598	-0.173693	0.939	0.956	1	CA1_Untrained	Eef1a1	Regions
Pts		0.00332567	-1.64347	0.02	0.071	1	CA1_Untrained	Pts	Regions
Necap1		0.00332771	-0.664728	0.139	0.227	1	CA1_Untrained	Necap1	Regions
Stard3nl		0.00334372	-1.13251	0.057	0.123	1	CA1_Untrained	Stard3nl	Regions
Dmxl2	1	0.00335444	-0.561127	0.114	0.201	1	CA1_Untrained	Dmxl2	Regions
Mdh2		0.00336753	-0.365997	0.314	0.43	1	CA1_Untrained	Mdh2	Regions
Atp2b1	2	0.00338194	0.484382	0.522	0.455	1	CA1_Untrained	Atp2b1	Regions
Nnat	1	0.00338519	-0.64532	0.127	0.213	1	CA1_Untrained	Nnat	Regions
Hnrnph2		0.00340637	-0.810579	0.082	0.157	1	CA1_Untrained	Hnrnph2	Regions
Arhgap21	1	0.00341025	-0.647928	0.11	0.195	1	CA1_Untrained	Arhgap21	Regions
Snhg12		0.00342131	-1.39554	0.041	0.101	1	CA1_Untrained	Snhg12	Regions
Mrpl54		0.00344248	-1.12137	0.045	0.107	1	CA1_Untrained	Mrpl54	Regions
6330420H09Rik		0.0034428	2.41181	0.024	0.004	1	CA1_Untrained	6330420H09Rik	Regions
Ccdc151		0.0034428	2.41181	0.024	0.004	1	CA1_Untrained	Ccdc151	Regions
Cct5		0.0034431	-0.611859	0.176	0.268	1	CA1_Untrained	Cct5	Regions
Paip2		0.00345924	-0.61559	0.147	0.238	1	CA1_Untrained	Paip2	Regions
Cyc1		0.00349791	-0.40453	0.245	0.348	1	CA1_Untrained	Cyc1	Regions
Nxf1		0.00349845	-1.46163	0.029	0.083	1	CA1_Untrained	Nxf1	Regions
Ube2d3	1	0.00349968	-0.318373	0.204	0.313	1	CA1_Untrained	Ube2d3	Regions
Ndufa2	1	0.00350911	-0.364588	0.318	0.43	1	CA1_Untrained	Ndufa2	Regions
Ntrk3	1	0.00351588	-0.810579	0.106	0.185	1	CA1_Untrained	Ntrk3	Regions
Bax		0.00353682	-0.783812	0.045	0.109	1	CA1_Untrained	Bax	Regions
Rpl15	1	0.00353775	-0.325506	0.408	0.536	1	CA1_Untrained	Rpl15	Regions
Clcn4		0.00354254	-0.589313	0.127	0.215	1	CA1_Untrained	Clcn4	Regions
Gabarapl2		0.00357302	-0.325753	0.261	0.379	1	CA1_Untrained	Gabarapl2	Regions
Cpe	2	0.00360229	-0.223611	0.98	0.954	1	CA1_Untrained	Cpe	Regions
Smdt1	1	0.00362462	-0.411309	0.273	0.383	1	CA1_Untrained	Smdt1	Regions
Id3		0.00362592	-1.05375	0.057	0.123	1	CA1_Untrained	Id3	Regions
Rabgap1l	1	0.0036401	-0.705397	0.073	0.148	1	CA1_Untrained	Rabgap1l	Regions
Coq9		0.00365137	-1.23989	0.041	0.101	1	CA1_Untrained	Coq9	Regions
Cops7a		0.00365707	-0.542383	0.135	0.226	1	CA1_Untrained	Cops7a	Regions
Gpr83		0.00370507	-3.15043	0	0.034	1	CA1_Untrained	Gpr83	Regions
Cacna1a		0.00370986	-0.830478	0.102	0.18	1	CA1_Untrained	Cacna1a	Regions
C2cd2l		0.00374349	-0.685934	0.131	0.216	1	CA1_Untrained	C2cd2l	Regions
Mt3	2	0.00374439	-0.248618	0.91	0.937	1	CA1_Untrained	Mt3	Regions
Slc45a1		0.0037546	-1.24798	0.029	0.083	1	CA1_Untrained	Slc45a1	Regions
Retreg2		0.00378271	-0.44073	0.167	0.264	1	CA1_Untrained	Retreg2	Regions
Edil3		0.00378539	-0.727738	0.09	0.166	1	CA1_Untrained	Edil3	Regions
Commd9		0.00378779	-1.49508	0.024	0.077	1	CA1_Untrained	Commd9	Regions
Nedd4		0.00380063	-0.238816	0.224	0.344	1	CA1_Untrained	Nedd4	Regions
Pfdn2		0.00380245	-0.726458	0.114	0.196	1	CA1_Untrained	Pfdn2	Regions
Cacnb3		0.00380316	-0.635007	0.114	0.199	1	CA1_Untrained	Cacnb3	Regions
Slc38a3	2	0.00381837	-1.05265	0.041	0.101	1	CA1_Untrained	Slc38a3	Regions
Miat	1	0.00385699	-0.639849	0.135	0.221	1	CA1_Untrained	Miat	Regions
Scamp1		0.00386249	-0.578234	0.167	0.26	1	CA1_Untrained	Scamp1	Regions
Slc6a1	1	0.00389975	-0.326	0.224	0.338	1	CA1_Untrained	Slc6a1	Regions
Zswim8		0.00392466	-1.10336	0.057	0.122	1	CA1_Untrained	Zswim8	Regions
Dgkh	2	0.00396671	-0.93611	0.073	0.144	1	CA1_Untrained	Dgkh	Regions
Cyb561d1		0.0039745	-2.60499	0.004	0.042	1	CA1_Untrained	Cyb561d1	Regions
Abhd8		0.00398155	-0.488191	0.151	0.244	1	CA1_Untrained	Abhd8	Regions
Arhgap5		0.00399778	-0.758111	0.065	0.136	1	CA1_Untrained	Arhgap5	Regions
Coq4	1	0.00400277	-1.95013	0.012	0.056	1	CA1_Untrained	Coq4	Regions
Sf3b2		0.00400344	-0.66607	0.151	0.238	1	CA1_Untrained	Sf3b2	Regions
Macf1		0.00401384	-0.505166	0.122	0.209	1	CA1_Untrained	Macf1	Regions
Homer3	1	0.00402444	-1.22336	0.033	0.089	1	CA1_Untrained	Homer3	Regions
Pdzd8		0.00402842	-1.85497	0.012	0.056	1	CA1_Untrained	Pdzd8	Regions
Cxcl12	2	0.00403442	-1.09598	0.049	0.111	1	CA1_Untrained	Cxcl12	Regions
Kcnv1		0.00405452	-1.82181	0.012	0.056	1	CA1_Untrained	Kcnv1	Regions
Qk		0.00405985	-0.404419	0.216	0.321	1	CA1_Untrained	Qk	Regions
Npy2r	1	0.00406423	-1.74604	0.016	0.063	1	CA1_Untrained	Npy2r	Regions
Neurl1a	1	0.00407647	-0.601216	0.098	0.176	1	CA1_Untrained	Neurl1a	Regions
Plekha6		0.00410576	-1.46163	0.029	0.082	1	CA1_Untrained	Plekha6	Regions
Map3k1		0.00412118	3.18942	0.016	0.001	1	CA1_Untrained	Map3k1	Regions
Diaph3		0.00412118	3.18942	0.016	0.001	1	CA1_Untrained	Diaph3	Regions
Poc1b		0.00413494	2.92639	0.016	0.001	1	CA1_Untrained	Poc1b	Regions
AW554918		0.00413494	2.92639	0.016	0.001	1	CA1_Untrained	AW554918	Regions
Fbxo41	1	0.00413669	-0.861859	0.061	0.129	1	CA1_Untrained	Fbxo41	Regions
Pmpca		0.00414012	-1.36237	0.041	0.099	1	CA1_Untrained	Pmpca	Regions
Rpp14		0.00414878	-1.42108	0.02	0.07	1	CA1_Untrained	Rpp14	Regions
Erh	1	0.00416904	-0.794091	0.073	0.145	1	CA1_Untrained	Erh	Regions
Mrtfb	1	0.00417137	-0.504476	0.155	0.25	1	CA1_Untrained	Mrtfb	Regions
Ppp1r12c		0.00418646	-0.751685	0.086	0.16	1	CA1_Untrained	Ppp1r12c	Regions
Kndc1		0.00418984	-0.841798	0.065	0.134	1	CA1_Untrained	Kndc1	Regions
Ntsr2	1	0.00421832	-0.607045	0.184	0.274	1	CA1_Untrained	Ntsr2	Regions
Gprin1		0.00426152	-0.682422	0.073	0.145	1	CA1_Untrained	Gprin1	Regions
Tmem38a		0.00426947	-0.866847	0.078	0.149	1	CA1_Untrained	Tmem38a	Regions
Dip2a		0.00429167	-1.12593	0.033	0.089	1	CA1_Untrained	Dip2a	Regions
Arhgap39		0.00430345	-0.686218	0.09	0.166	1	CA1_Untrained	Arhgap39	Regions
Coa3	1	0.0043352	-0.622952	0.147	0.234	1	CA1_Untrained	Coa3	Regions
Cmas		0.00435011	-0.717469	0.086	0.16	1	CA1_Untrained	Cmas	Regions
Klf13		0.0043832	-0.658576	0.114	0.196	1	CA1_Untrained	Klf13	Regions
Dgkz	1	0.00442129	-0.361989	0.257	0.36	1	CA1_Untrained	Dgkz	Regions
Syf2		0.00443194	-1.37536	0.033	0.087	1	CA1_Untrained	Syf2	Regions
Hnrnpa1		0.00445238	-0.525602	0.18	0.271	1	CA1_Untrained	Hnrnpa1	Regions
Ndufa6	2	0.00445835	-0.283351	0.359	0.486	1	CA1_Untrained	Ndufa6	Regions
Tnks	1	0.0044623	-1.3549	0.033	0.087	1	CA1_Untrained	Tnks	Regions
Rps8	1	0.00448084	-0.251752	0.588	0.693	1	CA1_Untrained	Rps8	Regions
Mmd2	1	0.00451307	-0.56232	0.171	0.263	1	CA1_Untrained	Mmd2	Regions
Smim3		0.00454163	-2.09598	0.008	0.048	1	CA1_Untrained	Smim3	Regions
Fastk		0.00454453	-0.734343	0.045	0.106	1	CA1_Untrained	Fastk	Regions
Bms1		0.00455191	-2.05851	0.008	0.048	1	CA1_Untrained	Bms1	Regions
Ece2		0.00455191	-2.05851	0.008	0.048	1	CA1_Untrained	Ece2	Regions
Timm10		0.00455328	-0.875534	0.065	0.133	1	CA1_Untrained	Timm10	Regions
Arl2bp		0.00457666	-0.609321	0.118	0.201	1	CA1_Untrained	Arl2bp	Regions
Bri3bp		0.00458779	-0.832947	0.078	0.149	1	CA1_Untrained	Bri3bp	Regions
St3gal5	1	0.00458869	-0.717469	0.09	0.165	1	CA1_Untrained	St3gal5	Regions
Ctnnb1		0.00460972	-0.347101	0.298	0.416	1	CA1_Untrained	Ctnnb1	Regions
Gabrb3		0.00463649	-0.546321	0.196	0.289	1	CA1_Untrained	Gabrb3	Regions
Reps2	1	0.00463838	-0.717469	0.102	0.18	1	CA1_Untrained	Reps2	Regions
Tafa2	1	0.00464771	-1.05851	0.057	0.121	1	CA1_Untrained	Tafa2	Regions
Ubqln2	1	0.00468395	-0.533045	0.163	0.255	1	CA1_Untrained	Ubqln2	Regions
Cdc42se2		0.00469242	-0.565466	0.118	0.201	1	CA1_Untrained	Cdc42se2	Regions
Dctn6		0.00471552	-0.608535	0.106	0.187	1	CA1_Untrained	Dctn6	Regions
Csnk1d		0.00472018	-0.695936	0.09	0.165	1	CA1_Untrained	Csnk1d	Regions
Itgb1bp1		0.00472128	-1.56547	0.02	0.068	1	CA1_Untrained	Itgb1bp1	Regions
Hectd2	1	0.00472128	-1.56547	0.02	0.068	1	CA1_Untrained	Hectd2	Regions
Rnf103		0.00473019	-1.30243	0.024	0.075	1	CA1_Untrained	Rnf103	Regions
Cop1		0.00474631	-0.79764	0.033	0.089	1	CA1_Untrained	Cop1	Regions
Uqcrc2		0.00475018	-0.59485	0.192	0.281	1	CA1_Untrained	Uqcrc2	Regions
Plcb1		0.00475615	-0.837379	0.114	0.191	1	CA1_Untrained	Plcb1	Regions
Mid1ip1	1	0.00476859	-0.617934	0.082	0.156	1	CA1_Untrained	Mid1ip1	Regions
Ppp2r1a	1	0.00477861	-0.285633	0.433	0.548	1	CA1_Untrained	Ppp2r1a	Regions
Rtraf		0.00478692	-0.561127	0.122	0.207	1	CA1_Untrained	Rtraf	Regions
Cidea		0.00478849	-2.52482	0.004	0.04	1	CA1_Untrained	Cidea	Regions
Neurod1	1	0.0047943	-1.88739	0.012	0.055	1	CA1_Untrained	Neurod1	Regions
Tmem108	1	0.0047943	-1.88739	0.012	0.055	1	CA1_Untrained	Tmem108	Regions
Cyth1	1	0.00479473	-0.994579	0.061	0.126	1	CA1_Untrained	Cyth1	Regions
Bola3		0.00479584	-0.94203	0.069	0.137	1	CA1_Untrained	Bola3	Regions
Ogfr		0.00482493	-1.82181	0.012	0.055	1	CA1_Untrained	Ogfr	Regions
Ifrd1		0.00482671	-1.1397	0.033	0.087	1	CA1_Untrained	Ifrd1	Regions
Pank4	1	0.00482803	-1.71747	0.016	0.062	1	CA1_Untrained	Pank4	Regions
Rnf220		0.00484398	-0.769	0.122	0.201	1	CA1_Untrained	Rnf220	Regions
Zbtb20		0.00484922	-0.854973	0.078	0.148	1	CA1_Untrained	Zbtb20	Regions
Npy1r	1	0.00485488	-1.78786	0.012	0.055	1	CA1_Untrained	Npy1r	Regions
Nktr		0.00488058	-0.961888	0.041	0.099	1	CA1_Untrained	Nktr	Regions
Dst	1	0.00489533	-0.630007	0.11	0.189	1	CA1_Untrained	Dst	Regions
Hspa9	1	0.00491387	-0.504066	0.155	0.244	1	CA1_Untrained	Hspa9	Regions
Tanc1		0.00493345	-0.810579	0.057	0.122	1	CA1_Untrained	Tanc1	Regions
Pccb	1	0.00493498	-1.12593	0.033	0.087	1	CA1_Untrained	Pccb	Regions
Anapc16		0.00494838	-0.787859	0.065	0.133	1	CA1_Untrained	Anapc16	Regions
Trappc6b		0.00495503	-0.66403	0.118	0.199	1	CA1_Untrained	Trappc6b	Regions
Tceal8		0.00499045	-0.980504	0.045	0.105	1	CA1_Untrained	Tceal8	Regions
Snrnp70	1	0.00499378	-0.781195	0.118	0.196	1	CA1_Untrained	Snrnp70	Regions
Jpt1		0.00502164	-0.565466	0.127	0.211	1	CA1_Untrained	Jpt1	Regions
Grik5		0.00506342	-0.695665	0.143	0.226	1	CA1_Untrained	Grik5	Regions
Ipo8		0.00506893	-1.46593	0.012	0.055	1	CA1_Untrained	Ipo8	Regions
Gm1673	1	0.00506987	-0.500511	0.184	0.274	1	CA1_Untrained	Gm1673	Regions
Gps1		0.00507753	-0.511019	0.139	0.226	1	CA1_Untrained	Gps1	Regions
Eif2s2		0.00507888	-0.902501	0.065	0.132	1	CA1_Untrained	Eif2s2	Regions
Ube2w	1	0.00507954	-0.939862	0.061	0.126	1	CA1_Untrained	Ube2w	Regions
Cops2		0.00509584	-0.880968	0.069	0.137	1	CA1_Untrained	Cops2	Regions
Magi1	1	0.00513583	-1.58819	0.024	0.074	1	CA1_Untrained	Magi1	Regions
Got2		0.00514132	-0.454435	0.167	0.259	1	CA1_Untrained	Got2	Regions
Mrpl17	1	0.00516131	-0.937435	0.057	0.121	1	CA1_Untrained	Mrpl17	Regions
Nap1l1		0.0051623	-0.479858	0.171	0.26	1	CA1_Untrained	Nap1l1	Regions
Fxr2		0.0052037	-0.764775	0.082	0.153	1	CA1_Untrained	Fxr2	Regions
Tmem50b		0.00520678	-0.764775	0.086	0.157	1	CA1_Untrained	Tmem50b	Regions
Gm16286	1	0.00521152	-0.717469	0.078	0.149	1	CA1_Untrained	Gm16286	Regions
Srsf11		0.00521573	-0.581954	0.09	0.165	1	CA1_Untrained	Srsf11	Regions
H3f3a	1	0.0052185	-0.321541	0.343	0.452	1	CA1_Untrained	H3f3a	Regions
Sorbs2		0.005251	-0.883828	0.061	0.126	1	CA1_Untrained	Sorbs2	Regions
Eif5		0.00526302	-0.547544	0.151	0.238	1	CA1_Untrained	Eif5	Regions
Ddx1		0.00526677	-0.916373	0.086	0.156	1	CA1_Untrained	Ddx1	Regions
Lrrc49		0.00528249	-1.31308	0.033	0.086	1	CA1_Untrained	Lrrc49	Regions
Atp1b3		0.00528305	-1.0394	0.061	0.125	1	CA1_Untrained	Atp1b3	Regions
Pgbd5	2	0.00529255	-0.478683	0.184	0.278	1	CA1_Untrained	Pgbd5	Regions
Mdk	1	0.00531828	-1.29171	0.033	0.086	1	CA1_Untrained	Mdk	Regions
Rpl9	1	0.00531846	-0.278925	0.612	0.694	1	CA1_Untrained	Rpl9	Regions
Zfand5	1	0.00532397	-0.439935	0.171	0.266	1	CA1_Untrained	Zfand5	Regions
Lcmt1		0.00533805	-0.810579	0.082	0.152	1	CA1_Untrained	Lcmt1	Regions
Selenot		0.00534637	-0.536023	0.151	0.238	1	CA1_Untrained	Selenot	Regions
Auts2		0.00536974	-0.81508	0.061	0.126	1	CA1_Untrained	Auts2	Regions
Dock9	1	0.00538491	-0.865861	0.09	0.161	1	CA1_Untrained	Dock9	Regions
Pkd1	1	0.00538703	-1.07361	0.053	0.114	1	CA1_Untrained	Pkd1	Regions
Tnr	1	0.00540466	-1.12735	0.049	0.109	1	CA1_Untrained	Tnr	Regions
Rpn2		0.00541972	-0.736578	0.098	0.173	1	CA1_Untrained	Rpn2	Regions
Abhd6		0.00542124	-0.869473	0.057	0.121	1	CA1_Untrained	Abhd6	Regions
Hmgn1	1	0.00543878	-0.66856	0.098	0.173	1	CA1_Untrained	Hmgn1	Regions
Mapk8ip2	1	0.0054517	-0.611859	0.18	0.267	1	CA1_Untrained	Mapk8ip2	Regions
Msl1		0.00545845	-0.643469	0.086	0.16	1	CA1_Untrained	Msl1	Regions
Grpel1		0.00546022	-0.787859	0.086	0.157	1	CA1_Untrained	Grpel1	Regions
Mdh1	1	0.00546311	-0.274475	0.624	0.706	1	CA1_Untrained	Mdh1	Regions
Arf2	1	0.00546331	-1.41791	0.024	0.074	1	CA1_Untrained	Arf2	Regions
Kif1bp		0.00547048	-0.449989	0.167	0.26	1	CA1_Untrained	Kif1bp	Regions
Inpp1		0.00547482	-2.02003	0.008	0.047	1	CA1_Untrained	Inpp1	Regions
Garnl3		0.00547482	-2.02003	0.008	0.047	1	CA1_Untrained	Garnl3	Regions
Hapln2		0.00547482	-2.02003	0.008	0.047	1	CA1_Untrained	Hapln2	Regions
Ctps2		0.00547482	-2.02003	0.008	0.047	1	CA1_Untrained	Ctps2	Regions
Rpf2		0.00549848	-1.9805	0.008	0.047	1	CA1_Untrained	Rpf2	Regions
Vps41		0.00552801	-0.62381	0.118	0.199	1	CA1_Untrained	Vps41	Regions
Eef1g		0.00553919	-0.431165	0.184	0.278	1	CA1_Untrained	Eef1g	Regions
Gpc1	1	0.00555746	-1.03113	0.049	0.109	1	CA1_Untrained	Gpc1	Regions
Smu1	1	0.00555862	-1.01703	0.045	0.103	1	CA1_Untrained	Smu1	Regions
Derl1	1	0.00556142	-0.81508	0.065	0.132	1	CA1_Untrained	Derl1	Regions
Glud1		0.00556245	-0.468298	0.18	0.272	1	CA1_Untrained	Glud1	Regions
Ccsap		0.00556429	-1.27818	0.024	0.074	1	CA1_Untrained	Ccsap	Regions
Tgfa	1	0.00557928	-1.59194	0.02	0.067	1	CA1_Untrained	Tgfa	Regions
Pex5		0.00557929	-1.56547	0.02	0.067	1	CA1_Untrained	Pex5	Regions
Rps11	1	0.00560114	-0.32538	0.42	0.533	1	CA1_Untrained	Rps11	Regions
Farsa		0.00560587	-1.5385	0.02	0.067	1	CA1_Untrained	Farsa	Regions
Dctn2	1	0.00562547	-0.441056	0.257	0.354	1	CA1_Untrained	Dctn2	Regions
Stxbp5	1	0.00562829	-0.883828	0.061	0.125	1	CA1_Untrained	Stxbp5	Regions
Rsrc2		0.00564014	-0.943978	0.078	0.145	1	CA1_Untrained	Rsrc2	Regions
Cdc34		0.00566236	-1.25804	0.041	0.097	1	CA1_Untrained	Cdc34	Regions
Anp32b		0.00566866	-0.700396	0.045	0.105	1	CA1_Untrained	Anp32b	Regions
Atp6v0c	2	0.00567041	-0.231104	0.894	0.871	1	CA1_Untrained	Atp6v0c	Regions
Camta1	1	0.00567809	-0.565466	0.184	0.274	1	CA1_Untrained	Camta1	Regions
Rock1		0.00572163	-1.88739	0.012	0.054	1	CA1_Untrained	Rock1	Regions
Fkbp3	1	0.00573605	-0.533045	0.237	0.329	1	CA1_Untrained	Fkbp3	Regions
Shisa6	1	0.00575212	-0.680944	0.073	0.142	1	CA1_Untrained	Shisa6	Regions
Celf6		0.00575818	-1.9191	0.012	0.054	1	CA1_Untrained	Celf6	Regions
Tpst1		0.00576264	-0.658576	0.037	0.093	1	CA1_Untrained	Tpst1	Regions
Ssh2		0.00580467	-2.34974	0.004	0.039	1	CA1_Untrained	Ssh2	Regions
Mterf3		0.00580467	-2.34974	0.004	0.039	1	CA1_Untrained	Mterf3	Regions
Plk5	3	0.00582089	-0.91339	0.029	0.081	1	CA1_Untrained	Plk5	Regions
Spryd3		0.0058219	-0.806968	0.09	0.161	1	CA1_Untrained	Spryd3	Regions
Cd63		0.00582648	-0.614376	0.082	0.152	1	CA1_Untrained	Cd63	Regions
Tmem258	1	0.00583691	-0.573459	0.131	0.213	1	CA1_Untrained	Tmem258	Regions
Rpl5		0.00583883	-0.297361	0.31	0.434	1	CA1_Untrained	Rpl5	Regions
Tsn		0.00586974	-0.854973	0.069	0.136	1	CA1_Untrained	Tsn	Regions
Phyhipl		0.00587453	-0.544405	0.147	0.234	1	CA1_Untrained	Phyhipl	Regions
Calb1	1	0.00589782	-0.796421	0.114	0.189	1	CA1_Untrained	Calb1	Regions
Rpl23	1	0.00590374	-0.254563	0.571	0.672	1	CA1_Untrained	Rpl23	Regions
Rnf7		0.00591925	-0.635007	0.127	0.207	1	CA1_Untrained	Rnf7	Regions
Kcng2	1	0.00592083	-1.28863	0.02	0.067	1	CA1_Untrained	Kcng2	Regions
Eml5		0.00592982	-1.10603	0.037	0.091	1	CA1_Untrained	Eml5	Regions
Trp53bp1		0.00593412	-1.18562	0.045	0.102	1	CA1_Untrained	Trp53bp1	Regions
Wasl		0.00595578	-0.437852	0.122	0.204	1	CA1_Untrained	Wasl	Regions
Tpm1	1	0.00599123	-0.527453	0.151	0.236	1	CA1_Untrained	Tpm1	Regions
Fars2		0.00602541	-1.81058	0.004	0.039	1	CA1_Untrained	Fars2	Regions
Inf2		0.00608264	-0.489869	0.106	0.18	1	CA1_Untrained	Inf2	Regions
Wdr47	1	0.00609253	-0.750384	0.09	0.161	1	CA1_Untrained	Wdr47	Regions
Rhob		0.00609982	-0.3404	0.29	0.396	1	CA1_Untrained	Rhob	Regions
Hectd4		0.00610525	-0.55082	0.151	0.236	1	CA1_Untrained	Hectd4	Regions
Lrrc10b		0.00615031	-1.10449	0.045	0.102	1	CA1_Untrained	Lrrc10b	Regions
Dynlt3		0.00615537	-0.707819	0.106	0.181	1	CA1_Untrained	Dynlt3	Regions
Gpx4	2	0.00615957	-0.290924	0.478	0.597	1	CA1_Untrained	Gpx4	Regions
Rnf181	1	0.0061711	-1.08742	0.049	0.107	1	CA1_Untrained	Rnf181	Regions
Mtfr1l	1	0.00619106	-0.841798	0.065	0.13	1	CA1_Untrained	Mtfr1l	Regions
Atxn10		0.0061912	-0.420488	0.273	0.37	1	CA1_Untrained	Atxn10	Regions
Ppia	1	0.00621795	-0.14937	0.951	0.958	1	CA1_Untrained	Ppia	Regions
Hnrnpa2b1	1	0.00622934	-0.368906	0.363	0.462	1	CA1_Untrained	Hnrnpa2b1	Regions
Nceh1		0.00630414	-0.677112	0.094	0.166	1	CA1_Untrained	Nceh1	Regions
Gng2		0.00631259	-0.529397	0.171	0.258	1	CA1_Untrained	Gng2	Regions
Sec61g		0.00633243	-0.378054	0.245	0.348	1	CA1_Untrained	Sec61g	Regions
Guk1	2	0.00639768	-0.571864	0.176	0.262	1	CA1_Untrained	Guk1	Regions
Ndufb3	1	0.00643542	-0.304896	0.22	0.328	1	CA1_Untrained	Ndufb3	Regions
Trmt112		0.00645717	-0.606438	0.078	0.148	1	CA1_Untrained	Trmt112	Regions
Ptpn5	1	0.00647221	-0.654928	0.106	0.183	1	CA1_Untrained	Ptpn5	Regions
Set		0.00647875	-0.464254	0.118	0.2	1	CA1_Untrained	Set	Regions
Rps15	1	0.00648237	-0.261475	0.629	0.702	1	CA1_Untrained	Rps15	Regions
Pcmt1	1	0.00652081	-0.496145	0.143	0.227	1	CA1_Untrained	Pcmt1	Regions
Clvs2		0.00655233	-1.18214	0.033	0.085	1	CA1_Untrained	Clvs2	Regions
Wdr54		0.00656311	-3.0394	0	0.03	1	CA1_Untrained	Wdr54	Regions
Vps4b		0.00659126	-0.980504	0.045	0.102	1	CA1_Untrained	Vps4b	Regions
Snx3		0.00663374	-0.485739	0.196	0.287	1	CA1_Untrained	Snx3	Regions
Rpl6		0.00667288	-0.170094	0.445	0.587	1	CA1_Untrained	Rpl6	Regions
Blmh		0.00670278	-0.945738	0.045	0.102	1	CA1_Untrained	Blmh	Regions
Wrnip1		0.00672724	-1.39554	0.029	0.078	1	CA1_Untrained	Wrnip1	Regions
Morf4l1		0.00674317	-0.252876	0.388	0.507	1	CA1_Untrained	Morf4l1	Regions
Uba2		0.0067442	-0.841798	0.069	0.134	1	CA1_Untrained	Uba2	Regions
Zfp638		0.00676976	-1.18404	0.041	0.095	1	CA1_Untrained	Zfp638	Regions
Ssr4		0.00677814	-0.627272	0.11	0.187	1	CA1_Untrained	Ssr4	Regions
Rpl19		0.00678648	-0.246398	0.608	0.69	1	CA1_Untrained	Rpl19	Regions
Tln2		0.00680949	-1.39554	0.029	0.078	1	CA1_Untrained	Tln2	Regions
Nudt11		0.00680949	-1.34974	0.029	0.078	1	CA1_Untrained	Nudt11	Regions
Usp7		0.006823	-1.18404	0.041	0.095	1	CA1_Untrained	Usp7	Regions
Asb6		0.00684725	-1.85497	0.012	0.052	1	CA1_Untrained	Asb6	Regions
Gm14296		0.00686253	1.522	0.053	0.02	1	CA1_Untrained	Gm14296	Regions
Nup210	1	0.00687353	-1.52482	0.008	0.046	1	CA1_Untrained	Nup210	Regions
Cggbp1		0.00689242	-1.30243	0.029	0.078	1	CA1_Untrained	Cggbp1	Regions
Csk		0.00691264	-1.75309	0.012	0.052	1	CA1_Untrained	Csk	Regions
Smarcc2		0.00692386	-0.565466	0.106	0.183	1	CA1_Untrained	Smarcc2	Regions
Ift122	1	0.00698606	-2.43994	0.004	0.038	1	CA1_Untrained	Ift122	Regions
Gramd4		0.00701169	-2.30243	0.004	0.038	1	CA1_Untrained	Gramd4	Regions
Rnf208		0.00701208	-0.446167	0.151	0.24	1	CA1_Untrained	Rnf208	Regions
Wrb		0.0070264	-1.11436	0.045	0.101	1	CA1_Untrained	Wrb	Regions
Nlgn3		0.00703085	-0.503345	0.086	0.157	1	CA1_Untrained	Nlgn3	Regions
Rtca		0.00704636	-0.848714	0.078	0.144	1	CA1_Untrained	Rtca	Regions
Acsl3	1	0.0070777	-0.641521	0.135	0.212	1	CA1_Untrained	Acsl3	Regions
Gnal		0.00710615	-0.880968	0.073	0.138	1	CA1_Untrained	Gnal	Regions
Mtpn	1	0.00712841	-0.418625	0.196	0.289	1	CA1_Untrained	Mtpn	Regions
Cluh		0.00714965	-0.607045	0.049	0.109	1	CA1_Untrained	Cluh	Regions
Exoc7		0.0071791	-0.828501	0.045	0.102	1	CA1_Untrained	Exoc7	Regions
Aph1a		0.0072131	-1.07014	0.045	0.101	1	CA1_Untrained	Aph1a	Regions
Vps45		0.00721788	-1.02003	0.037	0.09	1	CA1_Untrained	Vps45	Regions
Wbp4		0.00723328	-1.00435	0.029	0.078	1	CA1_Untrained	Wbp4	Regions
Krt10		0.0072336	-1.29171	0.033	0.083	1	CA1_Untrained	Krt10	Regions
Clk1	1	0.0072343	-0.638995	0.118	0.195	1	CA1_Untrained	Clk1	Regions
Mgrn1		0.00724075	-0.536897	0.176	0.26	1	CA1_Untrained	Mgrn1	Regions
Fdxr		0.00727677	-1.71747	0.004	0.038	1	CA1_Untrained	Fdxr	Regions
Brsk2		0.00730158	-0.606438	0.086	0.156	1	CA1_Untrained	Brsk2	Regions
Rgs4		0.00730423	-0.615219	0.131	0.209	1	CA1_Untrained	Rgs4	Regions
Gmfb	1	0.00735285	-0.780205	0.102	0.173	1	CA1_Untrained	Gmfb	Regions
Pdcd5	1	0.0074092	-0.652929	0.114	0.189	1	CA1_Untrained	Pdcd5	Regions
Prune2		0.007446	-0.760114	0.065	0.129	1	CA1_Untrained	Prune2	Regions
Rbm3	1	0.00745476	-0.555619	0.167	0.25	1	CA1_Untrained	Rbm3	Regions
Tecpr1		0.00752357	-0.970011	0.082	0.148	1	CA1_Untrained	Tecpr1	Regions
Rtl8a	1	0.00753826	-0.440489	0.257	0.353	1	CA1_Untrained	Rtl8a	Regions
Dhcr24		0.00757884	-0.997577	0.045	0.101	1	CA1_Untrained	Dhcr24	Regions
Abl2		0.00758211	-0.890306	0.029	0.078	1	CA1_Untrained	Abl2	Regions
Eif1b	1	0.00761039	-0.351419	0.241	0.342	1	CA1_Untrained	Eif1b	Regions
Mpped1	3	0.00762495	0.713393	0.18	0.114	1	CA1_Untrained	Mpped1	Regions
Ap2a2	1	0.00764124	-0.508883	0.167	0.25	1	CA1_Untrained	Ap2a2	Regions
Hacd3		0.00765594	-0.536897	0.106	0.183	1	CA1_Untrained	Hacd3	Regions
Lrtm2		0.00768018	-0.817005	0.041	0.095	1	CA1_Untrained	Lrtm2	Regions
Hadhb		0.00768715	-0.666395	0.069	0.134	1	CA1_Untrained	Hadhb	Regions
Cfl2		0.00769022	-0.928974	0.073	0.137	1	CA1_Untrained	Cfl2	Regions
Bhlhe22	2	0.00770365	-0.894774	0.102	0.17	1	CA1_Untrained	Bhlhe22	Regions
Snx10		0.00778937	-0.475269	0.139	0.221	1	CA1_Untrained	Snx10	Regions
Slc2a6		0.00781218	-1.5385	0.02	0.064	1	CA1_Untrained	Slc2a6	Regions
Napa	1	0.00782889	-0.395541	0.327	0.419	1	CA1_Untrained	Napa	Regions
C2cd5		0.00783438	-1.1769	0.024	0.071	1	CA1_Untrained	C2cd5	Regions
Gng5		0.0078389	-0.751022	0.127	0.2	1	CA1_Untrained	Gng5	Regions
Sec63		0.00783922	-1.05089	0.033	0.083	1	CA1_Untrained	Sec63	Regions
2610301B20Rik		0.00786128	-1.16493	0.037	0.089	1	CA1_Untrained	2610301B20Rik	Regions
Taf4	1	0.00786156	-2.05851	0.008	0.044	1	CA1_Untrained	Taf4	Regions
Nck2		0.00788597	-1.483	0.02	0.064	1	CA1_Untrained	Nck2	Regions
Med1		0.00788597	-1.483	0.02	0.064	1	CA1_Untrained	Med1	Regions
Zfp385b		0.00789728	-2.02003	0.008	0.044	1	CA1_Untrained	Zfp385b	Regions
Pcbd1		0.00789728	-1.9805	0.008	0.044	1	CA1_Untrained	Pcbd1	Regions
Rbm5		0.00790662	-0.717469	0.094	0.164	1	CA1_Untrained	Rbm5	Regions
Mfsd11		0.007923	-1.45444	0.02	0.064	1	CA1_Untrained	Mfsd11	Regions
Gnai2		0.00792821	-0.617934	0.114	0.189	1	CA1_Untrained	Gnai2	Regions
Zgpat		0.00794561	-2.9191	0	0.028	1	CA1_Untrained	Zgpat	Regions
Ldhd		0.00794561	-2.9191	0	0.028	1	CA1_Untrained	Ldhd	Regions
Axin1		0.00794638	-1.89804	0.008	0.044	1	CA1_Untrained	Axin1	Regions
Dolpp1		0.00794973	-2.85497	0	0.028	1	CA1_Untrained	Dolpp1	Regions
Hp1bp3		0.00795839	-0.477577	0.147	0.23	1	CA1_Untrained	Hp1bp3	Regions
Klhl23		0.00798428	-0.804932	0.049	0.106	1	CA1_Untrained	Klhl23	Regions
4833439L19Rik	1	0.00799064	-0.51484	0.09	0.161	1	CA1_Untrained	4833439L19Rik	Regions
Ap3m2	1	0.00804778	-0.96629	0.065	0.126	1	CA1_Untrained	Ap3m2	Regions
Lpcat4		0.00809153	-1.08586	0.037	0.089	1	CA1_Untrained	Lpcat4	Regions
Pik3ca		0.0081629	-1.6282	0.016	0.058	1	CA1_Untrained	Pik3ca	Regions
Blvrb	1	0.0081629	-1.6282	0.016	0.058	1	CA1_Untrained	Blvrb	Regions
Arhgap20		0.00819526	-1.59718	0.016	0.058	1	CA1_Untrained	Arhgap20	Regions
Sec11c	3	0.0081958	-0.523865	0.131	0.209	1	CA1_Untrained	Sec11c	Regions
Arhgef28		0.00821503	-1.56547	0.008	0.044	1	CA1_Untrained	Arhgef28	Regions
Fbxl20		0.00821667	-1.82181	0.012	0.051	1	CA1_Untrained	Fbxl20	Regions
Taf10	1	0.00821714	-0.705881	0.09	0.158	1	CA1_Untrained	Taf10	Regions
Rps2	1	0.00821887	-0.365363	0.42	0.517	1	CA1_Untrained	Rps2	Regions
Zfp467	1	0.00822767	-1.56547	0.016	0.058	1	CA1_Untrained	Zfp467	Regions
Prodh	1	0.00824264	-1.75309	0.012	0.051	1	CA1_Untrained	Prodh	Regions
Szrd1		0.00826862	-1.71747	0.012	0.051	1	CA1_Untrained	Szrd1	Regions
Zbtb17		0.00826862	-1.71747	0.012	0.051	1	CA1_Untrained	Zbtb17	Regions
Robo1		0.00826862	-1.71747	0.012	0.051	1	CA1_Untrained	Robo1	Regions
Zfp574		0.00828553	-1.53304	0.016	0.058	1	CA1_Untrained	Zfp574	Regions
Lrrtm4	1	0.0083051	-1.23204	0.02	0.064	1	CA1_Untrained	Lrrtm4	Regions
Snap47	1	0.00831301	-0.462492	0.314	0.4	1	CA1_Untrained	Snap47	Regions
Hrk		0.00831388	-1.68094	0.012	0.051	1	CA1_Untrained	Hrk	Regions
Rps29	1	0.00831695	0.197249	0.931	0.868	1	CA1_Untrained	Rps29	Regions
Tceal9		0.00840344	-0.742344	0.078	0.142	1	CA1_Untrained	Tceal9	Regions
Map7d1	1	0.00840787	-0.52574	0.155	0.235	1	CA1_Untrained	Map7d1	Regions
Ankrd13c		0.00844224	-0.995454	0.057	0.115	1	CA1_Untrained	Ankrd13c	Regions
Lysmd1		0.00846045	-2.30243	0.004	0.036	1	CA1_Untrained	Lysmd1	Regions
Oat		0.00846461	-0.784584	0.078	0.142	1	CA1_Untrained	Oat	Regions
Sars	1	0.00846667	-0.615219	0.139	0.216	1	CA1_Untrained	Sars	Regions
Cars2		0.00847076	-2.25352	0.004	0.036	1	CA1_Untrained	Cars2	Regions
Zdhhc24		0.00847076	-2.25352	0.004	0.036	1	CA1_Untrained	Zdhhc24	Regions
Psma7		0.00847168	-0.552046	0.163	0.246	1	CA1_Untrained	Psma7	Regions
Ints10		0.00848102	-1.27001	0.033	0.082	1	CA1_Untrained	Ints10	Regions
Lrrc55		0.00849003	-2.2029	0.004	0.036	1	CA1_Untrained	Lrrc55	Regions
Ralgapa2	1	0.00849003	-2.2029	0.004	0.036	1	CA1_Untrained	Ralgapa2	Regions
Cox5b	2	0.00850487	-0.218003	0.669	0.744	1	CA1_Untrained	Cox5b	Regions
Cdh8		0.00855911	-1.49988	0.012	0.051	1	CA1_Untrained	Cdh8	Regions
Dhx33		0.00856397	-0.780205	0.057	0.117	1	CA1_Untrained	Dhx33	Regions
Rcn2		0.00858259	-0.429489	0.131	0.211	1	CA1_Untrained	Rcn2	Regions
Pigs		0.00859016	-0.998882	0.045	0.099	1	CA1_Untrained	Pigs	Regions
Tubgcp6		0.00859555	-1.43117	0.012	0.051	1	CA1_Untrained	Tubgcp6	Regions
Timm17a	1	0.00860499	-0.919103	0.078	0.141	1	CA1_Untrained	Timm17a	Regions
Srebf2		0.00860573	-0.66856	0.127	0.2	1	CA1_Untrained	Srebf2	Regions
Zfr2		0.00861135	-1.44617	0.024	0.07	1	CA1_Untrained	Zfr2	Regions
Fundc2		0.00861558	-0.95013	0.057	0.115	1	CA1_Untrained	Fundc2	Regions
Snapc4		0.00862274	-1.09598	0.02	0.064	1	CA1_Untrained	Snapc4	Regions
Slc25a17		0.00865775	-1.42108	0.024	0.07	1	CA1_Untrained	Slc25a17	Regions
Slc39a10		0.0086782	-0.841798	0.069	0.132	1	CA1_Untrained	Slc39a10	Regions
Dync1i1	1	0.00871288	-0.706329	0.086	0.153	1	CA1_Untrained	Dync1i1	Regions
Mrps17		0.00875163	-0.854973	0.069	0.132	1	CA1_Untrained	Mrps17	Regions
Scand1		0.00877768	-0.44501	0.139	0.22	1	CA1_Untrained	Scand1	Regions
Cbx6	1	0.00879106	-0.421537	0.171	0.259	1	CA1_Untrained	Cbx6	Regions
Arhgef2		0.00881858	-0.717469	0.069	0.133	1	CA1_Untrained	Arhgef2	Regions
Arl8b		0.0088361	-0.490178	0.196	0.283	1	CA1_Untrained	Arl8b	Regions
Mff		0.00889103	-0.384894	0.208	0.299	1	CA1_Untrained	Mff	Regions
Agap2		0.00891275	-0.546483	0.11	0.185	1	CA1_Untrained	Agap2	Regions
Polr2k		0.00904551	-0.640654	0.09	0.158	1	CA1_Untrained	Polr2k	Regions
Gnai1	1	0.00905017	-0.628202	0.098	0.168	1	CA1_Untrained	Gnai1	Regions
Usp5		0.00908354	-0.422341	0.131	0.209	1	CA1_Untrained	Usp5	Regions
Auh		0.00910227	-0.706329	0.086	0.153	1	CA1_Untrained	Auh	Regions
Oip5os1		0.00911299	-0.559288	0.176	0.258	1	CA1_Untrained	Oip5os1	Regions
C1ql2	2	0.0091411	-1.43994	0.029	0.075	1	CA1_Untrained	C1ql2	Regions
Wdr83os		0.00914991	-0.504066	0.098	0.169	1	CA1_Untrained	Wdr83os	Regions
Ddah1		0.00917686	-0.873589	0.045	0.099	1	CA1_Untrained	Ddah1	Regions
Txndc5	1	0.00919637	-1.39554	0.029	0.075	1	CA1_Untrained	Txndc5	Regions
Czib		0.00919813	-1.14556	0.041	0.093	1	CA1_Untrained	Czib	Regions
Mag	2	0.0091991	-0.620716	0.11	0.184	1	CA1_Untrained	Mag	Regions
S100a16		0.00926065	-0.847237	0.057	0.115	1	CA1_Untrained	S100a16	Regions
Hsp90b1		0.00927261	-0.539132	0.151	0.23	1	CA1_Untrained	Hsp90b1	Regions
Golga4	1	0.00929908	-1.51102	0.02	0.063	1	CA1_Untrained	Golga4	Regions
Ubald2		0.00930822	-0.854973	0.053	0.11	1	CA1_Untrained	Ubald2	Regions
Gabra4		0.00933326	-0.837764	0.086	0.15	1	CA1_Untrained	Gabra4	Regions
Cse1l	1	0.00934074	-1.10603	0.041	0.093	1	CA1_Untrained	Cse1l	Regions
Atp6v0b	1	0.00934916	-0.267786	0.331	0.44	1	CA1_Untrained	Atp6v0b	Regions
Inka2		0.00936039	-0.939862	0.065	0.125	1	CA1_Untrained	Inka2	Regions
Pcdh8	1	0.00940694	-0.542383	0.053	0.111	1	CA1_Untrained	Pcdh8	Regions
Sort1	1	0.00944438	-0.35176	0.269	0.365	1	CA1_Untrained	Sort1	Regions
Med20		0.00944993	-2.02003	0.008	0.043	1	CA1_Untrained	Med20	Regions
Tmem165		0.00946442	-1.39554	0.02	0.063	1	CA1_Untrained	Tmem165	Regions
Tspan7		0.00946747	-0.221407	0.751	0.817	1	CA1_Untrained	Tspan7	Regions
Golm1		0.00947584	-1.27818	0.029	0.075	1	CA1_Untrained	Golm1	Regions
Tubb4b	1	0.00948345	-0.299033	0.245	0.349	1	CA1_Untrained	Tubb4b	Regions
Tmem185a		0.00949279	-1.93986	0.008	0.043	1	CA1_Untrained	Tmem185a	Regions
Cyp46a1		0.00949493	-0.557429	0.122	0.199	1	CA1_Untrained	Cyp46a1	Regions
Flt1		0.00951418	-1.89804	0.008	0.043	1	CA1_Untrained	Flt1	Regions
Rapgef6		0.00951418	-1.89804	0.008	0.043	1	CA1_Untrained	Rapgef6	Regions
Zdhhc3		0.00953242	-1.25352	0.029	0.075	1	CA1_Untrained	Zdhhc3	Regions
Dock4	2	0.00953394	-0.650798	0.106	0.177	1	CA1_Untrained	Dock4	Regions
Desi1	1	0.00954329	-0.648522	0.098	0.168	1	CA1_Untrained	Desi1	Regions
Rab36		0.00955016	-1.85497	0.008	0.043	1	CA1_Untrained	Rab36	Regions
Scd2		0.00956587	-0.31856	0.616	0.691	1	CA1_Untrained	Scd2	Regions
Abhd12	1	0.00957252	-0.357067	0.233	0.328	1	CA1_Untrained	Abhd12	Regions
Zfp763		0.00962431	-2.85497	0	0.027	1	CA1_Untrained	Zfp763	Regions
Tspan18		0.00962861	-2.78786	0	0.027	1	CA1_Untrained	Tspan18	Regions
Mplkip		0.00962861	-2.78786	0	0.027	1	CA1_Untrained	Mplkip	Regions
Pcgf5		0.00962861	-2.78786	0	0.027	1	CA1_Untrained	Pcgf5	Regions
Stoml1	1	0.00964745	-1.0394	0.041	0.093	1	CA1_Untrained	Stoml1	Regions
Myo1d		0.00966808	1.92639	0.033	0.009	1	CA1_Untrained	Myo1d	Regions
Gjb6		0.00968702	-0.815873	0.053	0.11	1	CA1_Untrained	Gjb6	Regions
Syt17	2	0.00971836	-1.05265	0.041	0.093	1	CA1_Untrained	Syt17	Regions
Gna12		0.00973205	-0.980504	0.057	0.114	1	CA1_Untrained	Gna12	Regions
Tmco3		0.00975066	-1.56547	0.016	0.056	1	CA1_Untrained	Tmco3	Regions
Ccdc85b	1	0.0097536	-0.5619	0.155	0.235	1	CA1_Untrained	Ccdc85b	Regions
Tspoap1	1	0.00976986	-0.799264	0.086	0.15	1	CA1_Untrained	Tspoap1	Regions
Ptk2		0.00977359	-0.922788	0.061	0.119	1	CA1_Untrained	Ptk2	Regions
Rbmxl1		0.00980414	-1.01703	0.045	0.098	1	CA1_Untrained	Rbmxl1	Regions
Atp5l	1	0.00981314	-0.232287	0.551	0.656	1	CA1_Untrained	Atp5l	Regions
Acsbg1	1	0.00982005	-0.614986	0.114	0.187	1	CA1_Untrained	Acsbg1	Regions
Hnrnph1	1	0.00982078	-0.523297	0.18	0.262	1	CA1_Untrained	Hnrnph1	Regions
Dgcr6	1	0.00983516	-0.834114	0.069	0.13	1	CA1_Untrained	Dgcr6	Regions
Csad	1	0.00983856	-1.56547	0.008	0.043	1	CA1_Untrained	Csad	Regions
Pnpla8		0.00987341	-0.907991	0.061	0.119	1	CA1_Untrained	Pnpla8	Regions
Cib1		0.0098861	-1.68094	0.012	0.05	1	CA1_Untrained	Cib1	Regions
Camkk1	2	0.00990612	-0.484546	0.184	0.264	1	CA1_Untrained	Camkk1	Regions
Psma3	1	0.00992119	-0.463286	0.163	0.246	1	CA1_Untrained	Psma3	Regions
Slc6a17	1	0.00996077	-0.267534	0.143	0.228	1	CA1_Untrained	Slc6a17	Regions

## Sheet: CA3_Untrained_Spatial
Gene	num	p_val	avg_log2FC	pct.1	pct.2	p_val_adj	cluster	gene	analysis_group
Ttr	3	5.68559e-17	1.55105	0.914	0.718	7.15304e-13	CA3_Untrained	Ttr	Regions
Snap25	4	1.17121e-13	0.731304	0.971	0.926	1.47351e-09	CA3_Untrained	Snap25	Regions
Dnm1	3	1.0464e-12	0.791891	0.879	0.761	1.31647e-08	CA3_Untrained	Dnm1	Regions
Ddn	2	4.37032e-12	-1.07669	0.486	0.745	5.4983e-08	CA3_Untrained	Ddn	Regions
Chgb	4	4.28401e-11	1.12204	0.621	0.366	5.38972e-07	CA3_Untrained	Chgb	Regions
Neurod6	2	1.73234e-09	1.14886	0.436	0.204	2.17946e-05	CA3_Untrained	Neurod6	Regions
Ccnd2	2	2.59348e-09	1.72068	0.229	0.071	3.26285e-05	CA3_Untrained	Ccnd2	Regions
Adcy1	3	1.00007e-08	-1.28617	0.293	0.532	0.000125819	CA3_Untrained	Adcy1	Regions
Tubb4a	2	9.4968e-08	1.04665	0.507	0.306	0.00119479	CA3_Untrained	Tubb4a	Regions
Sh3gl2	2	2.3182e-07	1.187	0.429	0.244	0.00291652	CA3_Untrained	Sh3gl2	Regions
Atp6v0c	3	2.33194e-07	0.538629	0.936	0.867	0.00293381	CA3_Untrained	Atp6v0c	Regions
Rpl35a	2	4.90051e-07	-0.70955	0.479	0.695	0.00616533	CA3_Untrained	Rpl35a	Regions
Ppp1r1a	3	5.84072e-07	-1.34905	0.179	0.392	0.0073482	CA3_Untrained	Ppp1r1a	Regions
Neto1	2	5.92555e-07	1.13691	0.293	0.127	0.00745493	CA3_Untrained	Neto1	Regions
Nptxr	3	6.12575e-07	0.957776	0.543	0.361	0.0077068	CA3_Untrained	Nptxr	Regions
Ccdc3	2	7.06893e-07	2.41761	0.114	0.027	0.00889342	CA3_Untrained	Ccdc3	Regions
Cacna1c	1	1.24926e-06	1.74789	0.164	0.053	0.015717	CA3_Untrained	Cacna1c	Regions
Selenow	2	1.26443e-06	0.427706	0.964	0.904	0.0159079	CA3_Untrained	Selenow	Regions
Rplp1	2	2.16095e-06	-0.445467	0.914	0.955	0.0271869	CA3_Untrained	Rplp1	Regions
Ywhah	3	2.26258e-06	0.619566	0.879	0.828	0.0284655	CA3_Untrained	Ywhah	Regions
AC149090	1.2	2.35338e-06	-1.65386	0.121	0.308	0.0296079	CA3_Untrained	AC149090.1	Regions
Kif5a	2	3.44513e-06	0.830398	0.507	0.32	0.0433432	CA3_Untrained	Kif5a	Regions
Snrpn	2	3.88734e-06	0.596643	0.807	0.694	0.0489066	CA3_Untrained	Snrpn	Regions
Nnat	2	4.00162e-06	0.917538	0.336	0.168	0.0503443	CA3_Untrained	Nnat	Regions
Sv2b	2	8.20571e-06	0.920455	0.393	0.219	0.103236	CA3_Untrained	Sv2b	Regions
Rps27a	2	8.95231e-06	-0.620789	0.529	0.715	0.112629	CA3_Untrained	Rps27a	Regions
Tmsb10	2	9.32024e-06	-1.13339	0.236	0.424	0.117258	CA3_Untrained	Tmsb10	Regions
Aldoa	2	9.93109e-06	0.418713	0.971	0.935	0.124943	CA3_Untrained	Aldoa	Regions
Hpca	2	1.36152e-05	0.548794	0.829	0.709	0.171293	CA3_Untrained	Hpca	Regions
Rtn1	1	1.60228e-05	0.416169	0.9	0.854	0.201582	CA3_Untrained	Rtn1	Regions
Gpsm3		1.95069e-05	4.92396	0.021	0	0.245416	CA3_Untrained	Gpsm3	Regions
Bok	3	2.08783e-05	1.05102	0.264	0.126	0.26267	CA3_Untrained	Bok	Regions
Adam11	2	2.12471e-05	1.09389	0.271	0.133	0.26731	CA3_Untrained	Adam11	Regions
Col8a2		2.30037e-05	3.92396	0.029	0.001	0.289409	CA3_Untrained	Col8a2	Regions
Ky		2.30037e-05	3.92396	0.029	0.001	0.289409	CA3_Untrained	Ky	Regions
Elavl2	1	2.50185e-05	1.339	0.193	0.08	0.314758	CA3_Untrained	Elavl2	Regions
Cplx1	2	2.68965e-05	0.698334	0.586	0.459	0.338385	CA3_Untrained	Cplx1	Regions
Rps12	1	3.35998e-05	-0.712378	0.393	0.56	0.422719	CA3_Untrained	Rps12	Regions
Prkcg	2	3.66236e-05	0.614527	0.479	0.291	0.460761	CA3_Untrained	Prkcg	Regions
Tuba1a	2	4.28947e-05	0.436571	0.85	0.789	0.539659	CA3_Untrained	Tuba1a	Regions
Hs3st4	4	5.04446e-05	1.26323	0.207	0.093	0.634644	CA3_Untrained	Hs3st4	Regions
Ogfrl1	2	5.12791e-05	1.01707	0.321	0.18	0.645142	CA3_Untrained	Ogfrl1	Regions
Mib1	1	5.176e-05	1.01707	0.279	0.144	0.651192	CA3_Untrained	Mib1	Regions
Syt1	2	5.63747e-05	0.598996	0.714	0.648	0.70925	CA3_Untrained	Syt1	Regions
Rpl23	2	5.98184e-05	-0.562101	0.507	0.671	0.752576	CA3_Untrained	Rpl23	Regions
Slc17a7	3	6.86914e-05	0.60526	0.693	0.6	0.864207	CA3_Untrained	Slc17a7	Regions
Rpl30	1	7.83029e-05	-0.697117	0.436	0.588	0.985129	CA3_Untrained	Rpl30	Regions
Nrip3	1	0.000103725	0.9668	0.271	0.141	1	CA3_Untrained	Nrip3	Regions
Fam163b	4	0.000109694	-1.68673	0.071	0.207	1	CA3_Untrained	Fam163b	Regions
2310002F09Rik		0.000111363	2.82443	0.043	0.006	1	CA3_Untrained	2310002F09Rik	Regions
Rpl9	2	0.000118462	-0.489338	0.529	0.698	1	CA3_Untrained	Rpl9	Regions
Camk1d	1	0.000118852	0.799717	0.279	0.144	1	CA3_Untrained	Camk1d	Regions
Btbd3	3	0.000125655	-1.23927	0.143	0.292	1	CA3_Untrained	Btbd3	Regions
Ap2m1	2	0.000131253	0.597774	0.643	0.521	1	CA3_Untrained	Ap2m1	Regions
Dgkh	3	0.0001631	-2.25594	0.029	0.142	1	CA3_Untrained	Dgkh	Regions
Dnajc6	2	0.00016532	0.997174	0.343	0.215	1	CA3_Untrained	Dnajc6	Regions
Bex2	2	0.000175291	-0.771623	0.321	0.485	1	CA3_Untrained	Bex2	Regions
Ywhag	3	0.000190977	0.514573	0.729	0.619	1	CA3_Untrained	Ywhag	Regions
Gm42418	3	0.000213011	0.518163	0.621	0.441	1	CA3_Untrained	Gm42418	Regions
Spock1	2	0.000214882	0.878246	0.35	0.214	1	CA3_Untrained	Spock1	Regions
Nkd2		0.000215147	3.339	0.029	0.002	1	CA3_Untrained	Nkd2	Regions
Fth1	2	0.000217918	0.299951	1	0.999	1	CA3_Untrained	Fth1	Regions
Hbb-bs	1	0.000224766	-1.47037	0.143	0.287	1	CA3_Untrained	Hbb-bs	Regions
Uchl1	2	0.000233314	0.569066	0.721	0.692	1	CA3_Untrained	Uchl1	Regions
Stmn2	2	0.000242219	0.695928	0.5	0.356	1	CA3_Untrained	Stmn2	Regions
Eef1a1	2	0.000247919	-0.302629	0.871	0.965	1	CA3_Untrained	Eef1a1	Regions
Rps3a1	1	0.000247983	-0.482028	0.443	0.619	1	CA3_Untrained	Rps3a1	Regions
Rap1gds1	2	0.000249444	0.732823	0.429	0.28	1	CA3_Untrained	Rap1gds1	Regions
Pgam1	2	0.000303396	0.595685	0.636	0.521	1	CA3_Untrained	Pgam1	Regions
Cpne6	2	0.000309844	0.618375	0.5	0.348	1	CA3_Untrained	Cpne6	Regions
Rps15	2	0.000320613	-0.437049	0.521	0.711	1	CA3_Untrained	Rps15	Regions
Gnas	1	0.000322665	0.396077	0.929	0.869	1	CA3_Untrained	Gnas	Regions
Cldn10	1	0.000340042	-1.59436	0.05	0.167	1	CA3_Untrained	Cldn10	Regions
Rps16	2	0.000341901	-0.598877	0.45	0.591	1	CA3_Untrained	Rps16	Regions
Slc22a15		0.000344804	2.86507	0.036	0.005	1	CA3_Untrained	Slc22a15	Regions
Eif3f	1	0.000363678	-1.11582	0.114	0.252	1	CA3_Untrained	Eif3f	Regions
Tubb2a	1	0.000374902	0.473124	0.707	0.651	1	CA3_Untrained	Tubb2a	Regions
Plp1	1	0.000382475	0.874691	0.593	0.508	1	CA3_Untrained	Plp1	Regions
Pitpnm2	2	0.000396204	-1.75942	0.057	0.173	1	CA3_Untrained	Pitpnm2	Regions
Bet1		0.000398504	1.52403	0.114	0.042	1	CA3_Untrained	Bet1	Regions
Tmem178b		0.000428084	1.30658	0.143	0.06	1	CA3_Untrained	Tmem178b	Regions
Tubb5	2	0.00044223	0.715904	0.493	0.364	1	CA3_Untrained	Tubb5	Regions
Bc1	4	0.000447668	0.425675	1	0.993	1	CA3_Untrained	Bc1	Regions
Aqp1		0.000470575	3.60204	0.021	0.001	1	CA3_Untrained	Aqp1	Regions
Sema3f		0.000470575	3.60204	0.021	0.001	1	CA3_Untrained	Sema3f	Regions
Vit		0.000470575	3.60204	0.021	0.001	1	CA3_Untrained	Vit	Regions
Eno1	2	0.000479213	0.880937	0.336	0.209	1	CA3_Untrained	Eno1	Regions
Gpr37l1		0.000486432	-1.1635	0.121	0.254	1	CA3_Untrained	Gpr37l1	Regions
BC034090		0.000493296	4.187	0.014	0	1	CA3_Untrained	BC034090	Regions
Erich6		0.000493296	4.187	0.014	0	1	CA3_Untrained	Erich6	Regions
Gm43254		0.000493296	4.187	0.014	0	1	CA3_Untrained	Gm43254	Regions
Mtag2		0.000493296	4.187	0.014	0	1	CA3_Untrained	Mtag2	Regions
Eef2kmt		0.000493296	4.187	0.014	0	1	CA3_Untrained	Eef2kmt	Regions
Tm4sf1		0.00050403	2.339	0.071	0.02	1	CA3_Untrained	Tm4sf1	Regions
Edil3	1	0.000506844	0.959588	0.243	0.132	1	CA3_Untrained	Edil3	Regions
Sult4a1		0.000509945	0.769763	0.407	0.281	1	CA3_Untrained	Sult4a1	Regions
Elob	2	0.000539554	-0.538743	0.507	0.629	1	CA3_Untrained	Elob	Regions
mt-Co1	2	0.000545486	-0.274353	1	1	1	CA3_Untrained	mt-Co1	Regions
Stxbp6	2	0.000548698	-1.87601	0.043	0.149	1	CA3_Untrained	Stxbp6	Regions
Rps21	3	0.000562657	-0.311036	0.886	0.926	1	CA3_Untrained	Rps21	Regions
Ykt6	1	0.000573624	1.08266	0.193	0.095	1	CA3_Untrained	Ykt6	Regions
Adora1		0.000616849	0.844009	0.229	0.12	1	CA3_Untrained	Adora1	Regions
Gpi1	1	0.000675339	0.539895	0.586	0.462	1	CA3_Untrained	Gpi1	Regions
Lynx1	2	0.00068105	0.828807	0.307	0.186	1	CA3_Untrained	Lynx1	Regions
Rfx3	1	0.000682058	-2.25594	0.007	0.092	1	CA3_Untrained	Rfx3	Regions
Cpne4	3	0.000761979	0.901596	0.25	0.14	1	CA3_Untrained	Cpne4	Regions
Ydjc		0.0007842	1.60204	0.086	0.028	1	CA3_Untrained	Ydjc	Regions
H2afx	1	0.000794997	-3.50649	0	0.075	1	CA3_Untrained	H2afx	Regions
Cds1	1	0.000805198	-2.42771	0.014	0.101	1	CA3_Untrained	Cds1	Regions
Zfp420		0.00080735	2.07152	0.057	0.014	1	CA3_Untrained	Zfp420	Regions
2010300C02Rik	2	0.000807459	-0.842749	0.257	0.392	1	CA3_Untrained	2010300C02Rik	Regions
Hsp90aa1	3	0.000808124	0.387802	0.736	0.648	1	CA3_Untrained	Hsp90aa1	Regions
Plppr3		0.000831446	1.77891	0.079	0.025	1	CA3_Untrained	Plppr3	Regions
Psd3	1	0.000838488	0.930917	0.321	0.206	1	CA3_Untrained	Psd3	Regions
Hyou1		0.000848686	1.72757	0.079	0.025	1	CA3_Untrained	Hyou1	Regions
Hspa8	2	0.000858942	0.269081	0.921	0.893	1	CA3_Untrained	Hspa8	Regions
Cldn22	1	0.00086272	2.40939	0.043	0.008	1	CA3_Untrained	Cldn22	Regions
Rps4x	2	0.000874799	-0.672445	0.343	0.487	1	CA3_Untrained	Rps4x	Regions
Srek1		0.000892705	-2.47121	0.014	0.1	1	CA3_Untrained	Srek1	Regions
Homer3	2	0.000896013	1.26762	0.143	0.064	1	CA3_Untrained	Homer3	Regions
Cox7c	3	0.000910502	-0.370408	0.736	0.819	1	CA3_Untrained	Cox7c	Regions
Acot7	2	0.000916654	0.697284	0.45	0.321	1	CA3_Untrained	Acot7	Regions
Coro2a		0.000933172	1.66915	0.071	0.021	1	CA3_Untrained	Coro2a	Regions
Rpl24	1	0.000994184	-0.524228	0.421	0.555	1	CA3_Untrained	Rpl24	Regions
Slc25a22	2	0.00102704	0.794681	0.321	0.202	1	CA3_Untrained	Slc25a22	Regions
Pip5k1c	1	0.00103538	0.72233	0.314	0.191	1	CA3_Untrained	Pip5k1c	Regions
Mon2	1	0.00104494	-1.92153	0.029	0.121	1	CA3_Untrained	Mon2	Regions
Zscan12		0.0010475	3.01707	0.036	0.006	1	CA3_Untrained	Zscan12	Regions
Rps8	2	0.00104913	-0.409105	0.557	0.685	1	CA3_Untrained	Rps8	Regions
Prkar1b	1	0.00105645	0.643395	0.5	0.38	1	CA3_Untrained	Prkar1b	Regions
Pou3f3	1	0.00105722	-1.813	0.036	0.132	1	CA3_Untrained	Pou3f3	Regions
P2rx7		0.00106073	2.92396	0.029	0.004	1	CA3_Untrained	P2rx7	Regions
Mbp	2	0.00106172	0.700775	0.807	0.769	1	CA3_Untrained	Mbp	Regions
Ankfy1		0.00107595	-3.39796	0	0.072	1	CA3_Untrained	Ankfy1	Regions
Nynrin		0.00108229	2.60204	0.036	0.006	1	CA3_Untrained	Nynrin	Regions
Gng7	2	0.00114517	-1.45108	0.064	0.171	1	CA3_Untrained	Gng7	Regions
Glo1	3	0.001246	-0.788317	0.207	0.34	1	CA3_Untrained	Glo1	Regions
Gnao1	2	0.00125135	0.550962	0.514	0.388	1	CA3_Untrained	Gnao1	Regions
Tppp3		0.00126912	1.70587	0.15	0.072	1	CA3_Untrained	Tppp3	Regions
Itm2b	2	0.0012811	-0.371256	0.686	0.792	1	CA3_Untrained	Itm2b	Regions
Pfas		0.00133069	1.98055	0.071	0.022	1	CA3_Untrained	Pfas	Regions
Rpl37	3	0.00139039	-0.35922	0.721	0.842	1	CA3_Untrained	Rpl37	Regions
Dock4	3	0.0013914	0.896321	0.25	0.145	1	CA3_Untrained	Dock4	Regions
Gm10503	1	0.00139443	-2.71989	0.007	0.082	1	CA3_Untrained	Gm10503	Regions
Uqcc2	1	0.00143535	-0.555966	0.264	0.419	1	CA3_Untrained	Uqcc2	Regions
Ube2o		0.00145641	0.983126	0.186	0.095	1	CA3_Untrained	Ube2o	Regions
Rab15	2	0.00146781	0.904599	0.221	0.122	1	CA3_Untrained	Rab15	Regions
Ly6e	2	0.00149227	0.702965	0.379	0.26	1	CA3_Untrained	Ly6e	Regions
Lmo3		0.00158167	-1.30485	0.086	0.194	1	CA3_Untrained	Lmo3	Regions
Sparcl1	1	0.00159988	-0.357775	0.671	0.784	1	CA3_Untrained	Sparcl1	Regions
C1qtnf4	2	0.00162544	-0.752314	0.264	0.392	1	CA3_Untrained	C1qtnf4	Regions
Srgap2		0.00163036	1.28011	0.15	0.072	1	CA3_Untrained	Srgap2	Regions
Vsnl1	3	0.00168491	0.498782	0.6	0.472	1	CA3_Untrained	Vsnl1	Regions
Slc2a1	1	0.00172222	-1.52725	0.043	0.138	1	CA3_Untrained	Slc2a1	Regions
Cdk14	2	0.00177201	0.86507	0.264	0.159	1	CA3_Untrained	Cdk14	Regions
Arhgap12	2	0.00183265	-1.95868	0.029	0.114	1	CA3_Untrained	Arhgap12	Regions
Calb1	2	0.00186333	-1.1375	0.079	0.186	1	CA3_Untrained	Calb1	Regions
Pclo	1	0.00189137	0.769146	0.279	0.169	1	CA3_Untrained	Pclo	Regions
Doc2b	1	0.00189929	-2.50649	0.007	0.079	1	CA3_Untrained	Doc2b	Regions
Slc32a1	1	0.00190461	-1.52135	0.036	0.126	1	CA3_Untrained	Slc32a1	Regions
Marcksl1	2	0.0020077	-1.21466	0.064	0.166	1	CA3_Untrained	Marcksl1	Regions
Mog		0.00200886	1.16146	0.157	0.078	1	CA3_Untrained	Mog	Regions
Ppp2r2b	2	0.00207417	0.986377	0.186	0.098	1	CA3_Untrained	Ppp2r2b	Regions
Hba-a1	1	0.00207484	-1.52209	0.079	0.181	1	CA3_Untrained	Hba-a1	Regions
Sertm1	1	0.00209626	-1.80396	0.029	0.113	1	CA3_Untrained	Sertm1	Regions
Lratd1	1	0.00212507	-1.46097	0.036	0.125	1	CA3_Untrained	Lratd1	Regions
Itm2c	2	0.00218113	0.415679	0.714	0.621	1	CA3_Untrained	Itm2c	Regions
Cd164		0.00225139	0.977545	0.164	0.082	1	CA3_Untrained	Cd164	Regions
Trank1	1	0.00230624	-1.37779	0.057	0.153	1	CA3_Untrained	Trank1	Regions
Scly		0.00237694	2.01707	0.05	0.013	1	CA3_Untrained	Scly	Regions
Dbndd2		0.00237915	0.615457	0.329	0.209	1	CA3_Untrained	Dbndd2	Regions
H3f3a	2	0.00247991	-0.527247	0.314	0.444	1	CA3_Untrained	H3f3a	Regions
Mal		0.00249538	0.914626	0.307	0.198	1	CA3_Untrained	Mal	Regions
Tafa1		0.00254153	0.969768	0.186	0.099	1	CA3_Untrained	Tafa1	Regions
Syn1	1	0.00256456	0.499466	0.479	0.346	1	CA3_Untrained	Syn1	Regions
Dhrs7b		0.00259843	1.50893	0.093	0.036	1	CA3_Untrained	Dhrs7b	Regions
Slc1a2	1	0.0026003	-0.402377	0.707	0.785	1	CA3_Untrained	Slc1a2	Regions
Syt3		0.00262774	1.12204	0.129	0.059	1	CA3_Untrained	Syt3	Regions
Rps11	2	0.0027488	-0.505694	0.379	0.526	1	CA3_Untrained	Rps11	Regions
Hnrnpu	1	0.00282259	-0.682506	0.25	0.378	1	CA3_Untrained	Hnrnpu	Regions
Flrt3		0.00282558	1.32193	0.093	0.036	1	CA3_Untrained	Flrt3	Regions
Rps20	2	0.00289475	-0.455159	0.464	0.604	1	CA3_Untrained	Rps20	Regions
Pla2g7	2	0.00289645	-1.02245	0.114	0.222	1	CA3_Untrained	Pla2g7	Regions
Klc1	2	0.00293573	0.487324	0.6	0.499	1	CA3_Untrained	Klc1	Regions
Tspan17		0.00293924	1.23947	0.129	0.06	1	CA3_Untrained	Tspan17	Regions
Dgkb		0.00294893	0.860104	0.193	0.105	1	CA3_Untrained	Dgkb	Regions
Rpl4	2	0.0031267	-0.518106	0.493	0.591	1	CA3_Untrained	Rpl4	Regions
Fam163a		0.00320352	3.01707	0.021	0.002	1	CA3_Untrained	Fam163a	Regions
A130010J15Rik		0.00320352	3.01707	0.021	0.002	1	CA3_Untrained	A130010J15Rik	Regions
Gm10244		0.00320352	3.01707	0.021	0.002	1	CA3_Untrained	Gm10244	Regions
Prr32		0.00320352	3.01707	0.021	0.002	1	CA3_Untrained	Prr32	Regions
Kif3a		0.00322399	1.50893	0.086	0.033	1	CA3_Untrained	Kif3a	Regions
Ptn	1	0.00323622	-0.780434	0.207	0.325	1	CA3_Untrained	Ptn	Regions
Wsb1		0.00329592	-2.17055	0.014	0.085	1	CA3_Untrained	Wsb1	Regions
Slc24a2	2	0.00330283	0.543737	0.45	0.332	1	CA3_Untrained	Slc24a2	Regions
Pantr1	2	0.00333655	-0.954912	0.15	0.261	1	CA3_Untrained	Pantr1	Regions
Tcf4	1	0.00337107	-0.719892	0.214	0.336	1	CA3_Untrained	Tcf4	Regions
Pi4ka		0.00338424	0.66915	0.314	0.206	1	CA3_Untrained	Pi4ka	Regions
Usp46		0.00340168	0.794681	0.179	0.094	1	CA3_Untrained	Usp46	Regions
Rpl18a	1	0.00342559	-0.392071	0.414	0.56	1	CA3_Untrained	Rpl18a	Regions
4930452B06Rik		0.00350018	2.60204	0.029	0.005	1	CA3_Untrained	4930452B06Rik	Regions
Fxyd7	1	0.00358136	0.740112	0.329	0.226	1	CA3_Untrained	Fxyd7	Regions
Tnfrsf25	2	0.00359282	-3.0984	0	0.058	1	CA3_Untrained	Tnfrsf25	Regions
Adgrb2	1	0.00360891	-0.748461	0.264	0.381	1	CA3_Untrained	Adgrb2	Regions
Cdc42ep1		0.00372284	2.28011	0.043	0.011	1	CA3_Untrained	Cdc42ep1	Regions
2900097C17Rik	2	0.00373129	0.344761	0.757	0.742	1	CA3_Untrained	2900097C17Rik	Regions
Cxcl12	3	0.00374411	-1.44236	0.029	0.107	1	CA3_Untrained	Cxcl12	Regions
Cnrip1	1	0.00396579	0.789122	0.229	0.135	1	CA3_Untrained	Cnrip1	Regions
Grm2	2	0.00400995	-2.15285	0.014	0.082	1	CA3_Untrained	Grm2	Regions
Dsp	4	0.00401785	-2.13493	0.014	0.082	1	CA3_Untrained	Dsp	Regions
Tppp		0.00404698	0.652662	0.336	0.227	1	CA3_Untrained	Tppp	Regions
Tmed10		0.00417942	0.707529	0.243	0.146	1	CA3_Untrained	Tmed10	Regions
Dlat	1	0.00419417	0.707218	0.221	0.128	1	CA3_Untrained	Dlat	Regions
Hsd17b7		0.00422924	1.79468	0.05	0.014	1	CA3_Untrained	Hsd17b7	Regions
Grin2c	1	0.00423319	-2.37524	0.007	0.069	1	CA3_Untrained	Grin2c	Regions
Hsp90ab1		0.00424004	0.254929	0.886	0.835	1	CA3_Untrained	Hsp90ab1	Regions
Uhrf1bp1l		0.00429986	1.07847	0.143	0.072	1	CA3_Untrained	Uhrf1bp1l	Regions
Spryd3	1	0.00448193	0.788805	0.221	0.131	1	CA3_Untrained	Spryd3	Regions
AI593442	1	0.00450941	-0.741918	0.15	0.261	1	CA3_Untrained	AI593442	Regions
Nefl	2	0.00455351	0.4966	0.529	0.416	1	CA3_Untrained	Nefl	Regions
Npy2r	2	0.00465868	1.52403	0.1	0.044	1	CA3_Untrained	Npy2r	Regions
Cox11		0.00468841	1.60204	0.071	0.026	1	CA3_Untrained	Cox11	Regions
Acap3		0.00485368	0.716679	0.221	0.128	1	CA3_Untrained	Acap3	Regions
Mobp	3	0.00491188	0.519258	0.436	0.325	1	CA3_Untrained	Mobp	Regions
Stau1		0.00492394	-2.02245	0.014	0.08	1	CA3_Untrained	Stau1	Regions
Syn2	3	0.00495219	0.640925	0.493	0.406	1	CA3_Untrained	Syn2	Regions
Cst3	1	0.00496652	-0.388731	0.964	0.966	1	CA3_Untrained	Cst3	Regions
Pnpla8	1	0.00514999	0.983126	0.171	0.094	1	CA3_Untrained	Pnpla8	Regions
Hopx	2	0.00524497	-0.982926	0.107	0.207	1	CA3_Untrained	Hopx	Regions
Lmo4	2	0.00540391	0.747887	0.336	0.227	1	CA3_Untrained	Lmo4	Regions
Timm17b		0.00540686	1.73954	0.064	0.022	1	CA3_Untrained	Timm17b	Regions
Rem2	1	0.00545563	1.49512	0.079	0.031	1	CA3_Untrained	Rem2	Regions
Ids	2	0.00547741	0.557642	0.421	0.307	1	CA3_Untrained	Ids	Regions
Vgf		0.00567684	0.785343	0.257	0.162	1	CA3_Untrained	Vgf	Regions
Stard10		0.00570731	-2.3287	0.007	0.066	1	CA3_Untrained	Stard10	Regions
Pou3f1	3	0.00579969	-1.52725	0.029	0.101	1	CA3_Untrained	Pou3f1	Regions
Leng8		0.00582256	-1.4235	0.043	0.121	1	CA3_Untrained	Leng8	Regions
Txndc15		0.00582769	0.97127	0.179	0.101	1	CA3_Untrained	Txndc15	Regions
Fibcd1	1	0.00586585	-1.79028	0.021	0.089	1	CA3_Untrained	Fibcd1	Regions
Slc39a10	1	0.00605807	0.816161	0.186	0.105	1	CA3_Untrained	Slc39a10	Regions
Selenop	1	0.00611597	-0.690746	0.207	0.321	1	CA3_Untrained	Selenop	Regions
Srrt	1	0.00614914	-1.31683	0.05	0.131	1	CA3_Untrained	Srrt	Regions
Atp5j2	3	0.00631978	-0.406734	0.55	0.66	1	CA3_Untrained	Atp5j2	Regions
Bsg	1	0.00634891	0.47033	0.571	0.461	1	CA3_Untrained	Bsg	Regions
Idh3a	2	0.00639393	0.589212	0.329	0.224	1	CA3_Untrained	Idh3a	Regions
Dbpht2	1	0.00641392	-1.44859	0.043	0.12	1	CA3_Untrained	Dbpht2	Regions
Hapln4	1	0.00644993	0.991983	0.207	0.126	1	CA3_Untrained	Hapln4	Regions
Adcy2		0.00647475	-1.2952	0.064	0.148	1	CA3_Untrained	Adcy2	Regions
Cirbp		0.00651401	-1.00283	0.071	0.16	1	CA3_Untrained	Cirbp	Regions
Ankrd33b		0.00654653	-2.92153	0	0.051	1	CA3_Untrained	Ankrd33b	Regions
Tmem150c	1	0.00654866	-2.98293	0	0.051	1	CA3_Untrained	Tmem150c	Regions
Pcdh9		0.00669907	0.802335	0.179	0.1	1	CA3_Untrained	Pcdh9	Regions
Ahsa2		0.00686304	1.11018	0.107	0.049	1	CA3_Untrained	Ahsa2	Regions
Rpl11	2	0.00689658	-0.404223	0.514	0.614	1	CA3_Untrained	Rpl11	Regions
Exosc10		0.00693904	-2.39796	0.007	0.064	1	CA3_Untrained	Exosc10	Regions
Phf20		0.00700397	0.893085	0.157	0.085	1	CA3_Untrained	Phf20	Regions
Sms		0.00702075	0.736053	0.2	0.116	1	CA3_Untrained	Sms	Regions
Mal2	1	0.00706614	-0.98924	0.121	0.218	1	CA3_Untrained	Mal2	Regions
Psd	1	0.0070801	-0.392258	0.414	0.549	1	CA3_Untrained	Psd	Regions
Stxbp1	1	0.00709087	0.501153	0.5	0.398	1	CA3_Untrained	Stxbp1	Regions
Snca	3	0.00713303	0.464054	0.557	0.458	1	CA3_Untrained	Snca	Regions
Chchd7		0.00717393	-1.70174	0.021	0.087	1	CA3_Untrained	Chchd7	Regions
Dpf2		0.00742565	1.01707	0.129	0.065	1	CA3_Untrained	Dpf2	Regions
Srp54a		0.00743221	1.44449	0.079	0.032	1	CA3_Untrained	Srp54a	Regions
Myl12b	1	0.00750306	0.439765	0.514	0.399	1	CA3_Untrained	Myl12b	Regions
Elmo2		0.00752134	-0.900464	0.107	0.202	1	CA3_Untrained	Elmo2	Regions
Uba52	2	0.00754602	-0.449534	0.4	0.509	1	CA3_Untrained	Uba52	Regions
Tuba1b	1	0.00760326	0.331092	0.65	0.547	1	CA3_Untrained	Tuba1b	Regions
Klc2	1	0.00761432	0.884179	0.221	0.138	1	CA3_Untrained	Klc2	Regions
Bcl2l1	1	0.00764533	0.905428	0.179	0.102	1	CA3_Untrained	Bcl2l1	Regions
Ncdn	3	0.0076701	-0.282769	0.921	0.921	1	CA3_Untrained	Ncdn	Regions
Ctxn1		0.00771122	-0.565458	0.336	0.452	1	CA3_Untrained	Ctxn1	Regions
Tcaf1	2	0.0077145	0.635983	0.271	0.175	1	CA3_Untrained	Tcaf1	Regions
Bex1	1	0.00777569	-1.19382	0.05	0.128	1	CA3_Untrained	Bex1	Regions
Rhog		0.00796678	1.23007	0.1	0.046	1	CA3_Untrained	Rhog	Regions
Lsm6	1	0.00797682	-1.45686	0.036	0.107	1	CA3_Untrained	Lsm6	Regions
Fos		0.0079976	-2.92153	0	0.048	1	CA3_Untrained	Fos	Regions
Pdgfb		0.00810655	1.53165	0.064	0.024	1	CA3_Untrained	Pdgfb	Regions
Wipf3		0.00830964	-0.504302	0.307	0.428	1	CA3_Untrained	Wipf3	Regions
mt-Co2	2	0.00841024	-0.202189	1	0.998	1	CA3_Untrained	mt-Co2	Regions
Lingo1	1	0.008439	0.772766	0.293	0.204	1	CA3_Untrained	Lingo1	Regions
Gltp		0.00848475	1.1426	0.107	0.051	1	CA3_Untrained	Gltp	Regions
Pdzd2		0.00849507	-2.28061	0.007	0.061	1	CA3_Untrained	Pdzd2	Regions
Cabp7	2	0.0085726	0.596411	0.357	0.254	1	CA3_Untrained	Cabp7	Regions
Rpl13	2	0.00862009	-0.2999	0.636	0.759	1	CA3_Untrained	Rpl13	Regions
Kpna3	1	0.0086533	1.03814	0.143	0.076	1	CA3_Untrained	Kpna3	Regions
Lrrc73		0.00871754	-1.64589	0.021	0.085	1	CA3_Untrained	Lrrc73	Regions
Echs1	1	0.00880368	-1.25594	0.05	0.126	1	CA3_Untrained	Echs1	Regions
Gab2		0.00880415	2.37964	0.029	0.006	1	CA3_Untrained	Gab2	Regions
Mtfp1		0.00880512	0.827596	0.214	0.133	1	CA3_Untrained	Mtfp1	Regions
Fam8a1	1	0.00881061	-1.25594	0.029	0.096	1	CA3_Untrained	Fam8a1	Regions
Rint1		0.00882966	2.339	0.029	0.006	1	CA3_Untrained	Rint1	Regions
Fgd6		0.00882966	2.339	0.029	0.006	1	CA3_Untrained	Fgd6	Regions
Epn3		0.00882966	2.339	0.029	0.006	1	CA3_Untrained	Epn3	Regions
Gm11627		0.00882966	2.339	0.029	0.006	1	CA3_Untrained	Gm11627	Regions
Foxo4		0.00882966	2.339	0.029	0.006	1	CA3_Untrained	Foxo4	Regions
Slc29a4	1	0.00885779	-1.92153	0.014	0.073	1	CA3_Untrained	Slc29a4	Regions
Pold2		0.00896032	1.89154	0.057	0.02	1	CA3_Untrained	Pold2	Regions
Cyp4f16		0.00896089	3.60204	0.014	0.001	1	CA3_Untrained	Cyp4f16	Regions
Prss35		0.00900494	3.187	0.014	0.001	1	CA3_Untrained	Prss35	Regions
Cd55		0.00900494	3.187	0.014	0.001	1	CA3_Untrained	Cd55	Regions
Ttn		0.00900494	3.187	0.014	0.001	1	CA3_Untrained	Ttn	Regions
Ccdc8		0.00900494	3.187	0.014	0.001	1	CA3_Untrained	Ccdc8	Regions
Slco2a1		0.00900494	3.187	0.014	0.001	1	CA3_Untrained	Slco2a1	Regions
Cntf		0.00900494	3.187	0.014	0.001	1	CA3_Untrained	Cntf	Regions
Dcaf17		0.00903669	1.54314	0.071	0.028	1	CA3_Untrained	Dcaf17	Regions
Unc5c		0.00924973	1.41441	0.1	0.047	1	CA3_Untrained	Unc5c	Regions
Pcdh8	2	0.00925126	-1.12588	0.036	0.107	1	CA3_Untrained	Pcdh8	Regions
Pgm2l1	1	0.00928626	0.544004	0.371	0.272	1	CA3_Untrained	Pgm2l1	Regions
Kdm5b		0.00941305	-2.15285	0.007	0.06	1	CA3_Untrained	Kdm5b	Regions
Msi2		0.00951378	-1.68337	0.021	0.084	1	CA3_Untrained	Msi2	Regions
Ptpn11		0.00959213	0.839075	0.193	0.114	1	CA3_Untrained	Ptpn11	Regions
Arrdc3		0.00971969	1.4041	0.093	0.042	1	CA3_Untrained	Arrdc3	Regions
Nudcd3		0.00976396	0.809478	0.179	0.104	1	CA3_Untrained	Nudcd3	Regions
Dus3l	1	0.00976705	-1.90046	0.014	0.072	1	CA3_Untrained	Dus3l	Regions
Icam5		0.00984308	-0.715643	0.2	0.302	1	CA3_Untrained	Icam5	Regions
Mctp1	2	0.00987996	1.19765	0.107	0.052	1	CA3_Untrained	Mctp1	Regions
Fau	3	0.00994357	-0.33149	0.636	0.739	1	CA3_Untrained	Fau	Regions
Kcnc2	1	0.0099446	0.80762	0.2	0.121	1	CA3_Untrained	Kcnc2	Regions
Pak6	1	0.00998746	-1.62036	0.007	0.06	1	CA3_Untrained	Pak6	Regions

## Sheet: DG_Untrained_Spatial
Gene	num	p_val	avg_log2FC	pct.1	pct.2	p_val_adj	cluster	gene	analysis_group
Cck	4	2.58378e-19	-1.5817	0.503	0.757	3.25065e-15	DG_Untrained	Cck	Regions
Pcp4	3	2.85395e-14	0.931734	0.821	0.563	3.59056e-10	DG_Untrained	Pcp4	Regions
Adcy1	4	3.00216e-14	1.00663	0.745	0.456	3.77702e-10	DG_Untrained	Adcy1	Regions
Cpe	3	8.78052e-14	-0.687166	0.897	0.972	1.10468e-09	DG_Untrained	Cpe	Regions
Dsp	5	8.81915e-14	2.36887	0.221	0.047	1.10954e-09	DG_Untrained	Dsp	Regions
Dgkh	4	1.61376e-13	1.87732	0.31	0.095	2.03027e-09	DG_Untrained	Dgkh	Regions
Ncdn	4	2.55679e-13	0.689474	0.959	0.915	3.2167e-09	DG_Untrained	Ncdn	Regions
Marcksl1	3	1.18828e-12	1.72187	0.345	0.118	1.49497e-08	DG_Untrained	Marcksl1	Regions
Fam163b	5	1.21912e-12	1.47534	0.4	0.151	1.53378e-08	DG_Untrained	Fam163b	Regions
Stxbp6	3	4.44714e-10	1.48946	0.297	0.107	5.59495e-06	DG_Untrained	Stxbp6	Regions
Prox1	3	6.23736e-10	2.01781	0.221	0.065	7.84722e-06	DG_Untrained	Prox1	Regions
Neurod6	3	1.8286e-09	-2.91184	0.041	0.27	2.30056e-05	DG_Untrained	Neurod6	Regions
Dock10	2	6.96396e-09	1.66843	0.241	0.083	8.76136e-05	DG_Untrained	Dock10	Regions
Fth1	3	7.30405e-09	-0.465857	1	0.999	9.18923e-05	DG_Untrained	Fth1	Regions
Ipcef1		1.17221e-08	2.5429	0.124	0.025	0.000147475	DG_Untrained	Ipcef1	Regions
Pgbd5	3	1.54268e-08	1.19143	0.434	0.224	0.000194085	DG_Untrained	Pgbd5	Regions
Sema5a	2	3.35913e-08	1.3465	0.283	0.112	0.000422612	DG_Untrained	Sema5a	Regions
Ahcyl2	2	3.52263e-08	1.30843	0.345	0.161	0.000443182	DG_Untrained	Ahcyl2	Regions
Hpca	3	3.58e-08	-1.06272	0.607	0.747	0.000450399	DG_Untrained	Hpca	Regions
Gpr151		6.38738e-08	5.12786	0.034	0	0.000803596	DG_Untrained	Gpr151	Regions
Hap1	1	1.46808e-07	1.43396	0.276	0.115	0.00184699	DG_Untrained	Hap1	Regions
Pitpnm2	3	1.62744e-07	1.4527	0.297	0.133	0.00204749	DG_Untrained	Pitpnm2	Regions
Tiam1	1	1.77039e-07	1.65838	0.214	0.077	0.00222732	DG_Untrained	Tiam1	Regions
Btbd3	4	1.95889e-07	1.16004	0.434	0.243	0.00246448	DG_Untrained	Btbd3	Regions
Dgat2	2	3.84113e-07	1.35945	0.303	0.142	0.00483252	DG_Untrained	Dgat2	Regions
Plk5	4	4.32988e-07	1.65838	0.166	0.051	0.00544742	DG_Untrained	Plk5	Regions
Grm2	3	5.89342e-07	1.61952	0.172	0.056	0.00741451	DG_Untrained	Grm2	Regions
Cox8a	3	6.49482e-07	-0.443162	0.917	0.955	0.00817113	DG_Untrained	Cox8a	Regions
Snap25	5	7.44276e-07	-0.653809	0.924	0.934	0.00936374	DG_Untrained	Snap25	Regions
Dbpht2	2	8.5032e-07	1.26988	0.228	0.089	0.0106979	DG_Untrained	Dbpht2	Regions
Vsnl1	4	1.168e-06	-1.04588	0.331	0.517	0.0146946	DG_Untrained	Vsnl1	Regions
Jun	3	1.26201e-06	1.4689	0.221	0.088	0.0158773	DG_Untrained	Jun	Regions
Pkig	2	1.26579e-06	1.14435	0.317	0.154	0.015925	DG_Untrained	Pkig	Regions
Xkr6		1.3383e-06	5.12786	0.028	0	0.0168371	DG_Untrained	Xkr6	Regions
Cst3	2	1.40774e-06	-0.584953	0.966	0.966	0.0177108	DG_Untrained	Cst3	Regions
Spice1		1.50809e-06	3.12786	0.055	0.006	0.0189733	DG_Untrained	Spice1	Regions
Cited1		1.84776e-06	4.12786	0.034	0.001	0.0232466	DG_Untrained	Cited1	Regions
Polr3d		1.86642e-06	2.33645	0.083	0.015	0.0234814	DG_Untrained	Polr3d	Regions
9030025P20Rik		2.06407e-06	3.00233	0.062	0.008	0.0259681	DG_Untrained	9030025P20Rik	Regions
Htra4		2.3728e-06	2.5429	0.069	0.011	0.0298522	DG_Untrained	Htra4	Regions
Tmsb10	3	2.38157e-06	-1.25987	0.234	0.425	0.0299626	DG_Untrained	Tmsb10	Regions
Calb1	3	2.55772e-06	1.20586	0.303	0.148	0.0321787	DG_Untrained	Calb1	Regions
Rasl11b	2	2.99214e-06	-3.12953	0.007	0.148	0.0376442	DG_Untrained	Rasl11b	Regions
Capn3		3.29355e-06	1.95794	0.103	0.025	0.0414362	DG_Untrained	Capn3	Regions
Pantr1	3	4.02157e-06	-1.76088	0.097	0.271	0.0505954	DG_Untrained	Pantr1	Regions
Auts2	1	4.37022e-06	1.2605	0.221	0.091	0.0549817	DG_Untrained	Auts2	Regions
Gnas	2	4.45135e-06	-0.489925	0.828	0.886	0.0560025	DG_Untrained	Gnas	Regions
Dkk3	3	4.5204e-06	-2.00657	0.076	0.241	0.0568712	DG_Untrained	Dkk3	Regions
Apaf1		5.16542e-06	2.5429	0.076	0.014	0.0649862	DG_Untrained	Apaf1	Regions
Prkch		6.00831e-06	2.90547	0.055	0.007	0.0755906	DG_Untrained	Prkch	Regions
Cnr1	1	6.42143e-06	-2.32129	0.041	0.194	0.080788	DG_Untrained	Cnr1	Regions
Bex2	3	6.91609e-06	0.687166	0.628	0.433	0.0870114	DG_Untrained	Bex2	Regions
Pdzd2	1	7.19606e-06	1.71693	0.131	0.04	0.0905337	DG_Untrained	Pdzd2	Regions
App	2	8.04406e-06	-0.575386	0.634	0.763	0.101202	DG_Untrained	App	Regions
Ehd1	2	8.58107e-06	1.30843	0.207	0.085	0.107958	DG_Untrained	Ehd1	Regions
AV356131		9.77048e-06	2.95794	0.041	0.004	0.122922	DG_Untrained	AV356131	Regions
Olfm1	4	1.13884e-05	0.491251	0.91	0.846	0.143277	DG_Untrained	Olfm1	Regions
C1ql2	3	1.16328e-05	1.7432	0.145	0.05	0.146352	DG_Untrained	C1ql2	Regions
Amer3		1.1933e-05	1.75863	0.11	0.031	0.150129	DG_Untrained	Amer3	Regions
Egr1	1	1.23835e-05	-2.02189	0.055	0.206	0.155797	DG_Untrained	Egr1	Regions
Selenow	3	1.30509e-05	-0.43963	0.848	0.923	0.164194	DG_Untrained	Selenow	Regions
Foxo1		1.51258e-05	2.08347	0.097	0.025	0.190298	DG_Untrained	Foxo1	Regions
Ociad2	2	1.51771e-05	-1.82167	0.055	0.206	0.190944	DG_Untrained	Ociad2	Regions
Tgds		1.68295e-05	2.95794	0.048	0.006	0.211731	DG_Untrained	Tgds	Regions
Tomm34	1	1.71817e-05	-2.09269	0.041	0.183	0.216163	DG_Untrained	Tomm34	Regions
Cacng7		1.82309e-05	1.73554	0.124	0.039	0.229363	DG_Untrained	Cacng7	Regions
Gnl2		1.88556e-05	1.6949	0.124	0.039	0.237223	DG_Untrained	Gnl2	Regions
Rasgrp1	3	1.9374e-05	-1.15249	0.262	0.424	0.243744	DG_Untrained	Rasgrp1	Regions
Vangl2		1.98007e-05	2.71282	0.055	0.008	0.249113	DG_Untrained	Vangl2	Regions
Nppc		2.037e-05	3.5429	0.034	0.002	0.256274	DG_Untrained	Nppc	Regions
Pla2g2f		2.037e-05	3.5429	0.034	0.002	0.256274	DG_Untrained	Pla2g2f	Regions
Ntng1	1	2.03903e-05	1.45175	0.152	0.054	0.25653	DG_Untrained	Ntng1	Regions
Syt1	3	2.10081e-05	-0.663863	0.531	0.679	0.264302	DG_Untrained	Syt1	Regions
Zic1		2.28316e-05	1.8292	0.131	0.044	0.287244	DG_Untrained	Zic1	Regions
Kcnc4	1	2.404e-05	1.43187	0.159	0.059	0.302447	DG_Untrained	Kcnc4	Regions
Cops9	2	2.47172e-05	-0.848292	0.345	0.504	0.310967	DG_Untrained	Cops9	Regions
Camk2b	2	2.4772e-05	0.539819	0.745	0.638	0.311657	DG_Untrained	Camk2b	Regions
Klk1b22		2.86656e-05	4.5429	0.021	0	0.360642	DG_Untrained	Klk1b22	Regions
Gm11273		2.86656e-05	4.5429	0.021	0	0.360642	DG_Untrained	Gm11273	Regions
Arr3		2.86656e-05	4.5429	0.021	0	0.360642	DG_Untrained	Arr3	Regions
Sez6	2	3.05126e-05	-1.75256	0.069	0.215	0.383878	DG_Untrained	Sez6	Regions
Actr3b	2	3.38231e-05	-1.32384	0.09	0.245	0.425529	DG_Untrained	Actr3b	Regions
Gypc		3.45065e-05	4.12786	0.028	0.001	0.434126	DG_Untrained	Gypc	Regions
Hmgcs2		3.47009e-05	3.86483	0.028	0.001	0.436572	DG_Untrained	Hmgcs2	Regions
A230056P14Rik		3.47009e-05	3.86483	0.028	0.001	0.436572	DG_Untrained	A230056P14Rik	Regions
Mrvi1		3.47009e-05	3.86483	0.028	0.001	0.436572	DG_Untrained	Mrvi1	Regions
Plekhd1		3.47009e-05	3.86483	0.028	0.001	0.436572	DG_Untrained	Plekhd1	Regions
Scx		3.47009e-05	3.86483	0.028	0.001	0.436572	DG_Untrained	Scx	Regions
Dgat2l6		3.47009e-05	3.86483	0.028	0.001	0.436572	DG_Untrained	Dgat2l6	Regions
Synpr	3	3.90999e-05	1.18171	0.283	0.153	0.491916	DG_Untrained	Synpr	Regions
Mbp	3	4.03066e-05	-1.0056	0.69	0.789	0.507097	DG_Untrained	Mbp	Regions
Hdhd3		4.62238e-05	3.02833	0.041	0.005	0.581541	DG_Untrained	Hdhd3	Regions
Calm2	2	4.80393e-05	-0.411884	0.945	0.947	0.604383	DG_Untrained	Calm2	Regions
Cenpt		5.45376e-05	2.6949	0.055	0.009	0.686138	DG_Untrained	Cenpt	Regions
Leng9		5.58972e-05	2.5429	0.055	0.009	0.703242	DG_Untrained	Leng9	Regions
H3f3a	3	6.55746e-05	0.560176	0.572	0.4	0.824994	DG_Untrained	H3f3a	Regions
Rpl7	1	7.14359e-05	0.678712	0.559	0.396	0.898736	DG_Untrained	Rpl7	Regions
Qdpr	2	7.16602e-05	-1.16938	0.152	0.312	0.901557	DG_Untrained	Qdpr	Regions
Cxcl12	4	7.73453e-05	1.15295	0.186	0.08	0.973081	DG_Untrained	Cxcl12	Regions
Lct		8.71668e-05	1.47578	0.131	0.047	1	DG_Untrained	Lct	Regions
Prkcg	3	8.82936e-05	-1.05295	0.179	0.341	1	DG_Untrained	Prkcg	Regions
Igfbp4	2	8.87075e-05	-2.56563	0.021	0.134	1	DG_Untrained	Igfbp4	Regions
Rasgrf1		9.20805e-05	0.696145	0.552	0.389	1	DG_Untrained	Rasgrf1	Regions
Cplx2	3	0.000104698	0.64798	0.531	0.364	1	DG_Untrained	Cplx2	Regions
Atp5md	2	0.000104943	-0.397669	0.752	0.866	1	DG_Untrained	Atp5md	Regions
Arhgap20	1	0.000105609	1.79083	0.11	0.037	1	DG_Untrained	Arhgap20	Regions
Car12		0.000111387	2.05747	0.062	0.013	1	DG_Untrained	Car12	Regions
Gpatch2l		0.000114592	2.12786	0.083	0.022	1	DG_Untrained	Gpatch2l	Regions
Epha7	1	0.000116899	0.839291	0.359	0.213	1	DG_Untrained	Epha7	Regions
Foxp2		0.000121183	3.5429	0.034	0.004	1	DG_Untrained	Foxp2	Regions
Agbl4		0.000122708	3.12786	0.034	0.004	1	DG_Untrained	Agbl4	Regions
Deptor		0.000122708	3.12786	0.034	0.004	1	DG_Untrained	Deptor	Regions
Ankle2		0.00012361	1.84246	0.097	0.03	1	DG_Untrained	Ankle2	Regions
Pik3c2b		0.000125252	2.80593	0.034	0.004	1	DG_Untrained	Pik3c2b	Regions
Tmem67		0.000125252	2.80593	0.034	0.004	1	DG_Untrained	Tmem67	Regions
Zfp282		0.000142185	2.25339	0.055	0.011	1	DG_Untrained	Zfp282	Regions
Bmp1		0.000143241	1.41737	0.138	0.053	1	DG_Untrained	Bmp1	Regions
Gpatch2		0.000152369	2.09544	0.069	0.017	1	DG_Untrained	Gpatch2	Regions
Fnip2		0.000152369	2.09544	0.069	0.017	1	DG_Untrained	Fnip2	Regions
AU022252		0.000152369	2.09544	0.069	0.017	1	DG_Untrained	AU022252	Regions
Gng8		0.000166432	3.27986	0.041	0.006	1	DG_Untrained	Gng8	Regions
Btbd9		0.000176712	1.28351	0.186	0.086	1	DG_Untrained	Btbd9	Regions
Cnot6l		0.000179632	1.57607	0.124	0.046	1	DG_Untrained	Cnot6l	Regions
Bambi		0.000187745	2.05747	0.083	0.024	1	DG_Untrained	Bambi	Regions
Gss		0.000199778	1.86483	0.09	0.027	1	DG_Untrained	Gss	Regions
Grhl1		0.000204101	1.85102	0.083	0.024	1	DG_Untrained	Grhl1	Regions
Prdm2		0.000214557	1.59181	0.097	0.031	1	DG_Untrained	Prdm2	Regions
Uqcr11	3	0.000225473	-0.543826	0.517	0.673	1	DG_Untrained	Uqcr11	Regions
Car2	2	0.000230615	-1.23644	0.145	0.286	1	DG_Untrained	Car2	Regions
Scg5	1	0.000241795	-0.828357	0.255	0.407	1	DG_Untrained	Scg5	Regions
Mag	3	0.000247132	-1.63429	0.062	0.183	1	DG_Untrained	Mag	Regions
Lgi1	3	0.00024741	0.83663	0.317	0.186	1	DG_Untrained	Lgi1	Regions
Tspan13	1	0.000251599	-1.04206	0.138	0.284	1	DG_Untrained	Tspan13	Regions
Nptx1	4	0.000255034	0.624149	0.476	0.323	1	DG_Untrained	Nptx1	Regions
Sh3gl2	3	0.000256886	-1.21412	0.152	0.29	1	DG_Untrained	Sh3gl2	Regions
Mapk3	3	0.000283794	0.770309	0.338	0.205	1	DG_Untrained	Mapk3	Regions
Fam183b		0.000284868	2.00233	0.069	0.018	1	DG_Untrained	Fam183b	Regions
Ncald	4	0.000285994	0.79015	0.448	0.31	1	DG_Untrained	Ncald	Regions
Cnnm1	1	0.000288301	1.22974	0.186	0.089	1	DG_Untrained	Cnnm1	Regions
Rprml	1	0.000288424	-1.39962	0.103	0.233	1	DG_Untrained	Rprml	Regions
Cep104		0.000295426	1.42091	0.103	0.036	1	DG_Untrained	Cep104	Regions
Utp14a		0.000302922	2.40539	0.055	0.012	1	DG_Untrained	Utp14a	Regions
Mospd2		0.000302922	2.40539	0.055	0.012	1	DG_Untrained	Mospd2	Regions
Gm3510		0.000304038	3.27986	0.028	0.002	1	DG_Untrained	Gm3510	Regions
Cdh15		0.000304038	3.27986	0.028	0.002	1	DG_Untrained	Cdh15	Regions
Cdk5rap1		0.000309368	2.27986	0.055	0.012	1	DG_Untrained	Cdk5rap1	Regions
Pde1a	1	0.000310089	-1.5015	0.048	0.164	1	DG_Untrained	Pde1a	Regions
Pkm	2	0.000310136	-0.536459	0.579	0.682	1	DG_Untrained	Pkm	Regions
Rbp4		0.000311161	2.25339	0.055	0.012	1	DG_Untrained	Rbp4	Regions
Hrk	1	0.000313932	1.64243	0.097	0.032	1	DG_Untrained	Hrk	Regions
Dpp7		0.00031612	1.80593	0.09	0.028	1	DG_Untrained	Dpp7	Regions
Sept7	3	0.000331473	-0.77903	0.228	0.38	1	DG_Untrained	Sept7	Regions
Foxk1		0.000331754	1.6949	0.09	0.028	1	DG_Untrained	Foxk1	Regions
Fdxr	1	0.000336777	1.73554	0.076	0.021	1	DG_Untrained	Fdxr	Regions
Kmt2e		0.000355701	1.1685	0.172	0.079	1	DG_Untrained	Kmt2e	Regions
Ppfia2	1	0.000358894	0.987082	0.269	0.153	1	DG_Untrained	Ppfia2	Regions
Spink8	2	0.000366647	-3.02696	0.007	0.095	1	DG_Untrained	Spink8	Regions
Atp2b1	3	0.000377734	-0.874016	0.366	0.49	1	DG_Untrained	Atp2b1	Regions
Znrd1		0.000404318	1.29897	0.124	0.049	1	DG_Untrained	Znrd1	Regions
Slc8a1	2	0.000405651	-1.57812	0.062	0.178	1	DG_Untrained	Slc8a1	Regions
Pcsk5		0.000411646	2.3909	0.048	0.009	1	DG_Untrained	Pcsk5	Regions
Stmn2	3	0.000419131	-0.811944	0.248	0.399	1	DG_Untrained	Stmn2	Regions
Mrps33	1	0.000424599	-0.830982	0.159	0.304	1	DG_Untrained	Mrps33	Regions
Slc29a4	2	0.000429574	1.35847	0.131	0.053	1	DG_Untrained	Slc29a4	Regions
Dock9	2	0.000434186	-1.49663	0.048	0.16	1	DG_Untrained	Dock9	Regions
Syt17	3	0.000436838	1.35649	0.152	0.067	1	DG_Untrained	Syt17	Regions
Wdr54	1	0.000448493	1.86483	0.062	0.015	1	DG_Untrained	Wdr54	Regions
Sec24d		0.00045375	1.41362	0.103	0.037	1	DG_Untrained	Sec24d	Regions
Jph1		0.0004571	1.29136	0.131	0.053	1	DG_Untrained	Jph1	Regions
Sv2b	3	0.000458228	-1.16716	0.131	0.263	1	DG_Untrained	Sv2b	Regions
Smad3		0.000461277	1.39851	0.117	0.045	1	DG_Untrained	Smad3	Regions
Gm12184		0.000478953	2.90547	0.041	0.007	1	DG_Untrained	Gm12184	Regions
Tmem164		0.000486552	3.02833	0.034	0.005	1	DG_Untrained	Tmem164	Regions
Dusp23		0.000487924	2.73554	0.041	0.007	1	DG_Untrained	Dusp23	Regions
9330162012Rik		0.000487924	2.73554	0.041	0.007	1	DG_Untrained	9330162012Rik	Regions
2010204K13Rik	2	0.000492035	1.08833	0.172	0.08	1	DG_Untrained	2010204K13Rik	Regions
E230029C05Rik		0.00049362	2.80593	0.034	0.005	1	DG_Untrained	E230029C05Rik	Regions
Ahcy		0.000497205	2.5429	0.041	0.007	1	DG_Untrained	Ahcy	Regions
Hif3a		0.0005064	1.89082	0.041	0.007	1	DG_Untrained	Hif3a	Regions
Kdm7a		0.000506674	1.40539	0.124	0.05	1	DG_Untrained	Kdm7a	Regions
Adat2		0.000515913	2.18033	0.041	0.007	1	DG_Untrained	Adat2	Regions
Ptpn2		0.000516987	1.92141	0.076	0.022	1	DG_Untrained	Ptpn2	Regions
Rpl17	1	0.000526464	0.38777	0.738	0.617	1	DG_Untrained	Rpl17	Regions
Mal	1	0.000535212	-1.31271	0.103	0.232	1	DG_Untrained	Mal	Regions
Ppox		0.000537682	1.80593	0.076	0.022	1	DG_Untrained	Ppox	Regions
Xpr1	1	0.000543576	1.30727	0.166	0.078	1	DG_Untrained	Xpr1	Regions
Frzb		0.000548863	1.64981	0.083	0.026	1	DG_Untrained	Frzb	Regions
Magi1	2	0.000567189	1.57327	0.124	0.051	1	DG_Untrained	Magi1	Regions
Nrn1	4	0.000581668	0.816717	0.414	0.291	1	DG_Untrained	Nrn1	Regions
Mpped1	4	0.000592173	-1.67627	0.041	0.146	1	DG_Untrained	Mpped1	Regions
Atp1a1	2	0.000599281	0.76254	0.483	0.364	1	DG_Untrained	Atp1a1	Regions
Psmg1		0.000619363	2.27986	0.055	0.013	1	DG_Untrained	Psmg1	Regions
Zfp512b		0.000620675	1.2851	0.138	0.059	1	DG_Untrained	Zfp512b	Regions
Mycbp2	2	0.000625596	0.907812	0.331	0.212	1	DG_Untrained	Mycbp2	Regions
Tsacc		0.000628236	3.86483	0.021	0.001	1	DG_Untrained	Tsacc	Regions
Kcp		0.000628236	3.86483	0.021	0.001	1	DG_Untrained	Kcp	Regions
Skap1		0.000628236	3.86483	0.021	0.001	1	DG_Untrained	Skap1	Regions
Gmnc		0.000628236	3.86483	0.021	0.001	1	DG_Untrained	Gmnc	Regions
P2ry1		0.000631555	3.5429	0.021	0.001	1	DG_Untrained	P2ry1	Regions
Zfp853		0.000631555	3.5429	0.021	0.001	1	DG_Untrained	Zfp853	Regions
Lnx2		0.000631555	3.5429	0.021	0.001	1	DG_Untrained	Lnx2	Regions
Zfp709		0.000631555	3.5429	0.021	0.001	1	DG_Untrained	Zfp709	Regions
Mrc2		0.000631555	3.5429	0.021	0.001	1	DG_Untrained	Mrc2	Regions
Zic5		0.000631555	3.5429	0.021	0.001	1	DG_Untrained	Zic5	Regions
Tonsl		0.000631555	3.5429	0.021	0.001	1	DG_Untrained	Tonsl	Regions
Zfp119b		0.000631555	3.5429	0.021	0.001	1	DG_Untrained	Zfp119b	Regions
Rttn		0.000631555	3.5429	0.021	0.001	1	DG_Untrained	Rttn	Regions
Rfx3	2	0.000634458	1.08347	0.152	0.067	1	DG_Untrained	Rfx3	Regions
Hs3st4	5	0.000637163	-1.98066	0.028	0.123	1	DG_Untrained	Hs3st4	Regions
Zfp84		0.000640938	4.12786	0.014	0	1	DG_Untrained	Zfp84	Regions
Mylk3		0.000640938	4.12786	0.014	0	1	DG_Untrained	Mylk3	Regions
Cdh12		0.000640938	4.12786	0.014	0	1	DG_Untrained	Cdh12	Regions
Irx2		0.000641578	2.95794	0.021	0.001	1	DG_Untrained	Irx2	Regions
Pacsin2	2	0.000643607	1.2317	0.159	0.073	1	DG_Untrained	Pacsin2	Regions
Rogdi	1	0.000656349	0.783162	0.4	0.276	1	DG_Untrained	Rogdi	Regions
Shisa9	1	0.000679044	1.20947	0.152	0.069	1	DG_Untrained	Shisa9	Regions
Rasd1	1	0.000682809	-2.25152	0.021	0.111	1	DG_Untrained	Rasd1	Regions
Slc29a1		0.000690667	1.5429	0.097	0.034	1	DG_Untrained	Slc29a1	Regions
Itm2b	3	0.000691887	-0.421575	0.731	0.785	1	DG_Untrained	Itm2b	Regions
Tubb4a	3	0.000697845	-0.825171	0.214	0.355	1	DG_Untrained	Tubb4a	Regions
Zfp1		0.000720236	1.44979	0.097	0.034	1	DG_Untrained	Zfp1	Regions
Kdm4a	1	0.000732017	1.68492	0.09	0.031	1	DG_Untrained	Kdm4a	Regions
Trappc5	1	0.000749123	1.10549	0.152	0.069	1	DG_Untrained	Trappc5	Regions
Ptgds		0.000765754	0.953714	0.628	0.516	1	DG_Untrained	Ptgds	Regions
Ier5l		0.000781435	1.5429	0.09	0.031	1	DG_Untrained	Ier5l	Regions
Epdr1	2	0.000796939	-0.942528	0.103	0.228	1	DG_Untrained	Epdr1	Regions
Cep350		0.000800852	1.86483	0.062	0.017	1	DG_Untrained	Cep350	Regions
Nol8		0.000800852	1.86483	0.062	0.017	1	DG_Untrained	Nol8	Regions
Gtf3c2		0.000816109	1.40539	0.117	0.047	1	DG_Untrained	Gtf3c2	Regions
Rhno1		0.000816171	1.50337	0.103	0.039	1	DG_Untrained	Rhno1	Regions
Rgs16		0.000817853	1.89082	0.076	0.024	1	DG_Untrained	Rgs16	Regions
Hsp90aa1	4	0.000821286	-0.422095	0.545	0.68	1	DG_Untrained	Hsp90aa1	Regions
Frat1		0.000827123	1.95794	0.069	0.02	1	DG_Untrained	Frat1	Regions
Gpm6a		0.00083345	-0.344627	0.738	0.824	1	DG_Untrained	Gpm6a	Regions
Lrtm2	1	0.000843462	1.18675	0.152	0.07	1	DG_Untrained	Lrtm2	Regions
Tcf7l2	1	0.000851302	1.41737	0.124	0.052	1	DG_Untrained	Tcf7l2	Regions
Khdrbs3	3	0.000865229	-1.19786	0.117	0.238	1	DG_Untrained	Khdrbs3	Regions
Nfix	1	0.000882258	1.04813	0.193	0.099	1	DG_Untrained	Nfix	Regions
Slc30a3		0.000889686	0.984167	0.214	0.115	1	DG_Untrained	Slc30a3	Regions
Rorb		0.000899681	1.6043	0.076	0.024	1	DG_Untrained	Rorb	Regions
Ndufa5	1	0.000917173	-0.635154	0.303	0.45	1	DG_Untrained	Ndufa5	Regions
Ppm1l		0.000935949	1.12786	0.145	0.065	1	DG_Untrained	Ppm1l	Regions
Lrfn5		0.000946362	1.3299	0.131	0.057	1	DG_Untrained	Lrfn5	Regions
Rpl29	2	0.000959186	0.513591	0.566	0.437	1	DG_Untrained	Rpl29	Regions
Pdyn	1	0.000965485	1.5429	0.097	0.036	1	DG_Untrained	Pdyn	Regions
Pld3		0.000965553	-0.785883	0.248	0.378	1	DG_Untrained	Pld3	Regions
Mt3	3	0.000970032	-0.306909	0.91	0.934	1	DG_Untrained	Mt3	Regions
Pcdh8	3	0.000970539	0.991489	0.172	0.084	1	DG_Untrained	Pcdh8	Regions
Luc7l3		0.000992735	0.874104	0.234	0.13	1	DG_Untrained	Luc7l3	Regions
Mrtfb	2	0.00102846	0.819739	0.324	0.209	1	DG_Untrained	Mrtfb	Regions
Stx6	1	0.00102979	1.06717	0.193	0.101	1	DG_Untrained	Stx6	Regions
Spop	2	0.00106501	0.874104	0.234	0.131	1	DG_Untrained	Spop	Regions
Net1		0.00107995	1.29497	0.097	0.036	1	DG_Untrained	Net1	Regions
Arpc5	1	0.00108971	-0.953527	0.166	0.291	1	DG_Untrained	Arpc5	Regions
Map1b	1	0.00110402	0.510281	0.614	0.499	1	DG_Untrained	Map1b	Regions
Tubb2a	2	0.00114754	-0.42741	0.559	0.676	1	DG_Untrained	Tubb2a	Regions
Ddn	3	0.00117646	0.382872	0.786	0.695	1	DG_Untrained	Ddn	Regions
Prpf40a		0.00118889	1.42091	0.103	0.04	1	DG_Untrained	Prpf40a	Regions
Zfp141		0.00120701	2.01238	0.055	0.014	1	DG_Untrained	Zfp141	Regions
Mrfap1		0.00121339	0.538191	0.607	0.49	1	DG_Untrained	Mrfap1	Regions
Snhg11	1	0.00122527	-0.442862	0.579	0.677	1	DG_Untrained	Snhg11	Regions
Prkd1		0.00122819	1.90547	0.055	0.014	1	DG_Untrained	Prkd1	Regions
Slc30a6		0.00122819	1.90547	0.055	0.014	1	DG_Untrained	Slc30a6	Regions
N4bp2		0.00123034	2.35025	0.041	0.008	1	DG_Untrained	N4bp2	Regions
Inpp4b		0.00123034	2.35025	0.041	0.008	1	DG_Untrained	Inpp4b	Regions
9530077C05Rik		0.00123034	2.35025	0.041	0.008	1	DG_Untrained	9530077C05Rik	Regions
Dnajc28		0.00123034	2.35025	0.041	0.008	1	DG_Untrained	Dnajc28	Regions
Ppm1e		0.00127326	-0.941537	0.145	0.27	1	DG_Untrained	Ppm1e	Regions
Fam81a		0.00128194	1.15823	0.117	0.049	1	DG_Untrained	Fam81a	Regions
Chgb	5	0.00128436	-0.916533	0.303	0.419	1	DG_Untrained	Chgb	Regions
Dcp1b		0.00129758	1.48845	0.083	0.028	1	DG_Untrained	Dcp1b	Regions
Taf6		0.00130588	1.2575	0.103	0.04	1	DG_Untrained	Taf6	Regions
Cnih3	1	0.00130625	1.23478	0.131	0.058	1	DG_Untrained	Cnih3	Regions
Ankrd6		0.00134604	1.66843	0.076	0.025	1	DG_Untrained	Ankrd6	Regions
Coro1c		0.00135272	1.13572	0.145	0.067	1	DG_Untrained	Coro1c	Regions
Thpo		0.00135966	1.86483	0.062	0.018	1	DG_Untrained	Thpo	Regions
Ccdc34		0.00137019	1.6043	0.076	0.025	1	DG_Untrained	Ccdc34	Regions
Ntf3		0.0013711	1.80593	0.069	0.021	1	DG_Untrained	Ntf3	Regions
Meg3	1	0.00140211	-0.435251	0.648	0.73	1	DG_Untrained	Meg3	Regions
Lhfpl3		0.00141852	1.6804	0.069	0.021	1	DG_Untrained	Lhfpl3	Regions
Exosc7		0.00142401	1.37297	0.097	0.037	1	DG_Untrained	Exosc7	Regions
Ankrd23		0.00142985	2.86483	0.028	0.004	1	DG_Untrained	Ankrd23	Regions
Gsg1l	1	0.00147363	1.5429	0.069	0.021	1	DG_Untrained	Gsg1l	Regions
Cox6a1	1	0.00147431	-0.350509	0.648	0.763	1	DG_Untrained	Cox6a1	Regions
Acvr2a		0.00148943	1.32051	0.097	0.037	1	DG_Untrained	Acvr2a	Regions
Cemip2		0.00149589	2.5429	0.034	0.006	1	DG_Untrained	Cemip2	Regions
Fam160a1		0.00151925	2.32051	0.034	0.006	1	DG_Untrained	Fam160a1	Regions
Rps29	2	0.00152532	0.294281	0.917	0.878	1	DG_Untrained	Rps29	Regions
Pou3f1	4	0.00153589	-1.86309	0.021	0.103	1	DG_Untrained	Pou3f1	Regions
Prtg		0.00154322	2.12786	0.034	0.006	1	DG_Untrained	Prtg	Regions
Slc25a18		0.00155599	1.26988	0.138	0.064	1	DG_Untrained	Slc25a18	Regions
Nr4a3	1	0.00160074	-1.98066	0.021	0.102	1	DG_Untrained	Nr4a3	Regions
Inpp5k		0.00164397	1.22097	0.124	0.054	1	DG_Untrained	Inpp5k	Regions
Wfs1	3	0.0016619	-1.47776	0.076	0.178	1	DG_Untrained	Wfs1	Regions
Gm42372		0.00168227	1.1924	0.124	0.054	1	DG_Untrained	Gm42372	Regions
2900097C17Rik	3	0.00168761	-0.429346	0.697	0.753	1	DG_Untrained	2900097C17Rik	Regions
Erlin2	1	0.00169868	1.30843	0.103	0.041	1	DG_Untrained	Erlin2	Regions
Tubgcp6	1	0.00171428	1.35025	0.09	0.033	1	DG_Untrained	Tubgcp6	Regions
Ccdc85a	2	0.00173229	1.03388	0.159	0.078	1	DG_Untrained	Ccdc85a	Regions
Chsy1		0.001776	2.25339	0.048	0.012	1	DG_Untrained	Chsy1	Regions
Gng3	2	0.00179092	-0.680414	0.29	0.421	1	DG_Untrained	Gng3	Regions
Tagln3	4	0.00179626	0.660824	0.407	0.291	1	DG_Untrained	Tagln3	Regions
Olfm4		0.00181944	2.08347	0.048	0.012	1	DG_Untrained	Olfm4	Regions
Rai2		0.00181944	2.08347	0.048	0.012	1	DG_Untrained	Rai2	Regions
Sec31a		0.00182712	1.06177	0.152	0.073	1	DG_Untrained	Sec31a	Regions
Pnkd	1	0.00183184	-0.773006	0.117	0.238	1	DG_Untrained	Pnkd	Regions
Slc39a6	1	0.00188054	1.07723	0.138	0.064	1	DG_Untrained	Slc39a6	Regions
Hdac7	1	0.00190254	1.43598	0.083	0.03	1	DG_Untrained	Hdac7	Regions
Mamld1		0.00191733	1.23804	0.11	0.046	1	DG_Untrained	Mamld1	Regions
Celf3	1	0.00194194	0.942986	0.193	0.104	1	DG_Untrained	Celf3	Regions
Uqcr10	3	0.00196816	-0.556907	0.441	0.557	1	DG_Untrained	Uqcr10	Regions
Strip2	1	0.00198922	-2.62703	0.007	0.076	1	DG_Untrained	Strip2	Regions
Gnao1	3	0.0019981	-0.686969	0.303	0.424	1	DG_Untrained	Gnao1	Regions
Fmnl2	1	0.00202007	1.32051	0.097	0.038	1	DG_Untrained	Fmnl2	Regions
Ctsb	1	0.00202701	-0.483311	0.352	0.503	1	DG_Untrained	Ctsb	Regions
Zdhhc21		0.00203011	1.59948	0.076	0.026	1	DG_Untrained	Zdhhc21	Regions
Fosl2		0.00203314	1.6043	0.076	0.026	1	DG_Untrained	Fosl2	Regions
Crym	2	0.00205583	-1.05347	0.117	0.228	1	DG_Untrained	Crym	Regions
Atp6v0b	2	0.00208722	-0.686283	0.317	0.43	1	DG_Untrained	Atp6v0b	Regions
Tspoap1	2	0.00209559	0.919462	0.214	0.121	1	DG_Untrained	Tspoap1	Regions
A830036E02Rik		0.00210814	1.80593	0.069	0.022	1	DG_Untrained	A830036E02Rik	Regions
Fam98b		0.00212018	1.47251	0.11	0.047	1	DG_Untrained	Fam98b	Regions
Cebpd	1	0.0021287	1.18675	0.145	0.07	1	DG_Untrained	Cebpd	Regions
Adamtsl2		0.00214423	1.90547	0.055	0.015	1	DG_Untrained	Adamtsl2	Regions
Spata7		0.00219	1.6043	0.069	0.022	1	DG_Untrained	Spata7	Regions
Prr7	1	0.00222531	1.11969	0.138	0.065	1	DG_Untrained	Prr7	Regions
Git1	1	0.00232132	-0.793385	0.166	0.286	1	DG_Untrained	Git1	Regions
Syt11	1	0.00234395	-0.478301	0.338	0.48	1	DG_Untrained	Syt11	Regions
Ap2a2	2	0.00235688	-0.922224	0.131	0.246	1	DG_Untrained	Ap2a2	Regions
Ttll12		0.00236021	1.5429	0.062	0.019	1	DG_Untrained	Ttll12	Regions
Bhlhe22	3	0.00242528	0.901793	0.234	0.14	1	DG_Untrained	Bhlhe22	Regions
Ubp1		0.00243516	1.00233	0.145	0.07	1	DG_Untrained	Ubp1	Regions
Gad2	1	0.00244381	-1.28999	0.076	0.174	1	DG_Untrained	Gad2	Regions
Adarb2		0.00244552	1.50337	0.097	0.039	1	DG_Untrained	Adarb2	Regions
Elavl2	2	0.00245178	-1.73509	0.028	0.108	1	DG_Untrained	Elavl2	Regions
Dner	1	0.00245761	-0.923076	0.11	0.221	1	DG_Untrained	Dner	Regions
Fam102b	1	0.00252702	1.45544	0.097	0.039	1	DG_Untrained	Fam102b	Regions
2310009A05Rik	1	0.00253106	1.2041	0.11	0.047	1	DG_Untrained	2310009A05Rik	Regions
Spata2	1	0.0025556	1.18382	0.138	0.066	1	DG_Untrained	Spata2	Regions
Nrip3	2	0.0025733	-1.24851	0.076	0.174	1	DG_Untrained	Nrip3	Regions
Gucd1		0.00260765	2.37297	0.041	0.009	1	DG_Untrained	Gucd1	Regions
Tmem35a		0.00261056	1.20586	0.117	0.052	1	DG_Untrained	Tmem35a	Regions
Ensa	1	0.00262848	0.643425	0.386	0.272	1	DG_Untrained	Ensa	Regions
Rock1	1	0.00264032	1.75863	0.09	0.036	1	DG_Untrained	Rock1	Regions
Armcx1	1	0.00264899	-1.60006	0.034	0.117	1	DG_Untrained	Armcx1	Regions
Psmb7		0.00265582	-0.942528	0.124	0.234	1	DG_Untrained	Psmb7	Regions
Gm10605		0.00266165	2.18033	0.041	0.009	1	DG_Untrained	Gm10605	Regions
Kansl1l		0.00270156	2.02833	0.041	0.009	1	DG_Untrained	Kansl1l	Regions
E130114P18Rik		0.00270156	2.02833	0.041	0.009	1	DG_Untrained	E130114P18Rik	Regions
Kcnk12		0.00270156	2.02833	0.041	0.009	1	DG_Untrained	Kcnk12	Regions
Kmt2d		0.00275359	1.27986	0.097	0.039	1	DG_Untrained	Kmt2d	Regions
Rbfox2	1	0.00279795	-1.37464	0.055	0.146	1	DG_Untrained	Rbfox2	Regions
Clstn3		0.0028081	-1.05914	0.083	0.183	1	DG_Untrained	Clstn3	Regions
Rps3a1	2	0.00280872	0.449789	0.662	0.582	1	DG_Untrained	Rps3a1	Regions
Plk2	2	0.00281347	-0.839571	0.145	0.262	1	DG_Untrained	Plk2	Regions
Ndufa4	2	0.00290294	-0.291092	0.8	0.85	1	DG_Untrained	Ndufa4	Regions
Dusp6	1	0.00295617	-1.88337	0.021	0.095	1	DG_Untrained	Dusp6	Regions
Syt7	2	0.00296845	0.658376	0.379	0.265	1	DG_Untrained	Syt7	Regions
Mfge8	1	0.00303283	-1.12007	0.062	0.155	1	DG_Untrained	Mfge8	Regions
Pak6	2	0.00304082	1.23804	0.103	0.044	1	DG_Untrained	Pak6	Regions
Adgrb1		0.00305072	0.354695	0.579	0.441	1	DG_Untrained	Adgrb1	Regions
Mobp	4	0.00308144	-0.957243	0.234	0.359	1	DG_Untrained	Mobp	Regions
Gabrd		0.00310645	1.23256	0.138	0.067	1	DG_Untrained	Gabrd	Regions
Ttr	4	0.00311524	-0.296907	0.869	0.724	1	DG_Untrained	Ttr	Regions
Golph3		0.00314717	-1.39962	0.048	0.135	1	DG_Untrained	Golph3	Regions
Eml5	1	0.00317556	1.15957	0.138	0.067	1	DG_Untrained	Eml5	Regions
Plppr4		0.00318122	0.586255	0.393	0.275	1	DG_Untrained	Plppr4	Regions
Ccnd2	3	0.00322906	-1.82167	0.028	0.104	1	DG_Untrained	Ccnd2	Regions
Atad2b		0.00327116	2.12786	0.048	0.013	1	DG_Untrained	Atad2b	Regions
Lrch1		0.00327116	2.12786	0.048	0.013	1	DG_Untrained	Lrch1	Regions
Rnf112	3	0.0032768	0.659992	0.4	0.298	1	DG_Untrained	Rnf112	Regions
Rfc2		0.00328238	1.20586	0.117	0.053	1	DG_Untrained	Rfc2	Regions
Npy	1	0.00329668	-0.916533	0.138	0.246	1	DG_Untrained	Npy	Regions
Slc26a10	1	0.00330814	1.6043	0.069	0.024	1	DG_Untrained	Slc26a10	Regions
Smo		0.00332197	2.01238	0.048	0.013	1	DG_Untrained	Smo	Regions
Rrn3		0.00335141	1.17612	0.117	0.053	1	DG_Untrained	Rrn3	Regions
Mxi1		0.00335141	1.17612	0.117	0.053	1	DG_Untrained	Mxi1	Regions
Kif17		0.00336419	1.5429	0.069	0.024	1	DG_Untrained	Kif17	Regions
Gtf2h3		0.00336419	1.41737	0.069	0.024	1	DG_Untrained	Gtf2h3	Regions
Ehd3		0.00338893	0.789254	0.248	0.15	1	DG_Untrained	Ehd3	Regions
Rnf32		0.00343399	1.83241	0.062	0.02	1	DG_Untrained	Rnf32	Regions
Gm16536		0.00343399	1.83241	0.062	0.02	1	DG_Untrained	Gm16536	Regions
Chrna4		0.00344134	1.80593	0.062	0.02	1	DG_Untrained	Chrna4	Regions
Kif5a	3	0.00346272	-0.693676	0.241	0.364	1	DG_Untrained	Kif5a	Regions
Robo3		0.00346678	1.59181	0.083	0.032	1	DG_Untrained	Robo3	Regions
Dxo		0.00349119	1.7544	0.062	0.02	1	DG_Untrained	Dxo	Regions
Crlf1	3	0.0035112	1.10994	0.124	0.058	1	DG_Untrained	Crlf1	Regions
Sh3gl1	2	0.00352418	1.05747	0.131	0.063	1	DG_Untrained	Sh3gl1	Regions
Cryab	1	0.00353976	-0.947427	0.11	0.217	1	DG_Untrained	Cryab	Regions
Cbx7		0.00358081	1.40539	0.11	0.05	1	DG_Untrained	Cbx7	Regions
Prdm5		0.00362654	2.5429	0.034	0.007	1	DG_Untrained	Prdm5	Regions
Calml4		0.00362654	2.5429	0.034	0.007	1	DG_Untrained	Calml4	Regions
Rsph3a		0.00362654	2.5429	0.034	0.007	1	DG_Untrained	Rsph3a	Regions
Prkar2b		0.0036552	1.35527	0.103	0.045	1	DG_Untrained	Prkar2b	Regions
Lhx9		0.00365531	1.71282	0.055	0.017	1	DG_Untrained	Lhx9	Regions
C1ql3	1	0.00365531	1.71282	0.055	0.017	1	DG_Untrained	C1ql3	Regions
Rbm45		0.00365531	1.71282	0.055	0.017	1	DG_Untrained	Rbm45	Regions
Rnps1	1	0.00365987	0.740579	0.241	0.146	1	DG_Untrained	Rnps1	Regions
Shkbp1		0.00366012	1.5429	0.062	0.02	1	DG_Untrained	Shkbp1	Regions
Gpc4		0.00366012	1.5429	0.062	0.02	1	DG_Untrained	Gpc4	Regions
Mpp5		0.00367481	1.44336	0.083	0.032	1	DG_Untrained	Mpp5	Regions
Cited4		0.00368778	2.32051	0.034	0.007	1	DG_Untrained	Cited4	Regions
Ezh2		0.00368778	2.32051	0.034	0.007	1	DG_Untrained	Ezh2	Regions
Phf21b		0.00368778	2.32051	0.034	0.007	1	DG_Untrained	Phf21b	Regions
Rnf113a1		0.00368778	2.32051	0.034	0.007	1	DG_Untrained	Rnf113a1	Regions
Ston2		0.00371361	1.62536	0.055	0.017	1	DG_Untrained	Ston2	Regions
Rab3b	1	0.0037224	-2.43438	0.007	0.069	1	DG_Untrained	Rab3b	Regions
Sipa1l2	1	0.0037273	1.32051	0.103	0.045	1	DG_Untrained	Sipa1l2	Regions
Zfp784		0.0037285	2.18033	0.034	0.007	1	DG_Untrained	Zfp784	Regions
Lrrc59		0.00379022	-2.10096	0.014	0.08	1	DG_Untrained	Lrrc59	Regions
Gad1	2	0.00379836	-0.73012	0.214	0.334	1	DG_Untrained	Gad1	Regions
Luc7l		0.00381792	1.10549	0.145	0.073	1	DG_Untrained	Luc7l	Regions
Epb41		0.00382477	1.33645	0.083	0.032	1	DG_Untrained	Epb41	Regions
Traf5		0.00406866	2.95794	0.021	0.002	1	DG_Untrained	Traf5	Regions
Cd93		0.00406866	2.95794	0.021	0.002	1	DG_Untrained	Cd93	Regions
Atg9b		0.00406866	2.95794	0.021	0.002	1	DG_Untrained	Atg9b	Regions
Mkln1os		0.00406866	2.95794	0.021	0.002	1	DG_Untrained	Mkln1os	Regions
Pih1d2		0.00406866	2.95794	0.021	0.002	1	DG_Untrained	Pih1d2	Regions
Nemp1		0.00406866	2.95794	0.021	0.002	1	DG_Untrained	Nemp1	Regions
Parvg		0.00406866	2.95794	0.021	0.002	1	DG_Untrained	Parvg	Regions
Acy3		0.00406866	2.95794	0.021	0.002	1	DG_Untrained	Acy3	Regions
Gm14964		0.00406866	2.95794	0.021	0.002	1	DG_Untrained	Gm14964	Regions
Gpc3		0.00406866	2.95794	0.021	0.002	1	DG_Untrained	Gpc3	Regions
Rab13		0.00408514	2.86483	0.021	0.002	1	DG_Untrained	Rab13	Regions
Cldn34c1		0.00408514	2.86483	0.021	0.002	1	DG_Untrained	Cldn34c1	Regions
Fstl4		0.00411831	2.5429	0.021	0.002	1	DG_Untrained	Fstl4	Regions
Gucy2g		0.00411831	2.5429	0.021	0.002	1	DG_Untrained	Gucy2g	Regions
Cabp7	3	0.00414254	-0.735086	0.172	0.285	1	DG_Untrained	Cabp7	Regions
Junb	1	0.00416188	-1.30954	0.055	0.141	1	DG_Untrained	Junb	Regions
Lpl	1	0.00421589	-2.02189	0.014	0.079	1	DG_Untrained	Lpl	Regions
Sema6d	1	0.00426078	1.14697	0.117	0.054	1	DG_Untrained	Sema6d	Regions
Lzts3		0.00426259	0.846291	0.179	0.098	1	DG_Untrained	Lzts3	Regions
Nrep		0.00426469	0.998578	0.145	0.073	1	DG_Untrained	Nrep	Regions
Gda		0.00432917	0.809837	0.221	0.131	1	DG_Untrained	Gda	Regions
2310022A10Rik		0.00434942	1.42742	0.076	0.028	1	DG_Untrained	2310022A10Rik	Regions
Gnal	1	0.00440015	0.899042	0.193	0.11	1	DG_Untrained	Gnal	Regions
Prkca	2	0.00445724	-0.916533	0.131	0.236	1	DG_Untrained	Prkca	Regions
Brd9	1	0.00449505	-1.19046	0.055	0.141	1	DG_Untrained	Brd9	Regions
Bmp7		0.00455173	2.5429	0.028	0.005	1	DG_Untrained	Bmp7	Regions
Nexn		0.00455173	2.5429	0.028	0.005	1	DG_Untrained	Nexn	Regions
Kctd8		0.00455173	2.5429	0.028	0.005	1	DG_Untrained	Kctd8	Regions
Srl		0.00455173	2.5429	0.028	0.005	1	DG_Untrained	Srl	Regions
Gm20219		0.00455173	2.5429	0.028	0.005	1	DG_Untrained	Gm20219	Regions
Coro1b		0.00455173	2.5429	0.028	0.005	1	DG_Untrained	Coro1b	Regions
Gm29650		0.00455173	2.5429	0.028	0.005	1	DG_Untrained	Gm29650	Regions
Zfp113		0.00455173	2.5429	0.028	0.005	1	DG_Untrained	Zfp113	Regions
Sppl2b		0.00458938	1.33345	0.097	0.041	1	DG_Untrained	Sppl2b	Regions
Zdhhc23	1	0.00458994	-2.33974	0.007	0.066	1	DG_Untrained	Zdhhc23	Regions
Vstm2l		0.00461521	-0.99108	0.062	0.151	1	DG_Untrained	Vstm2l	Regions
Snrnp70	2	0.00464313	0.825298	0.255	0.163	1	DG_Untrained	Snrnp70	Regions
Ddx5	2	0.00466551	0.311307	0.759	0.645	1	DG_Untrained	Ddx5	Regions
Ablim3		0.0047022	1.66843	0.069	0.025	1	DG_Untrained	Ablim3	Regions
Adi1	1	0.00473469	-1.57258	0.034	0.11	1	DG_Untrained	Adi1	Regions
Plekha2	2	0.00476039	1.31024	0.11	0.051	1	DG_Untrained	Plekha2	Regions
Ccdc88a		0.0048199	1.29897	0.11	0.051	1	DG_Untrained	Ccdc88a	Regions
Pcbp2	2	0.00483277	0.517363	0.393	0.279	1	DG_Untrained	Pcbp2	Regions
Tmsb4x	2	0.00494225	-0.371455	0.959	0.987	1	DG_Untrained	Tmsb4x	Regions
Zfp866		0.00494485	1.47877	0.069	0.025	1	DG_Untrained	Zfp866	Regions
Hk1	1	0.00495795	-0.872139	0.145	0.25	1	DG_Untrained	Hk1	Regions
Rap1gds1	3	0.00498059	-0.622439	0.2	0.318	1	DG_Untrained	Rap1gds1	Regions
Atp5e	3	0.00501523	-0.326177	0.593	0.688	1	DG_Untrained	Atp5e	Regions
Prkacb	1	0.00503859	0.694902	0.331	0.232	1	DG_Untrained	Prkacb	Regions
Crtc3		0.00510863	1.35847	0.069	0.025	1	DG_Untrained	Crtc3	Regions
Adcyap1r1		0.0051278	1.11156	0.172	0.097	1	DG_Untrained	Adcyap1r1	Regions
Omg	1	0.00514412	-1.11054	0.076	0.166	1	DG_Untrained	Omg	Regions
Csf2ra		0.00515055	1.80593	0.062	0.021	1	DG_Untrained	Csf2ra	Regions
Smc2		0.00517049	2.02833	0.041	0.011	1	DG_Untrained	Smc2	Regions
Fkbp1b	1	0.00520758	-1.23471	0.028	0.101	1	DG_Untrained	Fkbp1b	Regions
Cops5		0.00533942	-1.12695	0.062	0.148	1	DG_Untrained	Cops5	Regions
Ppp3cb	1	0.00536289	-0.620965	0.276	0.389	1	DG_Untrained	Ppp3cb	Regions
Odr4		0.00537904	1.09811	0.11	0.051	1	DG_Untrained	Odr4	Regions
Ints14		0.00539963	1.6169	0.062	0.021	1	DG_Untrained	Ints14	Regions
Ermp1		0.00543931	1.00448	0.131	0.065	1	DG_Untrained	Ermp1	Regions
Cap1		0.00545133	1.02505	0.131	0.065	1	DG_Untrained	Cap1	Regions
E130309D02Rik		0.00547832	1.5429	0.062	0.021	1	DG_Untrained	E130309D02Rik	Regions
Cacna2d3	1	0.00552206	-0.511549	0.041	0.122	1	DG_Untrained	Cacna2d3	Regions
Ptpru	1	0.00552692	-2.91653	0	0.051	1	DG_Untrained	Ptpru	Regions
Gpx4	3	0.00555509	-0.413087	0.476	0.583	1	DG_Untrained	Gpx4	Regions
Vps18		0.00556995	1.36233	0.09	0.038	1	DG_Untrained	Vps18	Regions
Zfp212		0.00562599	2.01238	0.048	0.014	1	DG_Untrained	Zfp212	Regions
Dhdh		0.00562599	2.01238	0.048	0.014	1	DG_Untrained	Dhdh	Regions
Gabpb2		0.00567993	1.77736	0.055	0.018	1	DG_Untrained	Gabpb2	Regions
Xpnpep1		0.00571834	-1.98066	0.014	0.076	1	DG_Untrained	Xpnpep1	Regions
Sptbn2	2	0.00574237	-0.487864	0.276	0.404	1	DG_Untrained	Sptbn2	Regions
Cyp46a1	1	0.00574438	0.671223	0.262	0.166	1	DG_Untrained	Cyp46a1	Regions
Spock1	3	0.00576013	-0.830054	0.145	0.249	1	DG_Untrained	Spock1	Regions
Bbc3		0.00576715	1.84246	0.048	0.014	1	DG_Untrained	Bbc3	Regions
Abca7		0.00576715	1.84246	0.048	0.014	1	DG_Untrained	Abca7	Regions
Prkcb	2	0.00578206	-0.772143	0.241	0.342	1	DG_Untrained	Prkcb	Regions
Rps9		0.00578839	0.459334	0.517	0.409	1	DG_Untrained	Rps9	Regions
Synpo2		0.00583877	1.62536	0.055	0.018	1	DG_Untrained	Synpo2	Regions
Chd1		0.00583877	1.62536	0.055	0.018	1	DG_Untrained	Chd1	Regions
Slc35c1		0.00584681	1.73554	0.048	0.014	1	DG_Untrained	Slc35c1	Regions
Kcnk1	1	0.00586355	0.781058	0.255	0.163	1	DG_Untrained	Kcnk1	Regions
Ubtd1		0.00586913	1.48845	0.076	0.03	1	DG_Untrained	Ubtd1	Regions
Gm17750	1	0.00587066	1.24034	0.09	0.038	1	DG_Untrained	Gm17750	Regions
Ubn2		0.00591468	1.22097	0.09	0.038	1	DG_Untrained	Ubn2	Regions
Ap4s1		0.00599542	0.974615	0.172	0.097	1	DG_Untrained	Ap4s1	Regions
Pcnx2		0.00604019	-1.70503	0.021	0.086	1	DG_Untrained	Pcnx2	Regions
Pclo	2	0.00609978	-0.938228	0.103	0.199	1	DG_Untrained	Pclo	Regions
St6galnac5		0.00610336	-0.865684	0.124	0.224	1	DG_Untrained	St6galnac5	Regions
Man1a	1	0.00611739	-3.01169	0	0.05	1	DG_Untrained	Man1a	Regions
Rps6		0.00611898	0.473101	0.531	0.422	1	DG_Untrained	Rps6	Regions
1500009C09Rik		0.00612125	0.905469	0.166	0.091	1	DG_Untrained	1500009C09Rik	Regions
Ice1		0.00614019	1.19894	0.138	0.072	1	DG_Untrained	Ice1	Regions
Zbtb20	1	0.00614549	0.862177	0.2	0.118	1	DG_Untrained	Zbtb20	Regions
Rps23	1	0.00619523	0.379052	0.71	0.589	1	DG_Untrained	Rps23	Regions
Phlda3	1	0.00624447	-2.33974	0.007	0.063	1	DG_Untrained	Phlda3	Regions
Dhx33	1	0.00638818	0.888395	0.166	0.091	1	DG_Untrained	Dhx33	Regions
Tmod1	2	0.00638915	1.2041	0.103	0.047	1	DG_Untrained	Tmod1	Regions
Vxn	2	0.0064576	-1.05063	0.083	0.172	1	DG_Untrained	Vxn	Regions
Ndufa2	2	0.00648529	-0.569493	0.31	0.418	1	DG_Untrained	Ndufa2	Regions
1110008P14Rik	2	0.00650347	-0.725258	0.248	0.35	1	DG_Untrained	1110008P14Rik	Regions
Acot7	3	0.00654515	-0.472368	0.234	0.357	1	DG_Untrained	Acot7	Regions
Caly		0.00657636	0.59588	0.448	0.357	1	DG_Untrained	Caly	Regions
Atp5j2	4	0.00661092	-0.350817	0.545	0.662	1	DG_Untrained	Atp5j2	Regions
Tpgs1		0.00663854	-1.72389	0.021	0.085	1	DG_Untrained	Tpgs1	Regions
Ryr1	1	0.00673239	1.6043	0.069	0.026	1	DG_Untrained	Ryr1	Regions
Napepld		0.00689321	1.33645	0.083	0.034	1	DG_Untrained	Napepld	Regions
Stx7	1	0.00702345	-0.872139	0.083	0.173	1	DG_Untrained	Stx7	Regions
Them6	1	0.00706263	-1.44199	0.034	0.105	1	DG_Untrained	Them6	Regions
Acta1		0.00707317	1.41737	0.069	0.026	1	DG_Untrained	Acta1	Regions
Tmem258	2	0.00715254	-0.786225	0.11	0.207	1	DG_Untrained	Tmem258	Regions
Ctnnb1	1	0.00716374	0.504142	0.476	0.372	1	DG_Untrained	Ctnnb1	Regions
Fam104a	1	0.00717551	0.975858	0.159	0.088	1	DG_Untrained	Fam104a	Regions
Iglon5		0.00718369	1.30189	0.069	0.026	1	DG_Untrained	Iglon5	Regions
Prdm8	1	0.00726139	0.686263	0.214	0.129	1	DG_Untrained	Prdm8	Regions
Oxr1	2	0.00726248	-0.705029	0.172	0.278	1	DG_Untrained	Oxr1	Regions
Cox6b1	1	0.00732604	-0.34803	0.455	0.579	1	DG_Untrained	Cox6b1	Regions
Eps15	1	0.00737768	-0.84316	0.131	0.228	1	DG_Untrained	Eps15	Regions
Flcn		0.00744163	1.27441	0.117	0.058	1	DG_Untrained	Flcn	Regions
Usp2		0.00748158	1.07341	0.152	0.083	1	DG_Untrained	Usp2	Regions
Grk2	2	0.00748612	-0.627027	0.083	0.175	1	DG_Untrained	Grk2	Regions
Camk2a		0.00752817	0.328978	0.759	0.699	1	DG_Untrained	Camk2a	Regions
Kctd20		0.00757205	1.12786	0.124	0.063	1	DG_Untrained	Kctd20	Regions
Paqr9		0.00759675	1.07823	0.145	0.078	1	DG_Untrained	Paqr9	Regions
Fabp3	2	0.00763531	-0.714112	0.138	0.238	1	DG_Untrained	Fabp3	Regions
Btbd19		0.00765089	2.35025	0.034	0.008	1	DG_Untrained	Btbd19	Regions
Slc35f2		0.00765089	2.35025	0.034	0.008	1	DG_Untrained	Slc35f2	Regions
Vps16		0.00766365	0.813546	0.117	0.057	1	DG_Untrained	Vps16	Regions
Npnt	1	0.00770355	1.92141	0.062	0.022	1	DG_Untrained	Npnt	Regions
Fgd4		0.0077576	1.5429	0.076	0.031	1	DG_Untrained	Fgd4	Regions
Morn1		0.00778524	2.12786	0.034	0.008	1	DG_Untrained	Morn1	Regions
Tbc1d32		0.00778524	2.12786	0.034	0.008	1	DG_Untrained	Tbc1d32	Regions
Zfp839		0.00778524	2.12786	0.034	0.008	1	DG_Untrained	Zfp839	Regions
Pcsk1		0.00778524	2.12786	0.034	0.008	1	DG_Untrained	Pcsk1	Regions
Haus7		0.00778524	2.12786	0.034	0.008	1	DG_Untrained	Haus7	Regions
Ndufab1	2	0.00791455	-0.601296	0.234	0.347	1	DG_Untrained	Ndufab1	Regions
2210016F16Rik		0.00793382	1.5429	0.062	0.022	1	DG_Untrained	2210016F16Rik	Regions
Dr1		0.00794743	1.14697	0.11	0.053	1	DG_Untrained	Dr1	Regions
Pafah1b3		0.0079528	1.5429	0.062	0.022	1	DG_Untrained	Pafah1b3	Regions
Syn2	4	0.00798168	-0.55864	0.324	0.434	1	DG_Untrained	Syn2	Regions
Castor2		0.00800085	1.05747	0.124	0.063	1	DG_Untrained	Castor2	Regions
Spon1		0.00801108	1.10549	0.138	0.073	1	DG_Untrained	Spon1	Regions
Serpini1	1	0.00803586	-0.681474	0.124	0.227	1	DG_Untrained	Serpini1	Regions
Zbtb1		0.00804804	1.43598	0.076	0.031	1	DG_Untrained	Zbtb1	Regions
Zfp263		0.00805115	1.47877	0.062	0.022	1	DG_Untrained	Zfp263	Regions
Zfp931		0.00806189	1.40539	0.062	0.022	1	DG_Untrained	Zfp931	Regions
Cdc7		0.00818105	1.40539	0.062	0.022	1	DG_Untrained	Cdc7	Regions
Golga5		0.00818105	1.40539	0.062	0.022	1	DG_Untrained	Golga5	Regions
Apbb1	2	0.00824678	-0.586385	0.283	0.395	1	DG_Untrained	Apbb1	Regions
Arid1a		0.00829193	0.991489	0.166	0.095	1	DG_Untrained	Arid1a	Regions
Chrd		0.00829257	1.00947	0.124	0.063	1	DG_Untrained	Chrd	Regions
Hes6		0.00833972	2.02833	0.055	0.019	1	DG_Untrained	Hes6	Regions
Plekhb1		0.00840187	-0.921383	0.166	0.262	1	DG_Untrained	Plekhb1	Regions
Epha5	1	0.00841781	-0.761956	0.083	0.169	1	DG_Untrained	Epha5	Regions
Vps45	1	0.00842201	0.912848	0.131	0.067	1	DG_Untrained	Vps45	Regions
Lefty1	1	0.00850706	-2.33974	0.007	0.059	1	DG_Untrained	Lefty1	Regions
Arhgdig	2	0.00858268	-0.980664	0.083	0.168	1	DG_Untrained	Arhgdig	Regions
Rapgef4	2	0.00859207	-0.726135	0.138	0.238	1	DG_Untrained	Rapgef4	Regions
Mgat3	1	0.00866129	-0.97495	0.055	0.134	1	DG_Untrained	Mgat3	Regions
Emc7	1	0.00867462	-0.810739	0.103	0.195	1	DG_Untrained	Emc7	Regions
Psd3	2	0.00870758	-0.699176	0.138	0.237	1	DG_Untrained	Psd3	Regions
Hdac1		0.00873534	0.887547	0.131	0.067	1	DG_Untrained	Hdac1	Regions
Gatm		0.00892118	-1.30145	0.069	0.148	1	DG_Untrained	Gatm	Regions
Cbfa2t3	1	0.0089359	1.5429	0.055	0.019	1	DG_Untrained	Cbfa2t3	Regions
Itm2c	3	0.00904323	-0.412433	0.572	0.645	1	DG_Untrained	Itm2c	Regions
Il1r1		0.00912317	1.95794	0.041	0.012	1	DG_Untrained	Il1r1	Regions
Grem2		0.00920223	1.89082	0.041	0.012	1	DG_Untrained	Grem2	Regions
Efcab2		0.00920223	1.89082	0.041	0.012	1	DG_Untrained	Efcab2	Regions
Lrrc3b		0.00920223	1.89082	0.041	0.012	1	DG_Untrained	Lrrc3b	Regions
Abcc4		0.00920223	1.89082	0.041	0.012	1	DG_Untrained	Abcc4	Regions
Pls3	1	0.00920251	-1.02594	0.097	0.182	1	DG_Untrained	Pls3	Regions
Tmed4		0.00925931	0.938827	0.152	0.084	1	DG_Untrained	Tmed4	Regions
Thrsp	1	0.00932981	0.857007	0.145	0.078	1	DG_Untrained	Thrsp	Regions
Whrn		0.00935841	1.73554	0.048	0.015	1	DG_Untrained	Whrn	Regions
Tox3		0.00935841	1.73554	0.048	0.015	1	DG_Untrained	Tox3	Regions
Mpst		0.00935841	1.73554	0.048	0.015	1	DG_Untrained	Mpst	Regions
Nrsn1		0.00940143	-0.903988	0.131	0.222	1	DG_Untrained	Nrsn1	Regions
Maneal		0.00941611	1.00233	0.131	0.069	1	DG_Untrained	Maneal	Regions
Chic1	2	0.00953017	1.27986	0.09	0.04	1	DG_Untrained	Chic1	Regions
Tafa1	1	0.00955189	-1.12007	0.048	0.122	1	DG_Untrained	Tafa1	Regions
Eef1a1	3	0.00956535	0.179909	0.972	0.948	1	DG_Untrained	Eef1a1	Regions
Ldha	1	0.00964586	-0.551619	0.269	0.381	1	DG_Untrained	Ldha	Regions
Mta2		0.00984166	1.2041	0.103	0.05	1	DG_Untrained	Mta2	Regions
Prex2		0.00985744	1.16439	0.09	0.04	1	DG_Untrained	Prex2	Regions
Elob	3	0.00989646	-0.329346	0.524	0.627	1	DG_Untrained	Elob	Regions
Frrs1l	1	0.00990178	-0.762286	0.159	0.256	1	DG_Untrained	Frrs1l	Regions
Cebpb	1	0.00992925	1.00685	0.124	0.064	1	DG_Untrained	Cebpb	Regions

## Sheet: Trained_Neg_Spatial
Gene	num	p_val	avg_log2FC	pct.1	pct.2	p_val_adj	cluster	gene	analysis_group
Bc1		1.05017e-34	-1.35748	0.992	0.995	1.32122e-30	Trained_Neg	Bc1	eYFP
Gt(ROSA)26Sor		6.20789e-27	-6.7412	0	0.256	7.81014e-23	Trained_Neg	Gt(ROSA)26Sor	eYFP
Ttr		1.54844e-24	-1.20787	0.538	0.875	1.9481e-20	Trained_Neg	Ttr	eYFP
Oxt		5.27525e-12	4.80593	0.081	0.002	6.6368e-08	Trained_Neg	Oxt	eYFP
Cox8a		1.00847e-10	0.375079	0.969	0.938	1.26876e-06	Trained_Neg	Cox8a	eYFP
Cpe		1.36687e-08	0.341683	0.969	0.956	0.000171966	Trained_Neg	Cpe	eYFP
Gm42418		2.15298e-08	-0.796694	0.367	0.529	0.000270866	Trained_Neg	Gm42418	eYFP
Cst3		4.02125e-08	0.527905	0.963	0.967	0.000505913	Trained_Neg	Cst3	eYFP
Pantr1		5.76337e-08	0.955627	0.339	0.187	0.00072509	Trained_Neg	Pantr1	eYFP
Ndufa4		5.85912e-08	0.385586	0.887	0.814	0.000737136	Trained_Neg	Ndufa4	eYFP
Atp1a3		7.63348e-08	-0.429569	0.654	0.798	0.000960368	Trained_Neg	Atp1a3	eYFP
Uqcr11		1.16002e-07	0.502047	0.738	0.596	0.00145942	Trained_Neg	Uqcr11	eYFP
Cops9		1.21605e-07	0.6149	0.575	0.422	0.00152991	Trained_Neg	Cops9	eYFP
Cox7c		1.34482e-07	0.377705	0.869	0.768	0.00169192	Trained_Neg	Cox7c	eYFP
Slc38a3		1.788e-07	1.58645	0.144	0.049	0.00224948	Trained_Neg	Slc38a3	eYFP
Mt3		1.85369e-07	0.363656	0.95	0.918	0.00233213	Trained_Neg	Mt3	eYFP
Fau		2.47505e-07	0.416659	0.798	0.678	0.00311386	Trained_Neg	Fau	eYFP
Uqcr10		7.36206e-07	0.493529	0.635	0.481	0.00926221	Trained_Neg	Uqcr10	eYFP
Pkm		8.88534e-07	0.42161	0.761	0.608	0.0111786	Trained_Neg	Pkm	eYFP
Rplp1		8.94073e-07	0.29235	0.958	0.944	0.0112483	Trained_Neg	Rplp1	eYFP
Cox5b		9.62507e-07	0.356229	0.798	0.68	0.0121093	Trained_Neg	Cox5b	eYFP
Elob		1.03062e-06	0.452895	0.701	0.557	0.0129662	Trained_Neg	Elob	eYFP
Atp5j2		1.03287e-06	0.455864	0.722	0.596	0.0129945	Trained_Neg	Atp5j2	eYFP
Hcrt		1.16847e-06	1.64968	0.121	0.039	0.0147005	Trained_Neg	Hcrt	eYFP
AC149090	1	1.87501e-06	0.782446	0.365	0.23	0.0235895	Trained_Neg	AC149090.1	eYFP
Rpl13		2.29211e-06	0.354285	0.824	0.69	0.0288371	Trained_Neg	Rpl13	eYFP
Uqcrq		2.65835e-06	0.484006	0.654	0.502	0.0334447	Trained_Neg	Uqcrq	eYFP
Rpl37		3.65294e-06	0.343825	0.871	0.796	0.0459576	Trained_Neg	Rpl37	eYFP
Rpl36		4.43118e-06	0.489909	0.627	0.476	0.0557487	Trained_Neg	Rpl36	eYFP
Rps12		5.26742e-06	0.384724	0.643	0.47	0.0662694	Trained_Neg	Rps12	eYFP
Slc1a2		6.18838e-06	0.429987	0.808	0.752	0.077856	Trained_Neg	Slc1a2	eYFP
S1pr1		6.60176e-06	1.06784	0.189	0.09	0.0830568	Trained_Neg	S1pr1	eYFP
Rps20		6.88619e-06	0.424182	0.682	0.522	0.0866352	Trained_Neg	Rps20	eYFP
Ndufb1-ps		7.75945e-06	0.408239	0.622	0.488	0.0976216	Trained_Neg	Ndufb1-ps	eYFP
Rpl21		1.16084e-05	0.3861	0.848	0.767	0.146046	Trained_Neg	Rpl21	eYFP
Glo1		1.18445e-05	0.619223	0.404	0.269	0.149015	Trained_Neg	Glo1	eYFP
Atp5a1		1.24905e-05	0.323575	0.798	0.663	0.157143	Trained_Neg	Atp5a1	eYFP
Rpl11		1.4063e-05	0.384059	0.698	0.539	0.176927	Trained_Neg	Rpl11	eYFP
Rpl35a		1.40658e-05	0.359496	0.751	0.611	0.176962	Trained_Neg	Rpl35a	eYFP
Atp5e		1.72894e-05	0.351223	0.756	0.622	0.217518	Trained_Neg	Atp5e	eYFP
Rps17		1.80218e-05	0.467973	0.549	0.401	0.226732	Trained_Neg	Rps17	eYFP
Timm8b		1.90148e-05	0.51847	0.467	0.332	0.239226	Trained_Neg	Timm8b	eYFP
Hspe1		1.9179e-05	0.564385	0.375	0.243	0.24129	Trained_Neg	Hspe1	eYFP
Rgs10		2.29327e-05	1.10407	0.171	0.082	0.288517	Trained_Neg	Rgs10	eYFP
Atp5j		2.3543e-05	0.376281	0.682	0.548	0.296195	Trained_Neg	Atp5j	eYFP
Ntsr2		2.43213e-05	0.829603	0.32	0.209	0.305987	Trained_Neg	Ntsr2	eYFP
Traf4		2.51093e-05	4.26161	0.029	0	0.3159	Trained_Neg	Traf4	eYFP
Mag		2.79787e-05	0.84171	0.228	0.126	0.351999	Trained_Neg	Mag	eYFP
mt-Nd2		2.8736e-05	-0.28701	0.979	0.982	0.361527	Trained_Neg	mt-Nd2	eYFP
Atp1a2		3.23224e-05	0.494448	0.507	0.374	0.406648	Trained_Neg	Atp1a2	eYFP
Hint1		3.54276e-05	0.384044	0.591	0.437	0.445714	Trained_Neg	Hint1	eYFP
Fasn		3.55786e-05	0.698346	0.299	0.186	0.447615	Trained_Neg	Fasn	eYFP
Oaz1		3.749e-05	0.314977	0.638	0.481	0.471661	Trained_Neg	Oaz1	eYFP
Ndufc1		3.83545e-05	0.454259	0.543	0.407	0.482538	Trained_Neg	Ndufc1	eYFP
Jag1		5.92773e-05	4.26161	0.026	0	0.745768	Trained_Neg	Jag1	eYFP
Prim1		5.92898e-05	4.13608	0.026	0	0.745925	Trained_Neg	Prim1	eYFP
Fam228b		5.92898e-05	4.13608	0.026	0	0.745925	Trained_Neg	Fam228b	eYFP
Ccdc141		5.99956e-05	3.48401	0.031	0.002	0.754805	Trained_Neg	Ccdc141	eYFP
Pla2g7		6.02137e-05	0.724746	0.273	0.166	0.757548	Trained_Neg	Pla2g7	eYFP
Mt1		6.3973e-05	0.466503	0.895	0.86	0.804845	Trained_Neg	Mt1	eYFP
Atp6v1e1		6.69152e-05	0.403493	0.598	0.445	0.841861	Trained_Neg	Atp6v1e1	eYFP
Cox6c		7.19246e-05	0.281406	0.908	0.846	0.904883	Trained_Neg	Cox6c	eYFP
Rpl18		7.80925e-05	0.528129	0.462	0.34	0.982481	Trained_Neg	Rpl18	eYFP
Pim3		8.25349e-05	1.40102	0.094	0.034	1	Trained_Neg	Pim3	eYFP
Cox7a2		9.31758e-05	0.343271	0.727	0.632	1	Trained_Neg	Cox7a2	eYFP
Rps11		9.38998e-05	0.402476	0.588	0.453	1	Trained_Neg	Rps11	eYFP
Gm15417		9.54226e-05	2.19122	0.05	0.01	1	Trained_Neg	Gm15417	eYFP
Uqcc2		0.000111031	0.460923	0.475	0.348	1	Trained_Neg	Uqcc2	eYFP
Neu4		0.000112467	2.89904	0.034	0.003	1	Trained_Neg	Neu4	eYFP
Clu		0.000120507	0.454798	0.751	0.683	1	Trained_Neg	Clu	eYFP
Smdt1		0.00012668	0.531946	0.425	0.312	1	Trained_Neg	Smdt1	eYFP
Fth1		0.000127454	0.197784	0.997	1	1	Trained_Neg	Fth1	eYFP
Gng13		0.000135996	0.594774	0.307	0.199	1	Trained_Neg	Gng13	eYFP
Fabp5		0.00013697	0.437994	0.407	0.278	1	Trained_Neg	Fabp5	eYFP
C130036L24Rik		0.000140335	4.58354	0.024	0	1	Trained_Neg	C130036L24Rik	eYFP
Il10rb		0.000140349	3.99858	0.024	0	1	Trained_Neg	Il10rb	eYFP
Gm46430		0.000140358	3.37709	0.029	0.002	1	Trained_Neg	Gm46430	eYFP
Gkn3		0.000140741	3.26161	0.029	0.002	1	Trained_Neg	Gkn3	eYFP
Sowahc		0.000140741	3.26161	0.029	0.002	1	Trained_Neg	Sowahc	eYFP
Rpl30		0.000147019	0.32222	0.654	0.512	1	Trained_Neg	Rpl30	eYFP
Atp5mpl		0.000155249	0.367994	0.667	0.548	1	Trained_Neg	Atp5mpl	eYFP
Rps15		0.000160544	0.283028	0.756	0.639	1	Trained_Neg	Rps15	eYFP
Mpeg1		0.000162344	2.03922	0.045	0.008	1	Trained_Neg	Mpeg1	eYFP
Ghitm		0.000174589	0.493205	0.451	0.337	1	Trained_Neg	Ghitm	eYFP
Rps14		0.000176274	0.259145	0.717	0.573	1	Trained_Neg	Rps14	eYFP
Elmod2		0.000177678	2.67665	0.037	0.005	1	Trained_Neg	Elmod2	eYFP
Phldb1		0.000180676	1.05516	0.123	0.056	1	Trained_Neg	Phldb1	eYFP
Rps27a		0.000187919	0.28485	0.756	0.647	1	Trained_Neg	Rps27a	eYFP
Ptn		0.000189677	0.4308	0.381	0.263	1	Trained_Neg	Ptn	eYFP
Atp5md		0.000192562	0.275956	0.885	0.828	1	Trained_Neg	Atp5md	eYFP
Rida		0.000196861	0.661854	0.226	0.133	1	Trained_Neg	Rida	eYFP
Slc6a1		0.000206504	0.528371	0.381	0.266	1	Trained_Neg	Slc6a1	eYFP
Garnl3		0.000209242	1.7311	0.066	0.02	1	Trained_Neg	Garnl3	eYFP
Gde1		0.000209961	0.60307	0.352	0.245	1	Trained_Neg	Gde1	eYFP
Ldhb		0.000227271	0.335815	0.638	0.493	1	Trained_Neg	Ldhb	eYFP
1110008P14Rik		0.000240774	0.530934	0.402	0.294	1	Trained_Neg	1110008P14Rik	eYFP
Grk2		0.000242692	0.612521	0.218	0.126	1	Trained_Neg	Grk2	eYFP
Ndufb9		0.00025563	0.389913	0.567	0.447	1	Trained_Neg	Ndufb9	eYFP
Car2		0.000283953	0.578676	0.331	0.225	1	Trained_Neg	Car2	eYFP
Rbm4		0.000292321	-2.16465	0.013	0.061	1	Trained_Neg	Rbm4	eYFP
Srp14		0.000292585	0.532261	0.367	0.259	1	Trained_Neg	Srp14	eYFP
Slc1a3		0.000320447	0.500897	0.441	0.33	1	Trained_Neg	Slc1a3	eYFP
Pvalb		0.000327356	0.814155	0.215	0.13	1	Trained_Neg	Pvalb	eYFP
A030001D20Rik		0.000329423	3.13608	0.026	0.002	1	Trained_Neg	A030001D20Rik	eYFP
Hus1		0.000329423	3.13608	0.026	0.002	1	Trained_Neg	Hus1	eYFP
Olfr287		0.000333326	3.99858	0.021	0	1	Trained_Neg	Olfr287	eYFP
Lrp4		0.000333359	3.84658	0.021	0	1	Trained_Neg	Lrp4	eYFP
Tfr2		0.000333359	3.84658	0.021	0	1	Trained_Neg	Tfr2	eYFP
Arhgdib		0.000333359	3.84658	0.021	0	1	Trained_Neg	Arhgdib	eYFP
E430018J23Rik		0.000333359	3.84658	0.021	0	1	Trained_Neg	E430018J23Rik	eYFP
Cplx3		0.000333359	3.84658	0.021	0	1	Trained_Neg	Cplx3	eYFP
Cmtm7		0.000333359	3.84658	0.021	0	1	Trained_Neg	Cmtm7	eYFP
Nup37		0.000333359	3.84658	0.021	0	1	Trained_Neg	Nup37	eYFP
Gpx8		0.000333359	3.84658	0.021	0	1	Trained_Neg	Gpx8	eYFP
Rps8		0.000356215	0.271687	0.738	0.622	1	Trained_Neg	Rps8	eYFP
Fam162a		0.000370657	0.94967	0.186	0.108	1	Trained_Neg	Fam162a	eYFP
Rps7		0.000373773	0.287727	0.672	0.558	1	Trained_Neg	Rps7	eYFP
Atox1		0.000379683	0.524648	0.307	0.205	1	Trained_Neg	Atox1	eYFP
Adgrb2		0.000403588	0.435643	0.433	0.322	1	Trained_Neg	Adgrb2	eYFP
Mlc1		0.000405548	0.573147	0.27	0.174	1	Trained_Neg	Mlc1	eYFP
Ckb		0.000455226	0.215188	0.94	0.901	1	Trained_Neg	Ckb	eYFP
Rpl9		0.000457522	0.277916	0.722	0.644	1	Trained_Neg	Rpl9	eYFP
Ttyh1		0.000470604	0.392126	0.415	0.299	1	Trained_Neg	Ttyh1	eYFP
Uqcrc1		0.000498855	0.471831	0.373	0.268	1	Trained_Neg	Uqcrc1	eYFP
Ndrg2		0.000508418	0.354723	0.522	0.406	1	Trained_Neg	Ndrg2	eYFP
Rps21		0.000518113	0.201241	0.927	0.916	1	Trained_Neg	Rps21	eYFP
6330403K07Rik		0.000520133	0.474343	0.388	0.281	1	Trained_Neg	6330403K07Rik	eYFP
Ndufa6		0.000554827	0.334545	0.535	0.404	1	Trained_Neg	Ndufa6	eYFP
Ndufa7		0.000559497	0.417733	0.462	0.35	1	Trained_Neg	Ndufa7	eYFP
Rpl39		0.000577833	0.313696	0.659	0.537	1	Trained_Neg	Rpl39	eYFP
Pfdn5		0.000593116	0.458471	0.462	0.36	1	Trained_Neg	Pfdn5	eYFP
Timm10b		0.000603349	0.755507	0.215	0.133	1	Trained_Neg	Timm10b	eYFP
Actg1		0.000604949	0.258305	0.89	0.859	1	Trained_Neg	Actg1	eYFP
Ndufb8		0.000608855	0.411106	0.512	0.402	1	Trained_Neg	Ndufb8	eYFP
Rps26		0.000620593	0.262551	0.654	0.529	1	Trained_Neg	Rps26	eYFP
Kdm3a		0.000623838	1.74078	0.052	0.015	1	Trained_Neg	Kdm3a	eYFP
Sparcl1		0.000629328	0.287912	0.801	0.747	1	Trained_Neg	Sparcl1	eYFP
Rps15a		0.000653555	0.331323	0.57	0.455	1	Trained_Neg	Rps15a	eYFP
Trim59		0.000677934	1.26161	0.052	0.015	1	Trained_Neg	Trim59	eYFP
Dnajc5		0.000730229	0.524648	0.273	0.179	1	Trained_Neg	Dnajc5	eYFP
Rtn4r		0.000730327	0.773513	0.178	0.103	1	Trained_Neg	Rtn4r	eYFP
Farp1		0.000732781	1.13122	0.092	0.039	1	Trained_Neg	Farp1	eYFP
Cmtm5		0.000735397	0.632257	0.155	0.084	1	Trained_Neg	Cmtm5	eYFP
Bsg		0.000736672	0.304066	0.554	0.429	1	Trained_Neg	Bsg	eYFP
Atp10a		0.000771767	2.99858	0.024	0.002	1	Trained_Neg	Atp10a	eYFP
Als2cl		0.000771767	2.99858	0.024	0.002	1	Trained_Neg	Als2cl	eYFP
Gpr19		0.000786721	1.52465	0.066	0.023	1	Trained_Neg	Gpr19	eYFP
Micos10		0.000793626	0.429558	0.391	0.284	1	Trained_Neg	Micos10	eYFP
Pkn1		0.000794601	1.42872	0.073	0.028	1	Trained_Neg	Pkn1	eYFP
Cd300c2		0.000795406	3.84658	0.018	0	1	Trained_Neg	Cd300c2	eYFP
Nckap1l		0.000795406	3.84658	0.018	0	1	Trained_Neg	Nckap1l	eYFP
Esco1		0.000795406	3.84658	0.018	0	1	Trained_Neg	Esco1	eYFP
2410022M11Rik		0.000795428	3.99858	0.018	0	1	Trained_Neg	2410022M11Rik	eYFP
Arid5a		0.000795456	3.67665	0.018	0	1	Trained_Neg	Arid5a	eYFP
Gbp7		0.000795456	3.67665	0.018	0	1	Trained_Neg	Gbp7	eYFP
Zfp658		0.000795456	3.67665	0.018	0	1	Trained_Neg	Zfp658	eYFP
Map2		0.000804054	0.387821	0.402	0.289	1	Trained_Neg	Map2	eYFP
Zcchc24		0.000885589	0.962955	0.123	0.062	1	Trained_Neg	Zcchc24	eYFP
Ndufa5		0.000921924	0.339387	0.499	0.384	1	Trained_Neg	Ndufa5	eYFP
Cox17		0.000970744	0.398051	0.362	0.256	1	Trained_Neg	Cox17	eYFP
Rpl4		0.00100289	0.308112	0.646	0.534	1	Trained_Neg	Rpl4	eYFP
Rpl24		0.00101749	0.224633	0.619	0.484	1	Trained_Neg	Rpl24	eYFP
H2afx		0.00104505	1.09169	0.097	0.044	1	Trained_Neg	H2afx	eYFP
Cox6a1		0.00107011	0.263935	0.798	0.714	1	Trained_Neg	Cox6a1	eYFP
Tomm7		0.00108605	0.413617	0.409	0.307	1	Trained_Neg	Tomm7	eYFP
Vapa		0.00109712	0.439951	0.297	0.199	1	Trained_Neg	Vapa	eYFP
Gpx4		0.00111803	0.297579	0.64	0.522	1	Trained_Neg	Gpx4	eYFP
Appl2		0.00112993	0.968832	0.136	0.074	1	Trained_Neg	Appl2	eYFP
Phgdh		0.00113815	0.972107	0.126	0.066	1	Trained_Neg	Phgdh	eYFP
Atp5o		0.00114041	0.343629	0.525	0.415	1	Trained_Neg	Atp5o	eYFP
Rpl22l1		0.0011412	0.299369	0.52	0.404	1	Trained_Neg	Rpl22l1	eYFP
Lamtor4		0.00116187	0.543385	0.223	0.14	1	Trained_Neg	Lamtor4	eYFP
Ndufa2		0.001162	0.426811	0.459	0.366	1	Trained_Neg	Ndufa2	eYFP
Dgkz		0.00119359	0.466804	0.391	0.299	1	Trained_Neg	Dgkz	eYFP
Rpl41		0.00123487	0.205615	0.898	0.865	1	Trained_Neg	Rpl41	eYFP
Rac1		0.00124995	0.350423	0.501	0.397	1	Trained_Neg	Rac1	eYFP
Rapgef4		0.00125559	0.502884	0.281	0.187	1	Trained_Neg	Rapgef4	eYFP
Ndufv3		0.00127674	0.41491	0.386	0.284	1	Trained_Neg	Ndufv3	eYFP
Josd2		0.00128676	0.634831	0.165	0.095	1	Trained_Neg	Josd2	eYFP
1700096K18Rik		0.00132619	2.55112	0.026	0.003	1	Trained_Neg	1700096K18Rik	eYFP
Agmo		0.00132619	2.55112	0.026	0.003	1	Trained_Neg	Agmo	eYFP
Nfil3		0.00132619	2.55112	0.026	0.003	1	Trained_Neg	Nfil3	eYFP
Rbmx2		0.00132619	2.55112	0.026	0.003	1	Trained_Neg	Rbmx2	eYFP
Atp6v0b		0.00143031	0.328728	0.48	0.371	1	Trained_Neg	Atp6v0b	eYFP
Selenof		0.00145298	0.429639	0.352	0.255	1	Trained_Neg	Selenof	eYFP
Rasd1		0.00148331	0.802182	0.136	0.074	1	Trained_Neg	Rasd1	eYFP
Noct		0.00153043	0.676651	0.168	0.099	1	Trained_Neg	Noct	eYFP
Rps16		0.00156332	0.307057	0.64	0.527	1	Trained_Neg	Rps16	eYFP
Abhd8		0.00164121	0.497482	0.276	0.187	1	Trained_Neg	Abhd8	eYFP
Rpl12		0.0016693	0.265672	0.514	0.391	1	Trained_Neg	Rpl12	eYFP
Ndufb4		0.00170227	0.403275	0.493	0.406	1	Trained_Neg	Ndufb4	eYFP
Ndufs6		0.00171582	0.437076	0.333	0.24	1	Trained_Neg	Ndufs6	eYFP
Slc25a5		0.00171841	0.374861	0.438	0.335	1	Trained_Neg	Slc25a5	eYFP
Pwp1		0.00172496	1.8693	0.039	0.01	1	Trained_Neg	Pwp1	eYFP
Zdhhc3		0.00172605	1.02812	0.094	0.044	1	Trained_Neg	Zdhhc3	eYFP
Rpl37a		0.00175176	0.180743	0.764	0.655	1	Trained_Neg	Rpl37a	eYFP
Bex3		0.0018012	0.31147	0.404	0.297	1	Trained_Neg	Bex3	eYFP
Omg		0.00181012	0.729763	0.197	0.125	1	Trained_Neg	Omg	eYFP
Hmgb2		0.00181041	2.84658	0.021	0.002	1	Trained_Neg	Hmgb2	eYFP
Aebp1		0.00181041	2.84658	0.021	0.002	1	Trained_Neg	Aebp1	eYFP
Zfp65		0.00181041	2.84658	0.021	0.002	1	Trained_Neg	Zfp65	eYFP
Mc4r		0.00181041	2.84658	0.021	0.002	1	Trained_Neg	Mc4r	eYFP
Dkk3		0.0018562	0.449686	0.273	0.182	1	Trained_Neg	Dkk3	eYFP
Ly6c1		0.00186254	0.861866	0.176	0.108	1	Trained_Neg	Ly6c1	eYFP
Csf1r		0.00186709	0.956759	0.121	0.064	1	Trained_Neg	Csf1r	eYFP
Colgalt2		0.00191012	3.67665	0.016	0	1	Trained_Neg	Colgalt2	eYFP
N4bp2os		0.00191012	3.67665	0.016	0	1	Trained_Neg	N4bp2os	eYFP
Atp6ap1l		0.00191012	3.67665	0.016	0	1	Trained_Neg	Atp6ap1l	eYFP
Prrg1		0.00191012	3.67665	0.016	0	1	Trained_Neg	Prrg1	eYFP
Vwc2l		0.00191019	3.48401	0.016	0	1	Trained_Neg	Vwc2l	eYFP
Tmem53		0.00191019	3.48401	0.016	0	1	Trained_Neg	Tmem53	eYFP
Slc2a5		0.00191019	3.48401	0.016	0	1	Trained_Neg	Slc2a5	eYFP
A630072M18Rik		0.00191019	3.48401	0.016	0	1	Trained_Neg	A630072M18Rik	eYFP
Gsap		0.00191019	3.48401	0.016	0	1	Trained_Neg	Gsap	eYFP
Trim56		0.00191019	3.48401	0.016	0	1	Trained_Neg	Trim56	eYFP
Ogg1		0.00191019	3.48401	0.016	0	1	Trained_Neg	Ogg1	eYFP
Gm19744		0.00191019	3.48401	0.016	0	1	Trained_Neg	Gm19744	eYFP
S1pr2		0.00191019	3.48401	0.016	0	1	Trained_Neg	S1pr2	eYFP
Gm39326		0.00191019	3.48401	0.016	0	1	Trained_Neg	Gm39326	eYFP
Snx33		0.00191019	3.48401	0.016	0	1	Trained_Neg	Snx33	eYFP
Gm19531		0.00191019	3.48401	0.016	0	1	Trained_Neg	Gm19531	eYFP
Ccnjl		0.00191019	3.48401	0.016	0	1	Trained_Neg	Ccnjl	eYFP
4732414G09Rik		0.00191019	3.48401	0.016	0	1	Trained_Neg	4732414G09Rik	eYFP
Gmnn		0.00191019	3.48401	0.016	0	1	Trained_Neg	Gmnn	eYFP
Gm32618		0.00191019	3.48401	0.016	0	1	Trained_Neg	Gm32618	eYFP
Hcls1		0.00191019	3.48401	0.016	0	1	Trained_Neg	Hcls1	eYFP
Stk32a		0.00191019	3.48401	0.016	0	1	Trained_Neg	Stk32a	eYFP
Cables1		0.0019972	1.59419	0.042	0.011	1	Trained_Neg	Cables1	eYFP
Ier3ip1		0.00205491	0.676651	0.176	0.107	1	Trained_Neg	Ier3ip1	eYFP
Scrg1		0.0020737	0.94674	0.105	0.053	1	Trained_Neg	Scrg1	eYFP
Mrps21		0.00209133	0.574772	0.265	0.184	1	Trained_Neg	Mrps21	eYFP
Rmnd1		0.00214219	1.67665	0.045	0.013	1	Trained_Neg	Rmnd1	eYFP
Wdr1		0.00217156	0.521134	0.281	0.197	1	Trained_Neg	Wdr1	eYFP
Tma7		0.00217421	0.370761	0.415	0.309	1	Trained_Neg	Tma7	eYFP
Wdr3		0.00229446	1.60265	0.047	0.015	1	Trained_Neg	Wdr3	eYFP
Nop56		0.00233706	0.728182	0.142	0.08	1	Trained_Neg	Nop56	eYFP
Gramd4		0.00237639	1.60954	0.05	0.016	1	Trained_Neg	Gramd4	eYFP
Bin1		0.00238108	0.352762	0.325	0.23	1	Trained_Neg	Bin1	eYFP
Coq4		0.00238776	1.30892	0.071	0.03	1	Trained_Neg	Coq4	eYFP
Pdcd5		0.00241531	0.692248	0.215	0.143	1	Trained_Neg	Pdcd5	eYFP
Zcchc18		0.00242336	0.432726	0.391	0.299	1	Trained_Neg	Zcchc18	eYFP
Hbb-bs		0.00243285	0.457206	0.32	0.233	1	Trained_Neg	Hbb-bs	eYFP
Rpl36a		0.00248919	0.356131	0.423	0.32	1	Trained_Neg	Rpl36a	eYFP
Chil1		0.00249228	2.05516	0.031	0.007	1	Trained_Neg	Chil1	eYFP
Mvd		0.00249695	1.36853	0.05	0.016	1	Trained_Neg	Mvd	eYFP
Tcf4		0.00251775	0.489024	0.373	0.286	1	Trained_Neg	Tcf4	eYFP
Mpnd		0.00254115	0.676651	0.142	0.08	1	Trained_Neg	Mpnd	eYFP
Enkd1		0.00254356	1.79213	0.031	0.007	1	Trained_Neg	Enkd1	eYFP
Srp9		0.00255458	0.474462	0.265	0.181	1	Trained_Neg	Srp9	eYFP
Tmsb10		0.00256149	0.423046	0.457	0.36	1	Trained_Neg	Tmsb10	eYFP
Kctd17		0.00258187	0.452436	0.265	0.181	1	Trained_Neg	Kctd17	eYFP
Rev3l		0.00259496	1.35472	0.058	0.021	1	Trained_Neg	Rev3l	eYFP
Rps4x		0.00262607	0.284771	0.533	0.425	1	Trained_Neg	Rps4x	eYFP
Chac2		0.00263448	1.29332	0.058	0.021	1	Trained_Neg	Chac2	eYFP
1190005I06Rik		0.00263816	1.26161	0.06	0.023	1	Trained_Neg	1190005I06Rik	eYFP
Rab12		0.00264002	0.582324	0.181	0.112	1	Trained_Neg	Rab12	eYFP
Tomm5		0.00266384	0.460443	0.349	0.261	1	Trained_Neg	Tomm5	eYFP
Coa3		0.00269305	0.58994	0.26	0.182	1	Trained_Neg	Coa3	eYFP
Ctsz		0.00278554	1.01545	0.105	0.054	1	Trained_Neg	Ctsz	eYFP
Rps29		0.00286524	-0.201049	0.845	0.908	1	Trained_Neg	Rps29	eYFP
Sec61g		0.00289625	0.458604	0.375	0.289	1	Trained_Neg	Sec61g	eYFP
AW047730		0.00293948	0.734367	0.123	0.067	1	Trained_Neg	AW047730	eYFP
Tspan2		0.00294081	0.826677	0.165	0.102	1	Trained_Neg	Tspan2	eYFP
Clk1		0.00296105	0.632257	0.22	0.148	1	Trained_Neg	Clk1	eYFP
Hopx		0.00299533	0.454259	0.241	0.163	1	Trained_Neg	Hopx	eYFP
Agbl5		0.00299582	2.41362	0.024	0.003	1	Trained_Neg	Agbl5	eYFP
Reep6		0.00299582	2.41362	0.024	0.003	1	Trained_Neg	Reep6	eYFP
Sall1		0.00304744	1.77619	0.034	0.008	1	Trained_Neg	Sall1	eYFP
Zfp110		0.00307173	1.67665	0.034	0.008	1	Trained_Neg	Zfp110	eYFP
Apbb1		0.00308707	0.350881	0.438	0.342	1	Trained_Neg	Apbb1	eYFP
Tmem223		0.00310031	0.601689	0.176	0.108	1	Trained_Neg	Tmem223	eYFP
Selplg		0.00311038	0.998579	0.087	0.041	1	Trained_Neg	Selplg	eYFP
Ptms		0.00311393	-0.325834	0.504	0.581	1	Trained_Neg	Ptms	eYFP
AI413582		0.00318231	0.69741	0.168	0.103	1	Trained_Neg	AI413582	eYFP
Gabra1		0.00320259	0.336576	0.341	0.246	1	Trained_Neg	Gabra1	eYFP
Mapk1ip1		0.00322418	0.738052	0.121	0.066	1	Trained_Neg	Mapk1ip1	eYFP
Nav3		0.0032695	0.577116	0.105	0.054	1	Trained_Neg	Nav3	eYFP
Npdc1		0.00331028	0.419092	0.415	0.328	1	Trained_Neg	Npdc1	eYFP
Rpl31		0.00333012	0.28166	0.549	0.448	1	Trained_Neg	Rpl31	eYFP
Rps24		0.0033558	0.254299	0.732	0.654	1	Trained_Neg	Rps24	eYFP
Ndufb10		0.00335754	0.275289	0.375	0.271	1	Trained_Neg	Ndufb10	eYFP
Selenot		0.00337514	0.482382	0.265	0.186	1	Trained_Neg	Selenot	eYFP
Neat1		0.00343396	0.846576	0.134	0.077	1	Trained_Neg	Neat1	eYFP
mt-Nd1		0.00344253	-0.179015	0.982	0.99	1	Trained_Neg	mt-Nd1	eYFP
Htr1b		0.00345313	1.77619	0.037	0.01	1	Trained_Neg	Htr1b	eYFP
Ahcyl1		0.00348603	0.337627	0.349	0.253	1	Trained_Neg	Ahcyl1	eYFP
Uba52		0.00356363	0.329047	0.549	0.46	1	Trained_Neg	Uba52	eYFP
Dennd6a		0.00357082	1.04589	0.079	0.036	1	Trained_Neg	Dennd6a	eYFP
Gabarapl2		0.00357356	0.294602	0.409	0.312	1	Trained_Neg	Gabarapl2	eYFP
Vcp		0.00358728	0.354723	0.318	0.227	1	Trained_Neg	Vcp	eYFP
Git1		0.00359039	0.337165	0.325	0.233	1	Trained_Neg	Git1	eYFP
Cycs		0.0035982	0.280424	0.423	0.323	1	Trained_Neg	Cycs	eYFP
C1qtnf4		0.00364814	0.371797	0.433	0.337	1	Trained_Neg	C1qtnf4	eYFP
Nelfcd		0.00376253	1.04589	0.076	0.034	1	Trained_Neg	Nelfcd	eYFP
Rtn1		0.00376462	-0.222903	0.835	0.877	1	Trained_Neg	Rtn1	eYFP
Emc4		0.00378034	0.463658	0.299	0.217	1	Trained_Neg	Emc4	eYFP
Acsbg1		0.0037956	0.589188	0.213	0.141	1	Trained_Neg	Acsbg1	eYFP
Ndufab1		0.00383992	0.389164	0.388	0.294	1	Trained_Neg	Ndufab1	eYFP
Sft2d2		0.00389585	1.50673	0.039	0.011	1	Trained_Neg	Sft2d2	eYFP
Rpl23		0.00392545	0.176005	0.717	0.604	1	Trained_Neg	Rpl23	eYFP
Gpm6b		0.00395988	0.281557	0.572	0.478	1	Trained_Neg	Gpm6b	eYFP
Cav1		0.0039801	1.35472	0.039	0.011	1	Trained_Neg	Cav1	eYFP
Gad1		0.00399336	0.431319	0.373	0.281	1	Trained_Neg	Gad1	eYFP
Egr1		0.00399991	0.624657	0.228	0.156	1	Trained_Neg	Egr1	eYFP
Pag1		0.00409975	1.59419	0.042	0.013	1	Trained_Neg	Pag1	eYFP
Mtpn		0.00410215	0.344381	0.32	0.232	1	Trained_Neg	Mtpn	eYFP
Hba-a1		0.00414081	0.490555	0.21	0.14	1	Trained_Neg	Hba-a1	eYFP
Plk3		0.00416792	2.13608	0.026	0.005	1	Trained_Neg	Plk3	eYFP
Man1a		0.00416993	1.2867	0.066	0.028	1	Trained_Neg	Man1a	eYFP
Ccdc174		0.00420598	1.74704	0.045	0.015	1	Trained_Neg	Ccdc174	eYFP
Mto1		0.00420598	1.67665	0.045	0.015	1	Trained_Neg	Mto1	eYFP
Rnf215		0.00422276	1.20717	0.066	0.028	1	Trained_Neg	Rnf215	eYFP
Mbd4		0.00424396	2.84658	0.018	0.002	1	Trained_Neg	Mbd4	eYFP
Tbc1d31		0.00424396	2.84658	0.018	0.002	1	Trained_Neg	Tbc1d31	eYFP
Mtln		0.00425221	0.639177	0.184	0.118	1	Trained_Neg	Mtln	eYFP
Dapp1		0.0042541	2.67665	0.018	0.002	1	Trained_Neg	Dapp1	eYFP
Zfp143		0.0042541	2.67665	0.018	0.002	1	Trained_Neg	Zfp143	eYFP
Foxf2		0.0042541	2.67665	0.018	0.002	1	Trained_Neg	Foxf2	eYFP
Ghr		0.0042541	2.67665	0.018	0.002	1	Trained_Neg	Ghr	eYFP
Galnt6		0.0042541	2.67665	0.018	0.002	1	Trained_Neg	Galnt6	eYFP
Mdc1		0.0042541	2.67665	0.018	0.002	1	Trained_Neg	Mdc1	eYFP
Malt1		0.0042541	2.67665	0.018	0.002	1	Trained_Neg	Malt1	eYFP
Entpd1		0.0042541	2.67665	0.018	0.002	1	Trained_Neg	Entpd1	eYFP
Ndufs5		0.0042829	0.286843	0.507	0.401	1	Trained_Neg	Ndufs5	eYFP
Nme1		0.00432452	0.361037	0.436	0.343	1	Trained_Neg	Nme1	eYFP
Slc25a33		0.00432954	0.776187	0.139	0.082	1	Trained_Neg	Slc25a33	eYFP
Lmo2		0.00435793	1.32051	0.06	0.025	1	Trained_Neg	Lmo2	eYFP
Abat		0.00439386	0.458011	0.244	0.169	1	Trained_Neg	Abat	eYFP
Snap91		0.00439552	0.463845	0.32	0.238	1	Trained_Neg	Snap91	eYFP
Bola2		0.00442542	0.454259	0.241	0.166	1	Trained_Neg	Bola2	eYFP
Ftl1		0.00442624	0.353496	0.438	0.343	1	Trained_Neg	Ftl1	eYFP
Ppil2		0.00444505	0.765919	0.129	0.074	1	Trained_Neg	Ppil2	eYFP
Ralgapa2		0.00445161	1.46515	0.047	0.016	1	Trained_Neg	Ralgapa2	eYFP
Zfp37		0.00445161	1.46515	0.047	0.016	1	Trained_Neg	Zfp37	eYFP
Tmem258		0.00446633	0.506726	0.239	0.164	1	Trained_Neg	Tmem258	eYFP
Psd		0.00448134	0.336422	0.583	0.498	1	Trained_Neg	Psd	eYFP
S100a1		0.00449083	0.419493	0.273	0.192	1	Trained_Neg	S100a1	eYFP
Pradc1		0.00454538	1.23304	0.058	0.023	1	Trained_Neg	Pradc1	eYFP
Scd2		0.00457804	0.26781	0.722	0.642	1	Trained_Neg	Scd2	eYFP
Mtfmt		0.00459428	1.29814	0.047	0.016	1	Trained_Neg	Mtfmt	eYFP
Accs		0.0046282	3.48401	0.013	0	1	Trained_Neg	Accs	eYFP
Uaca		0.0046282	3.48401	0.013	0	1	Trained_Neg	Uaca	eYFP
Ranbp3l		0.0046282	3.67665	0.013	0	1	Trained_Neg	Ranbp3l	eYFP
Asb11		0.0046282	3.48401	0.013	0	1	Trained_Neg	Asb11	eYFP
Sag		0.00462828	3.26161	0.013	0	1	Trained_Neg	Sag	eYFP
Rab29		0.00462828	3.26161	0.013	0	1	Trained_Neg	Rab29	eYFP
Vash2		0.00462828	3.26161	0.013	0	1	Trained_Neg	Vash2	eYFP
Angptl2		0.00462828	3.26161	0.013	0	1	Trained_Neg	Angptl2	eYFP
Tcp11l1		0.00462828	3.26161	0.013	0	1	Trained_Neg	Tcp11l1	eYFP
Gm16740		0.00462828	3.26161	0.013	0	1	Trained_Neg	Gm16740	eYFP
Eva1b		0.00462828	3.26161	0.013	0	1	Trained_Neg	Eva1b	eYFP
Med18		0.00462828	3.26161	0.013	0	1	Trained_Neg	Med18	eYFP
Stpg1		0.00462828	3.26161	0.013	0	1	Trained_Neg	Stpg1	eYFP
Nsun7		0.00462828	3.26161	0.013	0	1	Trained_Neg	Nsun7	eYFP
Zbed5		0.00462828	3.26161	0.013	0	1	Trained_Neg	Zbed5	eYFP
Clec5a		0.00462828	3.26161	0.013	0	1	Trained_Neg	Clec5a	eYFP
Fgd5		0.00462828	3.26161	0.013	0	1	Trained_Neg	Fgd5	eYFP
Ppp1r13l		0.00462828	3.26161	0.013	0	1	Trained_Neg	Ppp1r13l	eYFP
Sertad3		0.00462828	3.26161	0.013	0	1	Trained_Neg	Sertad3	eYFP
Det1		0.00462828	3.26161	0.013	0	1	Trained_Neg	Det1	eYFP
Dnhd1		0.00462828	3.26161	0.013	0	1	Trained_Neg	Dnhd1	eYFP
Ano1		0.00462828	3.26161	0.013	0	1	Trained_Neg	Ano1	eYFP
Vegfc		0.00462828	3.26161	0.013	0	1	Trained_Neg	Vegfc	eYFP
Nrp1		0.00462828	3.26161	0.013	0	1	Trained_Neg	Nrp1	eYFP
D630033O11Rik		0.00462828	3.26161	0.013	0	1	Trained_Neg	D630033O11Rik	eYFP
Ndufa4l2		0.00462828	3.26161	0.013	0	1	Trained_Neg	Ndufa4l2	eYFP
Col1a1		0.00462828	3.26161	0.013	0	1	Trained_Neg	Col1a1	eYFP
Meox1		0.00462828	3.26161	0.013	0	1	Trained_Neg	Meox1	eYFP
Map2k6		0.00462828	3.26161	0.013	0	1	Trained_Neg	Map2k6	eYFP
Pinx1		0.00462828	3.26161	0.013	0	1	Trained_Neg	Pinx1	eYFP
Tmem74		0.00462828	3.26161	0.013	0	1	Trained_Neg	Tmem74	eYFP
Myh11		0.00462828	3.26161	0.013	0	1	Trained_Neg	Myh11	eYFP
Ncam2		0.00462828	3.26161	0.013	0	1	Trained_Neg	Ncam2	eYFP
Fgd2		0.00462828	3.26161	0.013	0	1	Trained_Neg	Fgd2	eYFP
Slc5a7		0.00462828	3.26161	0.013	0	1	Trained_Neg	Slc5a7	eYFP
Asxl3		0.00462828	3.26161	0.013	0	1	Trained_Neg	Asxl3	eYFP
Bvht		0.00462828	3.26161	0.013	0	1	Trained_Neg	Bvht	eYFP
Fermt3		0.00462828	3.26161	0.013	0	1	Trained_Neg	Fermt3	eYFP
Ifit2		0.00462828	3.26161	0.013	0	1	Trained_Neg	Ifit2	eYFP
Fam122b		0.00462828	3.26161	0.013	0	1	Trained_Neg	Fam122b	eYFP
Atpif1		0.00469472	0.269811	0.588	0.493	1	Trained_Neg	Atpif1	eYFP
Dusp6		0.00470306	0.804975	0.115	0.064	1	Trained_Neg	Dusp6	eYFP
Exosc5		0.00470437	1.20021	0.055	0.021	1	Trained_Neg	Exosc5	eYFP
Aldh1a1		0.00471004	0.676651	0.118	0.066	1	Trained_Neg	Aldh1a1	eYFP
Stau1		0.0047806	0.939686	0.1	0.053	1	Trained_Neg	Stau1	eYFP
Uqcrfs1		0.00479441	0.349486	0.365	0.273	1	Trained_Neg	Uqcrfs1	eYFP
Arel1		0.00485437	0.65559	0.165	0.103	1	Trained_Neg	Arel1	eYFP
Acaca		0.00500237	0.947953	0.084	0.041	1	Trained_Neg	Acaca	eYFP
Timm13		0.00501493	0.334647	0.36	0.266	1	Trained_Neg	Timm13	eYFP
Slc17a7		0.00508441	-0.275222	0.572	0.639	1	Trained_Neg	Slc17a7	eYFP
Mgat1		0.00508704	0.71972	0.087	0.043	1	Trained_Neg	Mgat1	eYFP
Gm1673		0.00510244	0.460614	0.299	0.222	1	Trained_Neg	Gm1673	eYFP
Ndufa9		0.00521265	0.506726	0.176	0.112	1	Trained_Neg	Ndufa9	eYFP
Jmjd4		0.00522032	1.93969	0.029	0.007	1	Trained_Neg	Jmjd4	eYFP
Atp6ap1		0.00530239	0.328728	0.375	0.282	1	Trained_Neg	Atp6ap1	eYFP
Tmem59l		0.00538825	0.343095	0.373	0.284	1	Trained_Neg	Tmem59l	eYFP
Eif3k		0.00542975	0.465147	0.27	0.194	1	Trained_Neg	Eif3k	eYFP
Trp53		0.00565812	-1.35577	0.026	0.066	1	Trained_Neg	Trp53	eYFP
Ndufa13		0.00572991	0.228531	0.549	0.438	1	Trained_Neg	Ndufa13	eYFP
Hprt		0.00583617	0.521929	0.244	0.172	1	Trained_Neg	Hprt	eYFP
Polr3d		0.00584973	-1.90831	0.008	0.036	1	Trained_Neg	Polr3d	eYFP
Adat2		0.00587467	-3.23024	0	0.02	1	Trained_Neg	Adat2	eYFP
Nap1l1		0.00603856	0.338655	0.289	0.207	1	Trained_Neg	Nap1l1	eYFP
Rnf44		0.0060955	0.676651	0.163	0.103	1	Trained_Neg	Rnf44	eYFP
Mertk		0.00610527	1.79213	0.031	0.008	1	Trained_Neg	Mertk	eYFP
Igfbp3		0.00610527	1.79213	0.031	0.008	1	Trained_Neg	Igfbp3	eYFP
Mdh2		0.00611207	0.28317	0.462	0.363	1	Trained_Neg	Mdh2	eYFP
Ly6a		0.00616948	0.751939	0.134	0.08	1	Trained_Neg	Ly6a	eYFP
Mrpl52		0.00617219	0.524648	0.21	0.141	1	Trained_Neg	Mrpl52	eYFP
Phyhip		0.00619951	-0.756308	0.123	0.187	1	Trained_Neg	Phyhip	eYFP
Camk2n1		0.00634121	-0.243548	0.672	0.752	1	Trained_Neg	Camk2n1	eYFP
Lamp5		0.00642861	0.849983	0.123	0.072	1	Trained_Neg	Lamp5	eYFP
Rpl22		0.00651568	0.2911	0.386	0.294	1	Trained_Neg	Rpl22	eYFP
Slc2a1		0.00654606	0.871908	0.16	0.102	1	Trained_Neg	Slc2a1	eYFP
Rpsa		0.00655342	0.210713	0.591	0.489	1	Trained_Neg	Rpsa	eYFP
Cryab		0.00663443	0.48551	0.247	0.172	1	Trained_Neg	Cryab	eYFP
Mbd1		0.00667909	1.18361	0.066	0.03	1	Trained_Neg	Mbd1	eYFP
BC052040		0.00673168	2.26161	0.021	0.003	1	Trained_Neg	BC052040	eYFP
Kcnk13		0.00673168	2.26161	0.021	0.003	1	Trained_Neg	Kcnk13	eYFP
Manba		0.00674882	1.77619	0.034	0.01	1	Trained_Neg	Manba	eYFP
Ptpru		0.00681435	1.12916	0.066	0.03	1	Trained_Neg	Ptpru	eYFP
Cnot8		0.00685558	0.883102	0.11	0.062	1	Trained_Neg	Cnot8	eYFP
Cd81		0.0069327	0.346618	0.486	0.406	1	Trained_Neg	Cd81	eYFP
Wdr7		0.00696333	0.64459	0.199	0.136	1	Trained_Neg	Wdr7	eYFP
Arl16		0.00700382	1.18361	0.063	0.028	1	Trained_Neg	Arl16	eYFP
Cdc25b		0.00706877	1.31408	0.034	0.01	1	Trained_Neg	Cdc25b	eYFP
Scg3		0.00707428	0.419743	0.268	0.194	1	Trained_Neg	Scg3	eYFP
Lman1		0.00712194	1.12916	0.063	0.028	1	Trained_Neg	Lman1	eYFP
Rpl19		0.00723542	0.228213	0.719	0.639	1	Trained_Neg	Rpl19	eYFP
Serp2		0.00732568	0.472293	0.302	0.227	1	Trained_Neg	Serp2	eYFP
Snrnp35		0.00734083	1.59419	0.037	0.011	1	Trained_Neg	Snrnp35	eYFP
Inppl1		0.00734366	1.58354	0.037	0.011	1	Trained_Neg	Inppl1	eYFP
Cabp7		0.00738237	0.378971	0.318	0.238	1	Trained_Neg	Cabp7	eYFP
Ccpg1		0.00741573	0.805934	0.157	0.102	1	Trained_Neg	Ccpg1	eYFP
Atp5l		0.00745137	0.165974	0.693	0.591	1	Trained_Neg	Atp5l	eYFP
AY036118		0.00753079	-1.38224	0.026	0.064	1	Trained_Neg	AY036118	eYFP
Bbs2		0.00757987	1.20021	0.058	0.025	1	Trained_Neg	Bbs2	eYFP
Aurkaip1		0.0076643	0.454259	0.244	0.172	1	Trained_Neg	Aurkaip1	eYFP
Cln5		0.00772068	1.50673	0.039	0.013	1	Trained_Neg	Cln5	eYFP
Zfp35		0.00772068	1.50673	0.039	0.013	1	Trained_Neg	Zfp35	eYFP
Fam76b		0.00774065	1.11275	0.058	0.025	1	Trained_Neg	Fam76b	eYFP
Coa7		0.00778699	1.44219	0.039	0.013	1	Trained_Neg	Coa7	eYFP
Gpr34		0.00778699	1.44219	0.039	0.013	1	Trained_Neg	Gpr34	eYFP
Ppp1r1a		0.00795221	0.288835	0.42	0.325	1	Trained_Neg	Ppp1r1a	eYFP
Flywch1		0.00800714	0.443766	0.297	0.22	1	Trained_Neg	Flywch1	eYFP
Ftsj1		0.00801205	1.32873	0.05	0.02	1	Trained_Neg	Ftsj1	eYFP
Tomm34		0.00801531	0.53306	0.202	0.138	1	Trained_Neg	Tomm34	eYFP
Recql5		0.00802597	1.38714	0.042	0.015	1	Trained_Neg	Recql5	eYFP
Tsc22d4		0.00803879	0.561174	0.215	0.149	1	Trained_Neg	Tsc22d4	eYFP
Selenop		0.00805773	0.292736	0.36	0.271	1	Trained_Neg	Selenop	eYFP
Ptgds		0.00810339	-0.460852	0.483	0.563	1	Trained_Neg	Ptgds	eYFP
Osgepl1		0.0081155	1.33962	0.047	0.018	1	Trained_Neg	Osgepl1	eYFP
Slx1b		0.00811558	1.30468	0.042	0.015	1	Trained_Neg	Slx1b	eYFP
Lims2		0.00811558	1.30468	0.042	0.015	1	Trained_Neg	Lims2	eYFP
Gga1		0.00812483	0.704666	0.129	0.077	1	Trained_Neg	Gga1	eYFP
Rnf138		0.00817878	-1.51599	0.016	0.048	1	Trained_Neg	Rnf138	eYFP
Mogs		0.00822843	1.19122	0.05	0.02	1	Trained_Neg	Mogs	eYFP
Mapk8ip3		0.00829013	0.341915	0.346	0.263	1	Trained_Neg	Mapk8ip3	eYFP
Rasl11b		0.00829116	0.56562	0.163	0.105	1	Trained_Neg	Rasl11b	eYFP
Calml4		0.00838812	-3.02379	0	0.018	1	Trained_Neg	Calml4	eYFP
Rsph3a		0.00838812	-3.02379	0	0.018	1	Trained_Neg	Rsph3a	eYFP
2310002F09Rik		0.00838913	-2.90831	0	0.018	1	Trained_Neg	2310002F09Rik	eYFP
Snhg20		0.00840347	0.562994	0.15	0.094	1	Trained_Neg	Snhg20	eYFP
Svbp		0.00841442	0.83277	0.094	0.051	1	Trained_Neg	Svbp	eYFP
Canx		0.00843394	0.265395	0.409	0.314	1	Trained_Neg	Canx	eYFP
Hsp90b1		0.00848411	0.415887	0.255	0.182	1	Trained_Neg	Hsp90b1	eYFP
Dnajc19		0.00857534	0.698025	0.157	0.102	1	Trained_Neg	Dnajc19	eYFP
Nptn		0.0086053	0.230625	0.627	0.535	1	Trained_Neg	Nptn	eYFP
Igfbp7		0.00868695	1.05516	0.089	0.048	1	Trained_Neg	Igfbp7	eYFP
Npy		0.00873384	0.426673	0.273	0.204	1	Trained_Neg	Npy	eYFP
Wrnip1		0.00881199	0.837116	0.092	0.049	1	Trained_Neg	Wrnip1	eYFP
Ap2a1		0.00882628	0.33915	0.302	0.222	1	Trained_Neg	Ap2a1	eYFP
Dnm1		0.00888923	-0.186212	0.724	0.811	1	Trained_Neg	Dnm1	eYFP
Rpl35		0.00889405	0.237119	0.451	0.353	1	Trained_Neg	Rpl35	eYFP
Smc4		0.00890977	2.13608	0.024	0.005	1	Trained_Neg	Smc4	eYFP
Rps2		0.00895454	0.277952	0.549	0.458	1	Trained_Neg	Rps2	eYFP
Decr1		0.00895835	1.99858	0.024	0.005	1	Trained_Neg	Decr1	eYFP
Pnkd		0.00917321	0.401544	0.265	0.192	1	Trained_Neg	Pnkd	eYFP
Ctsl		0.00918102	0.50332	0.213	0.148	1	Trained_Neg	Ctsl	eYFP
Hnrnpa2b1		0.00921846	0.283809	0.491	0.404	1	Trained_Neg	Hnrnpa2b1	eYFP
Slc12a2		0.00930636	0.854988	0.1	0.056	1	Trained_Neg	Slc12a2	eYFP
Cavin3		0.00931682	0.939686	0.073	0.036	1	Trained_Neg	Cavin3	eYFP
Reps2		0.00938662	0.516187	0.199	0.136	1	Trained_Neg	Reps2	eYFP
Gria3		0.00941728	0.475604	0.239	0.171	1	Trained_Neg	Gria3	eYFP
Eif3f		0.00942954	0.407716	0.278	0.204	1	Trained_Neg	Eif3f	eYFP
Acsl5		0.00945686	-1.19782	0.037	0.077	1	Trained_Neg	Acsl5	eYFP
Adarb1		0.00961168	0.569736	0.226	0.161	1	Trained_Neg	Adarb1	eYFP
Chmp6		0.00963376	0.924579	0.087	0.046	1	Trained_Neg	Chmp6	eYFP
Idh3b		0.00967102	0.330591	0.352	0.273	1	Trained_Neg	Idh3b	eYFP
Gpr37l1		0.00970296	0.498559	0.276	0.21	1	Trained_Neg	Gpr37l1	eYFP
Dusp14		0.00978532	0.821041	0.1	0.056	1	Trained_Neg	Dusp14	eYFP
Dffb		0.00999506	2.67665	0.016	0.002	1	Trained_Neg	Dffb	eYFP
Folh1		0.00999506	2.67665	0.016	0.002	1	Trained_Neg	Folh1	eYFP
BC025920		0.00999506	2.67665	0.016	0.002	1	Trained_Neg	BC025920	eYFP
C230037L18Rik		0.00999506	2.67665	0.016	0.002	1	Trained_Neg	C230037L18Rik	eYFP

## Sheet: Trained_Pos_Spatial
Gene	num	p_val	avg_log2FC	pct.1	pct.2	p_val_adj	cluster	gene	analysis_group
Gt(ROSA)26Sor	1	2.23958e-99	3.42683	1	0.085	2.81762e-95	Trained_Pos	Gt(ROSA)26Sor	eYFP
Nmnat1		2.80527e-14	6.11249	0.063	0	3.52931e-10	Trained_Pos	Nmnat1	eYFP
Taf10		4.31079e-11	1.65716	0.392	0.12	5.4234e-07	Trained_Pos	Taf10	eYFP
Bc1	1	8.06875e-10	-1.27501	0.962	0.997	1.01513e-05	Trained_Pos	Bc1	eYFP
Rnase1		2.62779e-09	4.84945	0.051	0.001	3.30603e-05	Trained_Pos	Rnase1	eYFP
Gad2		4.41784e-09	1.49778	0.392	0.139	5.55809e-05	Trained_Pos	Gad2	eYFP
Sorl1		5.49468e-09	1.37161	0.468	0.191	6.91286e-05	Trained_Pos	Sorl1	eYFP
Slc32a1		1.59036e-08	1.80506	0.304	0.097	0.000200083	Trained_Pos	Slc32a1	eYFP
Rgs20		4.17398e-08	2.66503	0.127	0.02	0.000525128	Trained_Pos	Rgs20	eYFP
Cgrrf1		5.02697e-08	2.26449	0.177	0.038	0.000632443	Trained_Pos	Cgrrf1	eYFP
Tarsl2		5.51512e-08	2.30513	0.139	0.024	0.000693857	Trained_Pos	Tarsl2	eYFP
Polk		6.88247e-08	3.33488	0.076	0.007	0.000865884	Trained_Pos	Polk	eYFP
Dr1		7.18572e-08	1.91455	0.203	0.049	0.000904036	Trained_Pos	Dr1	eYFP
Zc3h18		7.80136e-08	2.52753	0.152	0.03	0.000981489	Trained_Pos	Zc3h18	eYFP
Syde2		1.05593e-07	4.26449	0.051	0.002	0.00132847	Trained_Pos	Syde2	eYFP
Fam228a		1.05593e-07	4.26449	0.051	0.002	0.00132847	Trained_Pos	Fam228a	eYFP
Col22a1		1.05593e-07	4.26449	0.051	0.002	0.00132847	Trained_Pos	Col22a1	eYFP
Tpd52l1		1.06832e-07	2.0421	0.215	0.057	0.00134405	Trained_Pos	Tpd52l1	eYFP
Anxa5		1.08106e-07	1.44346	0.304	0.1	0.00136009	Trained_Pos	Anxa5	eYFP
Zfp516		1.0918e-07	3.52753	0.051	0.002	0.0013736	Trained_Pos	Zfp516	eYFP
Mob3c		1.28481e-07	3.30513	0.063	0.004	0.00161642	Trained_Pos	Mob3c	eYFP
Lmbrd1		1.4944e-07	1.26449	0.405	0.162	0.00188011	Trained_Pos	Lmbrd1	eYFP
Stxbp5		3.69109e-07	1.68881	0.278	0.094	0.00464376	Trained_Pos	Stxbp5	eYFP
Otud3		7.3401e-07	4.52753	0.038	0.001	0.00923458	Trained_Pos	Otud3	eYFP
Hspb8		7.3401e-07	4.52753	0.038	0.001	0.00923458	Trained_Pos	Hspb8	eYFP
Pidd1		7.3401e-07	4.52753	0.038	0.001	0.00923458	Trained_Pos	Pidd1	eYFP
Eif4ebp1		7.3401e-07	4.52753	0.038	0.001	0.00923458	Trained_Pos	Eif4ebp1	eYFP
Col7a1		7.3401e-07	4.52753	0.038	0.001	0.00923458	Trained_Pos	Col7a1	eYFP
Bbs10		7.3401e-07	4.52753	0.038	0.001	0.00923458	Trained_Pos	Bbs10	eYFP
Kif19a		7.3401e-07	4.52753	0.038	0.001	0.00923458	Trained_Pos	Kif19a	eYFP
Acot4		7.3401e-07	4.52753	0.038	0.001	0.00923458	Trained_Pos	Acot4	eYFP
Scarf2		7.3401e-07	4.52753	0.038	0.001	0.00923458	Trained_Pos	Scarf2	eYFP
BC029722		8.13527e-07	1.40779	0.304	0.11	0.010235	Trained_Pos	BC029722	eYFP
Ltn1		1.46321e-06	2.13521	0.165	0.041	0.0184087	Trained_Pos	Ltn1	eYFP
Kcnmb2		1.48476e-06	3.84945	0.051	0.003	0.0186798	Trained_Pos	Kcnmb2	eYFP
Gm17066		1.48476e-06	3.84945	0.051	0.003	0.0186798	Trained_Pos	Gm17066	eYFP
Tnfrsf4		1.5692e-06	5.11249	0.025	0	0.019742	Trained_Pos	Tnfrsf4	eYFP
Zbtb49		1.5692e-06	5.11249	0.025	0	0.019742	Trained_Pos	Zbtb49	eYFP
Trpv4		1.5692e-06	5.11249	0.025	0	0.019742	Trained_Pos	Trpv4	eYFP
Gimap6		1.5692e-06	5.11249	0.025	0	0.019742	Trained_Pos	Gimap6	eYFP
Sfrp4		1.5692e-06	5.11249	0.025	0	0.019742	Trained_Pos	Sfrp4	eYFP
Ctnnbip1		1.81734e-06	1.84303	0.165	0.041	0.0228639	Trained_Pos	Ctnnbip1	eYFP
Fbxw5		1.91402e-06	1.52753	0.278	0.1	0.0240802	Trained_Pos	Fbxw5	eYFP
Arcn1		2.26238e-06	1.64617	0.228	0.072	0.028463	Trained_Pos	Arcn1	eYFP
Fnbp4		2.30155e-06	2.09868	0.152	0.036	0.0289558	Trained_Pos	Fnbp4	eYFP
Gm26881		2.53215e-06	2.46863	0.127	0.026	0.0318569	Trained_Pos	Gm26881	eYFP
Lamtor5		2.5453e-06	1.33639	0.329	0.133	0.0320224	Trained_Pos	Lamtor5	eYFP
Hspa9		2.70463e-06	1.0139	0.443	0.203	0.0340269	Trained_Pos	Hspa9	eYFP
Ybey		2.80814e-06	2.82709	0.089	0.013	0.0353293	Trained_Pos	Ybey	eYFP
5830408C22Rik		4.04978e-06	3.30513	0.063	0.007	0.0509502	Trained_Pos	5830408C22Rik	eYFP
Hmgcs1		4.39573e-06	1.30256	0.38	0.177	0.0553026	Trained_Pos	Hmgcs1	eYFP
Cdc23		4.82905e-06	1.79056	0.177	0.049	0.0607543	Trained_Pos	Cdc23	eYFP
Emc3		5.01001e-06	1.36403	0.291	0.112	0.0630309	Trained_Pos	Emc3	eYFP
Hexa		5.27109e-06	1.7081	0.19	0.056	0.0663156	Trained_Pos	Hexa	eYFP
Dnajc7		5.43386e-06	1.32822	0.304	0.121	0.0683634	Trained_Pos	Dnajc7	eYFP
Lmtk3		5.85349e-06	1.52753	0.228	0.076	0.0736428	Trained_Pos	Lmtk3	eYFP
Fto		6.46093e-06	1.37866	0.278	0.105	0.0812849	Trained_Pos	Fto	eYFP
Cfl2		7.07913e-06	1.47094	0.278	0.108	0.0890626	Trained_Pos	Cfl2	eYFP
Srrt		7.26457e-06	1.32317	0.278	0.105	0.0913955	Trained_Pos	Srrt	eYFP
Gap43		7.66972e-06	1.07632	0.367	0.161	0.0964927	Trained_Pos	Gap43	eYFP
Scap		7.98941e-06	1.49511	0.253	0.092	0.100515	Trained_Pos	Scap	eYFP
Klhl26		8.1835e-06	1.4919	0.241	0.085	0.102957	Trained_Pos	Klhl26	eYFP
Ufd1		8.24686e-06	1.4965	0.253	0.092	0.103754	Trained_Pos	Ufd1	eYFP
Clybl		8.33317e-06	2.01851	0.152	0.04	0.10484	Trained_Pos	Clybl	eYFP
Pdha1		8.40951e-06	1.08864	0.443	0.22	0.1058	Trained_Pos	Pdha1	eYFP
Zfp428		9.29813e-06	1.65306	0.203	0.065	0.11698	Trained_Pos	Zfp428	eYFP
Zkscan4		1.08149e-05	3.52753	0.051	0.004	0.136063	Trained_Pos	Zkscan4	eYFP
Ciao1		1.08363e-05	1.59262	0.203	0.065	0.136332	Trained_Pos	Ciao1	eYFP
Pard6b		1.10801e-05	3.26449	0.051	0.004	0.139398	Trained_Pos	Pard6b	eYFP
Gm26982		1.10801e-05	3.26449	0.051	0.004	0.139398	Trained_Pos	Gm26982	eYFP
Mdm2		1.11959e-05	1.84303	0.165	0.046	0.140856	Trained_Pos	Mdm2	eYFP
Ccdc66		1.13436e-05	2.87545	0.076	0.011	0.142713	Trained_Pos	Ccdc66	eYFP
Fam193b		1.14072e-05	1.69971	0.215	0.072	0.143515	Trained_Pos	Fam193b	eYFP
Tapbp		1.15525e-05	2.26449	0.114	0.024	0.145342	Trained_Pos	Tapbp	eYFP
Mdp1		1.36154e-05	1.60999	0.203	0.066	0.171296	Trained_Pos	Mdp1	eYFP
Ophn1		1.36985e-05	2.12898	0.127	0.03	0.172341	Trained_Pos	Ophn1	eYFP
Mark3		1.39628e-05	1.31453	0.266	0.101	0.175666	Trained_Pos	Mark3	eYFP
Tmem218		1.41017e-05	2.44952	0.101	0.02	0.177413	Trained_Pos	Tmem218	eYFP
Csnk1e		1.44711e-05	1.488	0.215	0.072	0.182062	Trained_Pos	Csnk1e	eYFP
Igip		1.54724e-05	1.10668	0.354	0.158	0.194659	Trained_Pos	Igip	eYFP
Nsmce3		1.5575e-05	1.55025	0.19	0.059	0.195949	Trained_Pos	Nsmce3	eYFP
Srsf3		1.68092e-05	1.01183	0.367	0.166	0.211477	Trained_Pos	Srsf3	eYFP
Dusp10		1.71099e-05	3.94256	0.038	0.002	0.21526	Trained_Pos	Dusp10	eYFP
Ecm1		1.71099e-05	3.94256	0.038	0.002	0.21526	Trained_Pos	Ecm1	eYFP
Gm7467		1.71099e-05	3.94256	0.038	0.002	0.21526	Trained_Pos	Gm7467	eYFP
Adcy7		1.71099e-05	3.94256	0.038	0.002	0.21526	Trained_Pos	Adcy7	eYFP
M5C1000I18Rik		1.71099e-05	3.94256	0.038	0.002	0.21526	Trained_Pos	M5C1000I18Rik	eYFP
Slc24a4		1.71099e-05	3.94256	0.038	0.002	0.21526	Trained_Pos	Slc24a4	eYFP
Slc26a8		1.71099e-05	3.94256	0.038	0.002	0.21526	Trained_Pos	Slc26a8	eYFP
Chsy3		1.71099e-05	3.94256	0.038	0.002	0.21526	Trained_Pos	Chsy3	eYFP
Ccdc88b		1.71099e-05	3.94256	0.038	0.002	0.21526	Trained_Pos	Ccdc88b	eYFP
Papola		1.75611e-05	1.37697	0.278	0.112	0.220937	Trained_Pos	Papola	eYFP
Lsm1		1.92112e-05	1.65306	0.177	0.054	0.241696	Trained_Pos	Lsm1	eYFP
Rere		2.03302e-05	1.26449	0.291	0.12	0.255774	Trained_Pos	Rere	eYFP
Nap1l3		2.2337e-05	1.90304	0.139	0.036	0.281021	Trained_Pos	Nap1l3	eYFP
Pvalb	1	2.39806e-05	1.23291	0.329	0.148	0.301701	Trained_Pos	Pvalb	eYFP
Higd1a		2.46572e-05	0.837211	0.468	0.24	0.310213	Trained_Pos	Higd1a	eYFP
Ctsa		2.52932e-05	1.24065	0.278	0.112	0.318214	Trained_Pos	Ctsa	eYFP
Mfge8		2.55764e-05	1.11944	0.304	0.127	0.321776	Trained_Pos	Mfge8	eYFP
Cmc2		2.5718e-05	2.39002	0.101	0.021	0.323558	Trained_Pos	Cmc2	eYFP
Hip1r		2.67191e-05	1.87545	0.152	0.043	0.336153	Trained_Pos	Hip1r	eYFP
Bnip3		2.78038e-05	1.1398	0.342	0.156	0.349799	Trained_Pos	Bnip3	eYFP
Mest		2.80275e-05	2.74992	0.076	0.012	0.352614	Trained_Pos	Mest	eYFP
Ofd1		2.80275e-05	2.74992	0.076	0.012	0.352614	Trained_Pos	Ofd1	eYFP
Cacna2d3		2.94561e-05	1.27599	0.253	0.098	0.370587	Trained_Pos	Cacna2d3	eYFP
Tor2a		3.11422e-05	1.74992	0.165	0.049	0.3918	Trained_Pos	Tor2a	eYFP
Aph1a		3.17739e-05	1.41205	0.215	0.076	0.399747	Trained_Pos	Aph1a	eYFP
Scrn3		3.23273e-05	1.90304	0.139	0.037	0.40671	Trained_Pos	Scrn3	eYFP
Lsm7		3.32001e-05	1.13117	0.367	0.178	0.417691	Trained_Pos	Lsm7	eYFP
Scn2a		3.65661e-05	1.15696	0.367	0.178	0.460038	Trained_Pos	Scn2a	eYFP
Ttc39b		3.8002e-05	1.85768	0.127	0.032	0.478103	Trained_Pos	Ttc39b	eYFP
Cfap36		4.23828e-05	1.30513	0.266	0.109	0.533218	Trained_Pos	Cfap36	eYFP
Plcl1		4.51361e-05	1.643	0.152	0.044	0.567857	Trained_Pos	Plcl1	eYFP
Srebf2		4.54649e-05	1.05179	0.354	0.167	0.571994	Trained_Pos	Srebf2	eYFP
Slc41a3		4.61449e-05	2.79056	0.063	0.009	0.580549	Trained_Pos	Slc41a3	eYFP
Smim13		4.86713e-05	1.09143	0.367	0.178	0.612333	Trained_Pos	Smim13	eYFP
Tmem185a		4.9802e-05	2.23207	0.114	0.027	0.626559	Trained_Pos	Tmem185a	eYFP
Pak2		4.99019e-05	1.74617	0.177	0.058	0.627816	Trained_Pos	Pak2	eYFP
Npr1		5.07609e-05	3.26449	0.051	0.005	0.638622	Trained_Pos	Npr1	eYFP
Tbc1d2b		5.07609e-05	3.26449	0.051	0.005	0.638622	Trained_Pos	Tbc1d2b	eYFP
Ccdc177		5.07609e-05	3.26449	0.051	0.005	0.638622	Trained_Pos	Ccdc177	eYFP
Rft1		5.07609e-05	3.26449	0.051	0.005	0.638622	Trained_Pos	Rft1	eYFP
Tbca		5.14442e-05	0.893095	0.468	0.25	0.647219	Trained_Pos	Tbca	eYFP
Egr2		5.18462e-05	3.0421	0.051	0.005	0.652278	Trained_Pos	Egr2	eYFP
Ift27		5.33679e-05	1.94256	0.127	0.033	0.671421	Trained_Pos	Ift27	eYFP
Stambpl1		5.47309e-05	2.0421	0.114	0.027	0.688569	Trained_Pos	Stambpl1	eYFP
Avp		5.49656e-05	1.76853	0.152	0.045	0.691522	Trained_Pos	Avp	eYFP
Clk3		5.67244e-05	1.52753	0.19	0.065	0.713649	Trained_Pos	Clk3	eYFP
Col4a3bp		5.70954e-05	1.62706	0.177	0.058	0.718317	Trained_Pos	Col4a3bp	eYFP
Pam		5.97759e-05	1.17138	0.291	0.126	0.752041	Trained_Pos	Pam	eYFP
Dyrk1b		6.00227e-05	2.2796	0.089	0.018	0.755146	Trained_Pos	Dyrk1b	eYFP
Prps1		6.19193e-05	1.26973	0.266	0.111	0.779006	Trained_Pos	Prps1	eYFP
Immt		6.41648e-05	1.2056	0.266	0.11	0.807258	Trained_Pos	Immt	eYFP
Lgals8		6.79501e-05	1.82709	0.139	0.04	0.854881	Trained_Pos	Lgals8	eYFP
Bcl10		7.28731e-05	2.39002	0.101	0.023	0.916816	Trained_Pos	Bcl10	eYFP
Gpr180		7.37997e-05	1.98321	0.127	0.034	0.928473	Trained_Pos	Gpr180	eYFP
Fam3c		7.45702e-05	1.68425	0.177	0.059	0.938167	Trained_Pos	Fam3c	eYFP
Zfp703		7.46262e-05	2.32589	0.101	0.023	0.938872	Trained_Pos	Zfp703	eYFP
Fam169a		7.49557e-05	1.60153	0.177	0.059	0.943018	Trained_Pos	Fam169a	eYFP
Impa1		7.58398e-05	1.39628	0.228	0.088	0.95414	Trained_Pos	Impa1	eYFP
Tsta3		7.94877e-05	1.8995	0.127	0.034	1	Trained_Pos	Tsta3	eYFP
Wdr37		8.2104e-05	1.4356	0.215	0.081	1	Trained_Pos	Wdr37	eYFP
Utp4		8.57195e-05	1.99147	0.114	0.029	1	Trained_Pos	Utp4	eYFP
Ccdc186		8.72066e-05	1.8901	0.101	0.023	1	Trained_Pos	Ccdc186	eYFP
Mink1		9.06908e-05	0.966812	0.418	0.224	1	Trained_Pos	Mink1	eYFP
Bet1l		9.12001e-05	1.76199	0.165	0.054	1	Trained_Pos	Bet1l	eYFP
Mrps18a		9.15921e-05	1.16997	0.278	0.121	1	Trained_Pos	Mrps18a	eYFP
Med24		9.33689e-05	1.36526	0.241	0.098	1	Trained_Pos	Med24	eYFP
Sh3glb1		9.51305e-05	1.39628	0.228	0.09	1	Trained_Pos	Sh3glb1	eYFP
Mlycd		9.85951e-05	1.75494	0.139	0.041	1	Trained_Pos	Mlycd	eYFP
Mcee		9.8923e-05	1.39002	0.228	0.09	1	Trained_Pos	Mcee	eYFP
Mrpl51		0.000100099	1.1442	0.278	0.121	1	Trained_Pos	Mrpl51	eYFP
Tmx2		0.000101729	0.73106	0.456	0.239	1	Trained_Pos	Tmx2	eYFP
Rap1gap		0.000102624	0.877273	0.405	0.21	1	Trained_Pos	Rap1gap	eYFP
Sfxn1		0.000103053	1.50368	0.177	0.06	1	Trained_Pos	Sfxn1	eYFP
Adam9		0.000103351	1.63444	0.165	0.054	1	Trained_Pos	Adam9	eYFP
Naa38		0.000110328	0.967439	0.405	0.213	1	Trained_Pos	Naa38	eYFP
Scg2		0.000110946	0.968099	0.405	0.213	1	Trained_Pos	Scg2	eYFP
Ppp2r2a		0.000111885	1.19363	0.266	0.114	1	Trained_Pos	Ppp2r2a	eYFP
Dhx38		0.000113258	1.8995	0.127	0.035	1	Trained_Pos	Dhx38	eYFP
Rapgefl1		0.000115927	0.978633	0.316	0.147	1	Trained_Pos	Rapgefl1	eYFP
P3h1		0.000116286	2.79056	0.063	0.01	1	Trained_Pos	P3h1	eYFP
Ccdc157		0.000116286	2.79056	0.063	0.01	1	Trained_Pos	Ccdc157	eYFP
Mcm7		0.000118641	2.65306	0.063	0.01	1	Trained_Pos	Mcm7	eYFP
Cep97		0.000118641	2.65306	0.063	0.01	1	Trained_Pos	Cep97	eYFP
Nrbp1		0.00011957	1.15166	0.253	0.105	1	Trained_Pos	Nrbp1	eYFP
Fads1		0.000121543	0.986958	0.367	0.186	1	Trained_Pos	Fads1	eYFP
Ap1s1		0.000125577	0.840684	0.443	0.238	1	Trained_Pos	Ap1s1	eYFP
Mrps33		0.000125827	0.846517	0.468	0.267	1	Trained_Pos	Mrps33	eYFP
Klc4		0.000126878	2.17389	0.101	0.024	1	Trained_Pos	Klc4	eYFP
Entpd6		0.000128169	1.41205	0.203	0.076	1	Trained_Pos	Entpd6	eYFP
Mrnip		0.000129472	2.11249	0.101	0.024	1	Trained_Pos	Mrnip	eYFP
Asxl1		0.000130669	1.75494	0.139	0.042	1	Trained_Pos	Asxl1	eYFP
Sephs2		0.000130669	1.79056	0.139	0.042	1	Trained_Pos	Sephs2	eYFP
Atxn7l1		0.000130757	2.42799	0.076	0.014	1	Trained_Pos	Atxn7l1	eYFP
Krt10		0.000132886	1.50368	0.177	0.061	1	Trained_Pos	Krt10	eYFP
Tnfrsf25		0.000133942	1.75494	0.139	0.042	1	Trained_Pos	Tnfrsf25	eYFP
Atp5f1		0.000135458	0.651568	0.671	0.482	1	Trained_Pos	Atp5f1	eYFP
Cmpk1		0.000137128	1.29972	0.228	0.091	1	Trained_Pos	Cmpk1	eYFP
Dlx2		0.000140975	3.52753	0.038	0.003	1	Trained_Pos	Dlx2	eYFP
Aspdh		0.000140975	3.52753	0.038	0.003	1	Trained_Pos	Aspdh	eYFP
Rnf135		0.000140975	3.52753	0.038	0.003	1	Trained_Pos	Rnf135	eYFP
Tbx2		0.000140975	3.52753	0.038	0.003	1	Trained_Pos	Tbx2	eYFP
Higd1b		0.000140975	3.52753	0.038	0.003	1	Trained_Pos	Higd1b	eYFP
Erap1		0.000140975	3.52753	0.038	0.003	1	Trained_Pos	Erap1	eYFP
Gm30082		0.000140975	3.52753	0.038	0.003	1	Trained_Pos	Gm30082	eYFP
Eno4		0.000140975	3.52753	0.038	0.003	1	Trained_Pos	Eno4	eYFP
Serpini1		0.000141999	1.17318	0.367	0.199	1	Trained_Pos	Serpini1	eYFP
Arhgap5		0.000142526	1.16496	0.253	0.106	1	Trained_Pos	Arhgap5	eYFP
Drap1		0.000145394	0.808263	0.443	0.24	1	Trained_Pos	Drap1	eYFP
Atf4		0.000145648	1.022	0.329	0.158	1	Trained_Pos	Atf4	eYFP
Psmc1		0.000147161	0.916092	0.329	0.155	1	Trained_Pos	Psmc1	eYFP
1500011B03Rik		0.000149038	0.796585	0.43	0.227	1	Trained_Pos	1500011B03Rik	eYFP
Kmt2c		0.000154081	1.419	0.19	0.069	1	Trained_Pos	Kmt2c	eYFP
Slc4a10		0.000155951	1.12254	0.304	0.143	1	Trained_Pos	Slc4a10	eYFP
H1f0		0.000159557	1.2056	0.241	0.1	1	Trained_Pos	H1f0	eYFP
Ap1m1		0.000159558	1.45714	0.215	0.086	1	Trained_Pos	Ap1m1	eYFP
E330009J07Rik		0.000162434	1.85768	0.127	0.036	1	Trained_Pos	E330009J07Rik	eYFP
Matk		0.000168516	0.83523	0.418	0.225	1	Trained_Pos	Matk	eYFP
Selenos		0.000170486	1.37102	0.241	0.103	1	Trained_Pos	Selenos	eYFP
Lrrc4c		0.00017314	1.46524	0.19	0.07	1	Trained_Pos	Lrrc4c	eYFP
Atp8a1		0.000173229	0.981877	0.354	0.177	1	Trained_Pos	Atp8a1	eYFP
Plch2		0.000173671	1.32959	0.203	0.077	1	Trained_Pos	Plch2	eYFP
Alyref2		0.00017488	4.11249	0.025	0.001	1	Trained_Pos	Alyref2	eYFP
Galnt3		0.00017488	4.11249	0.025	0.001	1	Trained_Pos	Galnt3	eYFP
Hspa12b		0.00017488	4.11249	0.025	0.001	1	Trained_Pos	Hspa12b	eYFP
Nkx2-2		0.00017488	4.11249	0.025	0.001	1	Trained_Pos	Nkx2-2	eYFP
Ntsr1		0.00017488	4.11249	0.025	0.001	1	Trained_Pos	Ntsr1	eYFP
Plb1		0.00017488	4.11249	0.025	0.001	1	Trained_Pos	Plb1	eYFP
Haus3		0.00017488	4.11249	0.025	0.001	1	Trained_Pos	Haus3	eYFP
BC005561		0.00017488	4.11249	0.025	0.001	1	Trained_Pos	BC005561	eYFP
9130604C24Rik		0.00017488	4.11249	0.025	0.001	1	Trained_Pos	9130604C24Rik	eYFP
Gm38910		0.00017488	4.11249	0.025	0.001	1	Trained_Pos	Gm38910	eYFP
Gdpgp1		0.00017488	4.11249	0.025	0.001	1	Trained_Pos	Gdpgp1	eYFP
Gm10638		0.00017488	4.11249	0.025	0.001	1	Trained_Pos	Gm10638	eYFP
Adamts15		0.00017488	4.11249	0.025	0.001	1	Trained_Pos	Adamts15	eYFP
Gm48604		0.00017488	4.11249	0.025	0.001	1	Trained_Pos	Gm48604	eYFP
Sik2		0.00017488	4.11249	0.025	0.001	1	Trained_Pos	Sik2	eYFP
Uba7		0.00017488	4.11249	0.025	0.001	1	Trained_Pos	Uba7	eYFP
Plpp2		0.00017488	4.11249	0.025	0.001	1	Trained_Pos	Plpp2	eYFP
Etaa1os		0.00017488	4.11249	0.025	0.001	1	Trained_Pos	Etaa1os	eYFP
Top3a		0.00017488	4.11249	0.025	0.001	1	Trained_Pos	Top3a	eYFP
3110056K07Rik		0.00017488	4.11249	0.025	0.001	1	Trained_Pos	3110056K07Rik	eYFP
Rbbp8		0.00017488	4.11249	0.025	0.001	1	Trained_Pos	Rbbp8	eYFP
2010320O07Rik		0.00017488	4.11249	0.025	0.001	1	Trained_Pos	2010320O07Rik	eYFP
Dtwd2		0.00017488	4.11249	0.025	0.001	1	Trained_Pos	Dtwd2	eYFP
Gm32031		0.00017504	3.0421	0.051	0.007	1	Trained_Pos	Gm32031	eYFP
Loxl1		0.000177911	3.11249	0.025	0.001	1	Trained_Pos	Loxl1	eYFP
Mid1ip1		0.000178429	1.10126	0.278	0.125	1	Trained_Pos	Mid1ip1	eYFP
Lurap1l		0.0001785	1.31121	0.203	0.077	1	Trained_Pos	Lurap1l	eYFP
Sfxn3		0.000179773	1.41205	0.228	0.094	1	Trained_Pos	Sfxn3	eYFP
Armcx1		0.000179773	1.41205	0.228	0.094	1	Trained_Pos	Armcx1	eYFP
Nolc1		0.000186435	1.52753	0.165	0.056	1	Trained_Pos	Nolc1	eYFP
Hps4		0.00018876	2.2056	0.089	0.02	1	Trained_Pos	Hps4	eYFP
Gins4		0.00018876	2.2056	0.089	0.02	1	Trained_Pos	Gins4	eYFP
Ctns		0.00018876	2.2056	0.089	0.02	1	Trained_Pos	Ctns	eYFP
Clk1	1	0.000189247	1.06809	0.329	0.162	1	Trained_Pos	Clk1	eYFP
Atp5j2	1	0.000191645	0.465242	0.861	0.626	1	Trained_Pos	Atp5j2	eYFP
Cirbp		0.000192668	1.1161	0.291	0.135	1	Trained_Pos	Cirbp	eYFP
Pip4p2		0.000193059	1.65306	0.139	0.043	1	Trained_Pos	Pip4p2	eYFP
Ptpmt1		0.00019436	1.2836	0.228	0.093	1	Trained_Pos	Ptpmt1	eYFP
Skil		0.000199649	1.52753	0.177	0.064	1	Trained_Pos	Skil	eYFP
Slc23a2		0.000199967	1.26766	0.228	0.093	1	Trained_Pos	Slc23a2	eYFP
Podxl2		0.000199973	0.926622	0.354	0.178	1	Trained_Pos	Podxl2	eYFP
Fam131b		0.000215426	1.43066	0.203	0.079	1	Trained_Pos	Fam131b	eYFP
Ptrhd1		0.000221164	1.84303	0.139	0.044	1	Trained_Pos	Ptrhd1	eYFP
Samd1		0.000224887	1.85768	0.127	0.037	1	Trained_Pos	Samd1	eYFP
Scn1a		0.000227237	1.41205	0.177	0.064	1	Trained_Pos	Scn1a	eYFP
Nup88		0.000228915	1.52753	0.165	0.057	1	Trained_Pos	Nup88	eYFP
Lage3		0.000229477	1.8017	0.139	0.044	1	Trained_Pos	Lage3	eYFP
Etnk1		0.000230747	0.802929	0.43	0.238	1	Trained_Pos	Etnk1	eYFP
Zcrb1		0.000232666	1.03449	0.304	0.143	1	Trained_Pos	Zcrb1	eYFP
Cops7a		0.000233604	0.912817	0.367	0.189	1	Trained_Pos	Cops7a	eYFP
Heatr6		0.000244036	2.42799	0.076	0.015	1	Trained_Pos	Heatr6	eYFP
Mfn1		0.000245577	1.61326	0.152	0.05	1	Trained_Pos	Mfn1	eYFP
Cpsf1		0.000245577	1.58411	0.152	0.05	1	Trained_Pos	Cpsf1	eYFP
Grk6		0.000247903	1.28806	0.215	0.087	1	Trained_Pos	Grk6	eYFP
Gclm		0.000249444	1.59262	0.177	0.065	1	Trained_Pos	Gclm	eYFP
Ppp2r3d		0.000249469	1.68622	0.139	0.044	1	Trained_Pos	Ppp2r3d	eYFP
Tsen15		0.000255362	1.65306	0.139	0.044	1	Trained_Pos	Tsen15	eYFP
Pkm	1	0.000258974	0.535685	0.797	0.655	1	Trained_Pos	Pkm	eYFP
Cdh22		0.000263811	2.65306	0.063	0.011	1	Trained_Pos	Cdh22	eYFP
Maml3		0.000263811	2.65306	0.063	0.011	1	Trained_Pos	Maml3	eYFP
Ccl25		0.000263811	2.65306	0.063	0.011	1	Trained_Pos	Ccl25	eYFP
Eif1b		0.000268473	0.632709	0.519	0.3	1	Trained_Pos	Eif1b	eYFP
Phip		0.000272905	1.94256	0.114	0.032	1	Trained_Pos	Phip	eYFP
Gria2		0.000273175	0.651398	0.646	0.428	1	Trained_Pos	Gria2	eYFP
Ascc2		0.000277918	1.89526	0.114	0.032	1	Trained_Pos	Ascc2	eYFP
Ftx		0.000277918	1.89526	0.114	0.032	1	Trained_Pos	Ftx	eYFP
Micu1		0.000279081	1.25189	0.228	0.095	1	Trained_Pos	Micu1	eYFP
Kcnmb4		0.000279993	1.26449	0.266	0.123	1	Trained_Pos	Kcnmb4	eYFP
Smim3		0.000284032	1.84945	0.114	0.032	1	Trained_Pos	Smim3	eYFP
Pop5		0.000286017	0.830919	0.354	0.178	1	Trained_Pos	Pop5	eYFP
Ccdc71		0.000290269	1.80506	0.114	0.032	1	Trained_Pos	Ccdc71	eYFP
Tox4		0.000293219	1.52753	0.165	0.058	1	Trained_Pos	Tox4	eYFP
Dpagt1		0.000307018	2.2056	0.089	0.021	1	Trained_Pos	Dpagt1	eYFP
Arx		0.000307018	2.2056	0.089	0.021	1	Trained_Pos	Arx	eYFP
Rubcn		0.000308549	1.643	0.152	0.052	1	Trained_Pos	Rubcn	eYFP
Vwa5b2		0.000312754	2.13521	0.089	0.021	1	Trained_Pos	Vwa5b2	eYFP
St18		0.000313355	1.99701	0.101	0.026	1	Trained_Pos	St18	eYFP
Dnajb12		0.000313355	1.99701	0.101	0.026	1	Trained_Pos	Dnajb12	eYFP
Fam204a		0.000313355	1.99701	0.101	0.026	1	Trained_Pos	Fam204a	eYFP
Fbxo9		0.00031363	0.983206	0.291	0.136	1	Trained_Pos	Fbxo9	eYFP
Znhit1		0.000350712	1.13848	0.253	0.113	1	Trained_Pos	Znhit1	eYFP
Mydgf		0.000353519	1.26766	0.215	0.089	1	Trained_Pos	Mydgf	eYFP
Acsl6		0.000364467	0.787987	0.342	0.168	1	Trained_Pos	Acsl6	eYFP
Omg	1	0.000372558	1.12993	0.291	0.141	1	Trained_Pos	Omg	eYFP
Btrc		0.000390674	1.42799	0.165	0.059	1	Trained_Pos	Btrc	eYFP
Ubxn1		0.000393857	1.11571	0.291	0.142	1	Trained_Pos	Ubxn1	eYFP
Ppm1a		0.000396049	0.876475	0.367	0.194	1	Trained_Pos	Ppm1a	eYFP
Ric1		0.000397181	1.84945	0.114	0.033	1	Trained_Pos	Ric1	eYFP
Pnck		0.000399298	1.10126	0.266	0.123	1	Trained_Pos	Pnck	eYFP
D8Ertd738e		0.00040337	0.984384	0.367	0.199	1	Trained_Pos	D8Ertd738e	eYFP
Ablim1		0.000403815	1.43442	0.177	0.067	1	Trained_Pos	Ablim1	eYFP
Smpd4		0.000405123	1.58411	0.152	0.053	1	Trained_Pos	Smpd4	eYFP
Nt5dc2		0.000405614	1.80506	0.114	0.033	1	Trained_Pos	Nt5dc2	eYFP
Afg3l2		0.000406366	1.2056	0.241	0.106	1	Trained_Pos	Afg3l2	eYFP
Tro		0.000411704	1.32317	0.241	0.108	1	Trained_Pos	Tro	eYFP
Necab1		0.00041194	1.38617	0.19	0.075	1	Trained_Pos	Necab1	eYFP
Naa35		0.000414525	1.55554	0.152	0.053	1	Trained_Pos	Naa35	eYFP
Pa2g4		0.000416147	1.37778	0.19	0.075	1	Trained_Pos	Pa2g4	eYFP
Scyl1		0.000424123	1.50005	0.152	0.053	1	Trained_Pos	Scyl1	eYFP
Cdk8		0.000426624	1.7775	0.127	0.04	1	Trained_Pos	Cdk8	eYFP
Mlx		0.000432155	1.65306	0.139	0.046	1	Trained_Pos	Mlx	eYFP
Rwdd2a		0.000433731	1.73903	0.127	0.04	1	Trained_Pos	Rwdd2a	eYFP
Rfx5		0.000436559	2.33488	0.076	0.016	1	Trained_Pos	Rfx5	eYFP
Rnf180		0.000436559	2.33488	0.076	0.016	1	Trained_Pos	Rnf180	eYFP
Vps35		0.000441188	0.88367	0.354	0.187	1	Trained_Pos	Vps35	eYFP
Map3k12		0.000448528	1.05622	0.266	0.123	1	Trained_Pos	Map3k12	eYFP
Ptprz1		0.000454287	0.830671	0.354	0.184	1	Trained_Pos	Ptprz1	eYFP
Supt5		0.000459601	0.986958	0.266	0.122	1	Trained_Pos	Supt5	eYFP
Ercc8		0.000461236	2.01295	0.076	0.016	1	Trained_Pos	Ercc8	eYFP
Rnf26		0.000472255	2.23802	0.089	0.022	1	Trained_Pos	Rnf26	eYFP
Dars		0.000480759	1.45224	0.165	0.06	1	Trained_Pos	Dars	eYFP
Slc6a6		0.000480759	1.45224	0.165	0.06	1	Trained_Pos	Slc6a6	eYFP
Tmem203		0.000482123	2.84945	0.051	0.008	1	Trained_Pos	Tmem203	eYFP
Coro7		0.000490497	1.27119	0.203	0.083	1	Trained_Pos	Coro7	eYFP
Sirt3		0.000494534	1.13521	0.228	0.099	1	Trained_Pos	Sirt3	eYFP
Gcc2		0.000497501	1.57999	0.152	0.054	1	Trained_Pos	Gcc2	eYFP
Slc12a9		0.00049857	2.06809	0.089	0.022	1	Trained_Pos	Slc12a9	eYFP
Fn1		0.000506289	1.74326	0.101	0.027	1	Trained_Pos	Fn1	eYFP
Atp5g2		0.000506688	0.630904	0.506	0.301	1	Trained_Pos	Atp5g2	eYFP
Fam168b		0.000514739	0.958684	0.329	0.171	1	Trained_Pos	Fam168b	eYFP
Cic		0.000515978	1.13848	0.241	0.108	1	Trained_Pos	Cic	eYFP
Ufc1		0.000524476	0.934571	0.329	0.17	1	Trained_Pos	Ufc1	eYFP
Amph		0.000524967	0.978188	0.38	0.216	1	Trained_Pos	Amph	eYFP
Dmac1		0.000532464	1.31807	0.19	0.076	1	Trained_Pos	Dmac1	eYFP
Atp5md	1	0.000533197	0.466126	0.886	0.846	1	Trained_Pos	Atp5md	eYFP
Rcc2		0.000535878	1.23995	0.203	0.083	1	Trained_Pos	Rcc2	eYFP
Dmac2		0.000536308	1.34695	0.177	0.068	1	Trained_Pos	Dmac2	eYFP
Nsg1		0.000546648	0.746167	0.494	0.302	1	Trained_Pos	Nsg1	eYFP
Lin54		0.000548957	2.41205	0.063	0.012	1	Trained_Pos	Lin54	eYFP
Wdr55		0.000548957	2.41205	0.063	0.012	1	Trained_Pos	Wdr55	eYFP
Klhl9		0.000552933	1.17389	0.215	0.091	1	Trained_Pos	Klhl9	eYFP
Hspb11		0.000557317	1.65306	0.139	0.047	1	Trained_Pos	Hspb11	eYFP
Anks3		0.000557756	1.58411	0.139	0.047	1	Trained_Pos	Anks3	eYFP
Lama5		0.000558645	2.30513	0.063	0.012	1	Trained_Pos	Lama5	eYFP
Vps45		0.000562169	1.28467	0.177	0.068	1	Trained_Pos	Vps45	eYFP
Fzr1		0.000564306	1.17554	0.228	0.1	1	Trained_Pos	Fzr1	eYFP
1700123O20Rik		0.00056843	1.76199	0.114	0.034	1	Trained_Pos	1700123O20Rik	eYFP
Gpc1		0.00057228	1.32241	0.203	0.085	1	Trained_Pos	Gpc1	eYFP
Gaa		0.000573542	0.763761	0.456	0.274	1	Trained_Pos	Gaa	eYFP
C2cd2l		0.00058192	0.988368	0.342	0.182	1	Trained_Pos	C2cd2l	eYFP
Kif5b		0.000582152	1.00146	0.291	0.143	1	Trained_Pos	Kif5b	eYFP
Purg		0.00059643	1.66503	0.127	0.041	1	Trained_Pos	Purg	eYFP
Trim3		0.000604035	1.06809	0.241	0.108	1	Trained_Pos	Trim3	eYFP
Dusp5		0.000608971	1.59464	0.127	0.041	1	Trained_Pos	Dusp5	eYFP
B4gat1		0.000609044	0.950098	0.329	0.171	1	Trained_Pos	B4gat1	eYFP
Dazap2		0.00060948	0.869808	0.342	0.179	1	Trained_Pos	Dazap2	eYFP
Ano3		0.00061518	1.19124	0.228	0.101	1	Trained_Pos	Ano3	eYFP
Zpr1		0.000616486	1.49778	0.139	0.047	1	Trained_Pos	Zpr1	eYFP
Pou3f3		0.000620141	1.01656	0.241	0.108	1	Trained_Pos	Pou3f3	eYFP
Tm2d1		0.000623393	1.18966	0.215	0.092	1	Trained_Pos	Tm2d1	eYFP
Tusc3		0.000630736	0.960486	0.304	0.153	1	Trained_Pos	Tusc3	eYFP
Rabep1		0.000632825	1.02503	0.253	0.116	1	Trained_Pos	Rabep1	eYFP
Lamc2		0.000639622	3.2056	0.038	0.004	1	Trained_Pos	Lamc2	eYFP
Rbm48		0.000639622	3.2056	0.038	0.004	1	Trained_Pos	Rbm48	eYFP
Six5		0.000639622	3.2056	0.038	0.004	1	Trained_Pos	Six5	eYFP
Rccd1		0.000639622	3.2056	0.038	0.004	1	Trained_Pos	Rccd1	eYFP
Nanos3		0.000639622	3.2056	0.038	0.004	1	Trained_Pos	Nanos3	eYFP
Ccl17		0.000639622	3.2056	0.038	0.004	1	Trained_Pos	Ccl17	eYFP
Runx2os1		0.000639622	3.2056	0.038	0.004	1	Trained_Pos	Runx2os1	eYFP
Mapre1		0.000641722	1.22267	0.203	0.085	1	Trained_Pos	Mapre1	eYFP
Lamtor3		0.000647662	1.18966	0.203	0.085	1	Trained_Pos	Lamtor3	eYFP
Slc25a12		0.000650782	0.917902	0.329	0.171	1	Trained_Pos	Slc25a12	eYFP
Ivns1abp		0.000654365	1.08007	0.253	0.117	1	Trained_Pos	Ivns1abp	eYFP
Eif3f	1	0.000655021	0.786445	0.392	0.218	1	Trained_Pos	Eif3f	eYFP
Rab28		0.00065539	1.15829	0.215	0.092	1	Trained_Pos	Rab28	eYFP
Polr2j		0.000657219	1.06186	0.253	0.117	1	Trained_Pos	Polr2j	eYFP
Slc6a15		0.000657563	1.22267	0.203	0.085	1	Trained_Pos	Slc6a15	eYFP
Rtf1		0.000658419	1.32589	0.177	0.069	1	Trained_Pos	Rtf1	eYFP
Cbx6		0.00066073	0.726072	0.405	0.223	1	Trained_Pos	Cbx6	eYFP
Fbxo41		0.00066591	1.23334	0.228	0.102	1	Trained_Pos	Fbxo41	eYFP
Arpc5l		0.000668648	0.864561	0.316	0.16	1	Trained_Pos	Arpc5l	eYFP
Rbm25		0.000671931	1.08274	0.215	0.092	1	Trained_Pos	Rbm25	eYFP
Ptpa		0.000672394	1.14286	0.278	0.137	1	Trained_Pos	Ptpa	eYFP
Lamp2		0.00067286	1.44506	0.177	0.07	1	Trained_Pos	Lamp2	eYFP
Rapgef6		0.000680508	1.8901	0.101	0.029	1	Trained_Pos	Rapgef6	eYFP
Cog3		0.000680508	1.83947	0.101	0.029	1	Trained_Pos	Cog3	eYFP
Hnrnpa1		0.000683235	0.73745	0.418	0.234	1	Trained_Pos	Hnrnpa1	eYFP
Ssbp2		0.000689522	1.26449	0.177	0.069	1	Trained_Pos	Ssbp2	eYFP
Kirrel		0.000693591	4.52753	0.013	0	1	Trained_Pos	Kirrel	eYFP
Adamts9		0.000693591	4.52753	0.013	0	1	Trained_Pos	Adamts9	eYFP
9330179D12Rik		0.000693591	4.52753	0.013	0	1	Trained_Pos	9330179D12Rik	eYFP
Zim1		0.000693591	4.52753	0.013	0	1	Trained_Pos	Zim1	eYFP
Col18a1		0.000693591	4.52753	0.013	0	1	Trained_Pos	Col18a1	eYFP
Gm49785		0.000693591	4.52753	0.013	0	1	Trained_Pos	Gm49785	eYFP
Fam8a1		0.000697889	1.36706	0.19	0.078	1	Trained_Pos	Fam8a1	eYFP
Eif4e		0.000699601	0.93258	0.291	0.143	1	Trained_Pos	Eif4e	eYFP
BC031181		0.000705615	0.847144	0.405	0.237	1	Trained_Pos	BC031181	eYFP
Myh14		0.000706309	1.4769	0.165	0.063	1	Trained_Pos	Myh14	eYFP
Fam181b		0.00070712	1.74326	0.101	0.029	1	Trained_Pos	Fam181b	eYFP
Cacna1b		0.00070986	1.45714	0.165	0.063	1	Trained_Pos	Cacna1b	eYFP
Gnptg		0.000717447	1.25451	0.203	0.086	1	Trained_Pos	Gnptg	eYFP
Uxs1		0.000719942	1.42061	0.152	0.055	1	Trained_Pos	Uxs1	eYFP
Vdac3		0.000727527	0.755943	0.392	0.218	1	Trained_Pos	Vdac3	eYFP
Prune2		0.000738253	1.24742	0.228	0.103	1	Trained_Pos	Prune2	eYFP
Brsk2		0.000738836	1.03986	0.266	0.127	1	Trained_Pos	Brsk2	eYFP
Ppp2ca		0.000739215	0.596026	0.582	0.372	1	Trained_Pos	Ppp2ca	eYFP
Gca		0.000739851	2.24742	0.076	0.018	1	Trained_Pos	Gca	eYFP
Tra2a		0.000743966	1.3576	0.177	0.07	1	Trained_Pos	Tra2a	eYFP
Cend1		0.000746476	0.709641	0.418	0.239	1	Trained_Pos	Cend1	eYFP
Nmb		0.000752239	2.16496	0.076	0.018	1	Trained_Pos	Nmb	eYFP
Rpp25		0.000752239	2.16496	0.076	0.018	1	Trained_Pos	Rpp25	eYFP
Mylip		0.000752239	2.16496	0.076	0.018	1	Trained_Pos	Mylip	eYFP
Gpx1		0.00075464	0.874392	0.329	0.172	1	Trained_Pos	Gpx1	eYFP
Srgap3		0.000759981	1.12153	0.304	0.155	1	Trained_Pos	Srgap3	eYFP
Supt4a		0.000763036	0.953056	0.278	0.135	1	Trained_Pos	Supt4a	eYFP
Ift172		0.000764056	1.52753	0.139	0.048	1	Trained_Pos	Ift172	eYFP
Polr2i		0.000764602	1.02117	0.266	0.127	1	Trained_Pos	Polr2i	eYFP
Zfp536		0.000767836	2.00396	0.089	0.023	1	Trained_Pos	Zfp536	eYFP
Hspa4		0.000771562	0.983206	0.278	0.136	1	Trained_Pos	Hspa4	eYFP
Ramac		0.000776525	1.13848	0.228	0.102	1	Trained_Pos	Ramac	eYFP
Cacna1d		0.00078076	1.3576	0.165	0.063	1	Trained_Pos	Cacna1d	eYFP
Tpst2		0.000781192	1.40554	0.19	0.079	1	Trained_Pos	Tpst2	eYFP
Tubb2b		0.000787335	1.02503	0.291	0.147	1	Trained_Pos	Tubb2b	eYFP
Ssx2ip		0.000794661	1.11724	0.228	0.102	1	Trained_Pos	Ssx2ip	eYFP
Nyap2		0.000796374	1.88367	0.089	0.023	1	Trained_Pos	Nyap2	eYFP
Kcnc1		0.000799091	0.942564	0.316	0.162	1	Trained_Pos	Kcnc1	eYFP
Ddx50		0.000799559	1.38617	0.19	0.079	1	Trained_Pos	Ddx50	eYFP
Pnrc1		0.000802646	1.18872	0.203	0.086	1	Trained_Pos	Pnrc1	eYFP
Cdadc1		0.000805654	1.46144	0.177	0.071	1	Trained_Pos	Cdadc1	eYFP
Ankrd28		0.000808289	1.59464	0.127	0.042	1	Trained_Pos	Ankrd28	eYFP
Cox5a		0.00080906	0.682328	0.633	0.463	1	Trained_Pos	Cox5a	eYFP
Sars		0.000811046	0.958161	0.342	0.184	1	Trained_Pos	Sars	eYFP
Phb2		0.00081417	1.06809	0.266	0.128	1	Trained_Pos	Phb2	eYFP
Far1		0.000819625	1.50368	0.165	0.064	1	Trained_Pos	Far1	eYFP
Mgst3		0.000824593	0.864561	0.342	0.182	1	Trained_Pos	Mgst3	eYFP
Mbd5		0.000846356	1.56405	0.114	0.035	1	Trained_Pos	Mbd5	eYFP
Mrps21	1	0.000852709	0.827087	0.367	0.202	1	Trained_Pos	Mrps21	eYFP
Cat		0.0008532	1.2056	0.19	0.078	1	Trained_Pos	Cat	eYFP
Brd3		0.000886329	1.42061	0.152	0.056	1	Trained_Pos	Brd3	eYFP
Nip7		0.000905326	1.39508	0.152	0.056	1	Trained_Pos	Nip7	eYFP
2900026A02Rik		0.000908387	1.2056	0.203	0.087	1	Trained_Pos	2900026A02Rik	eYFP
Irf2bp1		0.000911311	1.2796	0.19	0.079	1	Trained_Pos	Irf2bp1	eYFP
Pfkl		0.000912214	0.846805	0.367	0.204	1	Trained_Pos	Pfkl	eYFP
Brox		0.000921358	1.38069	0.165	0.064	1	Trained_Pos	Brox	eYFP
Psmc2		0.000930819	0.904596	0.304	0.156	1	Trained_Pos	Psmc2	eYFP
Unc45a		0.000939431	1.5579	0.139	0.049	1	Trained_Pos	Unc45a	eYFP
Rasl10a		0.000950492	1.08127	0.228	0.103	1	Trained_Pos	Rasl10a	eYFP
Ryr2		0.000960669	0.942564	0.278	0.137	1	Trained_Pos	Ryr2	eYFP
Ank1		0.000968479	1.79056	0.101	0.03	1	Trained_Pos	Ank1	eYFP
Pbx2		0.000986525	1.79056	0.101	0.03	1	Trained_Pos	Pbx2	eYFP
Rnf138	1	0.000986525	1.79056	0.101	0.03	1	Trained_Pos	Rnf138	eYFP
Tial1		0.000993217	0.965648	0.253	0.12	1	Trained_Pos	Tial1	eYFP
Nudt4		0.000994535	0.881163	0.278	0.136	1	Trained_Pos	Nudt4	eYFP
2300009A05Rik		0.000998646	1.18768	0.19	0.079	1	Trained_Pos	2300009A05Rik	eYFP
Nbdy		0.00100025	1.32959	0.19	0.08	1	Trained_Pos	Nbdy	eYFP
Trim9		0.00100463	0.772639	0.392	0.224	1	Trained_Pos	Trim9	eYFP
Ybx1		0.00101285	0.727551	0.342	0.179	1	Trained_Pos	Ybx1	eYFP
Htatip2		0.001014	2.41205	0.063	0.013	1	Trained_Pos	Htatip2	eYFP
Nuak1		0.00101878	1.62941	0.127	0.043	1	Trained_Pos	Nuak1	eYFP
Ppp2r1a		0.00102509	0.50258	0.696	0.504	1	Trained_Pos	Ppp2r1a	eYFP
Pitpna		0.00102938	0.687991	0.43	0.25	1	Trained_Pos	Pitpna	eYFP
Xpc		0.00103003	2.30513	0.063	0.013	1	Trained_Pos	Xpc	eYFP
Plpp3		0.00103167	0.816032	0.392	0.229	1	Trained_Pos	Plpp3	eYFP
Ddx17		0.00103296	0.88367	0.392	0.232	1	Trained_Pos	Ddx17	eYFP
Ppp1r12c		0.00104002	1.02872	0.266	0.131	1	Trained_Pos	Ppp1r12c	eYFP
Ccn2		0.0010469	2.02503	0.063	0.013	1	Trained_Pos	Ccn2	eYFP
Gdi2		0.00105286	0.90694	0.392	0.231	1	Trained_Pos	Gdi2	eYFP
Smim26		0.00105436	1.01295	0.253	0.121	1	Trained_Pos	Smim26	eYFP
Ube2s		0.0010556	0.864561	0.316	0.166	1	Trained_Pos	Ube2s	eYFP
Kctd3		0.0010626	1.30513	0.19	0.08	1	Trained_Pos	Kctd3	eYFP
Gmps		0.00106549	1.2056	0.177	0.071	1	Trained_Pos	Gmps	eYFP
Uqcr11	1	0.00107505	0.482392	0.797	0.638	1	Trained_Pos	Uqcr11	eYFP
Asns		0.00108998	1.04948	0.253	0.122	1	Trained_Pos	Asns	eYFP
Ruvbl1		0.00110231	1.32589	0.177	0.072	1	Trained_Pos	Ruvbl1	eYFP
Zbtb7a		0.00110634	1.39508	0.152	0.057	1	Trained_Pos	Zbtb7a	eYFP
Fam171b		0.00110643	0.769081	0.354	0.192	1	Trained_Pos	Fam171b	eYFP
Syndig1l		0.00112158	2.67953	0.051	0.009	1	Trained_Pos	Syndig1l	eYFP
Pir		0.00112158	2.67953	0.051	0.009	1	Trained_Pos	Pir	eYFP
Ndn		0.0011334	0.819707	0.342	0.186	1	Trained_Pos	Ndn	eYFP
Cmas		0.00113641	0.986958	0.266	0.131	1	Trained_Pos	Cmas	eYFP
Wdr46		0.00113856	2.52753	0.051	0.009	1	Trained_Pos	Wdr46	eYFP
Gm32282		0.00113856	2.52753	0.051	0.009	1	Trained_Pos	Gm32282	eYFP
Tcaf1		0.00115393	0.877713	0.329	0.177	1	Trained_Pos	Tcaf1	eYFP
Sox12		0.00116665	1.88367	0.089	0.024	1	Trained_Pos	Sox12	eYFP
Mphosph9		0.00116665	1.88367	0.089	0.024	1	Trained_Pos	Mphosph9	eYFP
Aspa		0.00116665	1.88367	0.089	0.024	1	Trained_Pos	Aspa	eYFP
R3hdm4		0.00117289	0.855101	0.405	0.244	1	Trained_Pos	R3hdm4	eYFP
Vldlr		0.00117738	1.5579	0.139	0.05	1	Trained_Pos	Vldlr	eYFP
Rtl8b		0.00118005	0.823265	0.329	0.175	1	Trained_Pos	Rtl8b	eYFP
Jak1		0.00118533	0.897049	0.304	0.158	1	Trained_Pos	Jak1	eYFP
Hdgfl2		0.0011859	1.03399	0.228	0.104	1	Trained_Pos	Hdgfl2	eYFP
Spata7		0.00118714	1.77264	0.089	0.024	1	Trained_Pos	Spata7	eYFP
Bmyc		0.00118949	0.970578	0.304	0.16	1	Trained_Pos	Bmyc	eYFP
Osgin2		0.00119619	2.16496	0.076	0.019	1	Trained_Pos	Osgin2	eYFP
Dnm1l		0.00120493	0.950341	0.329	0.181	1	Trained_Pos	Dnm1l	eYFP
Dnajb6		0.00120822	0.841385	0.392	0.232	1	Trained_Pos	Dnajb6	eYFP
Pdcd10		0.00121742	1.11249	0.215	0.097	1	Trained_Pos	Pdcd10	eYFP
Mthfsl		0.00122571	1.72017	0.127	0.044	1	Trained_Pos	Mthfsl	eYFP
Pkia		0.00123496	0.970578	0.291	0.15	1	Trained_Pos	Pkia	eYFP
Gemin2		0.00123539	2.01295	0.076	0.019	1	Trained_Pos	Gemin2	eYFP
Smad4		0.00123539	1.94256	0.076	0.019	1	Trained_Pos	Smad4	eYFP
Ppib		0.00126584	0.820573	0.367	0.209	1	Trained_Pos	Ppib	eYFP
Strip2		0.00128323	1.42799	0.152	0.058	1	Trained_Pos	Strip2	eYFP
Sipa1l3		0.00128592	0.942564	0.241	0.113	1	Trained_Pos	Sipa1l3	eYFP
Ctps		0.00131605	1.42061	0.152	0.058	1	Trained_Pos	Ctps	eYFP
Stx7		0.00132608	0.874084	0.291	0.148	1	Trained_Pos	Stx7	eYFP
Map3k5		0.00132968	1.83947	0.101	0.031	1	Trained_Pos	Map3k5	eYFP
Atp1a1		0.0013411	0.435896	0.582	0.364	1	Trained_Pos	Atp1a1	eYFP
Klf3		0.00134691	1.56069	0.127	0.044	1	Trained_Pos	Klf3	eYFP
Sft2d1		0.00135861	1.66955	0.152	0.059	1	Trained_Pos	Sft2d1	eYFP
Slc25a11		0.00135874	0.844262	0.304	0.158	1	Trained_Pos	Slc25a11	eYFP
Unc13b		0.0013728	1.52753	0.127	0.044	1	Trained_Pos	Unc13b	eYFP
Slirp		0.00137375	0.995806	0.266	0.133	1	Trained_Pos	Slirp	eYFP
Mecp2		0.00138333	1.24459	0.177	0.074	1	Trained_Pos	Mecp2	eYFP
Lonp1		0.00138333	1.26449	0.177	0.074	1	Trained_Pos	Lonp1	eYFP
Gatad1		0.00138628	1.29972	0.203	0.091	1	Trained_Pos	Gatad1	eYFP
Eif2a		0.00140433	1.31251	0.165	0.066	1	Trained_Pos	Eif2a	eYFP
Ube2b		0.00140944	0.59376	0.443	0.26	1	Trained_Pos	Ube2b	eYFP
Celf6		0.00141569	1.52753	0.114	0.037	1	Trained_Pos	Celf6	eYFP
Cdk4		0.0014338	1.29049	0.165	0.066	1	Trained_Pos	Cdk4	eYFP
Zfp148		0.00144467	1.15249	0.19	0.081	1	Trained_Pos	Zfp148	eYFP
Mtor		0.00145763	1.2363	0.203	0.091	1	Trained_Pos	Mtor	eYFP
Fam207a		0.00146743	1.52753	0.139	0.052	1	Trained_Pos	Fam207a	eYFP
Ralgapa1		0.00147329	1.05244	0.266	0.134	1	Trained_Pos	Ralgapa1	eYFP
Zbtb18		0.00148045	0.530304	0.582	0.384	1	Trained_Pos	Zbtb18	eYFP
Mcm3ap		0.00148569	1.25069	0.152	0.058	1	Trained_Pos	Mcm3ap	eYFP
Tmem184b		0.00148571	1.27377	0.152	0.058	1	Trained_Pos	Tmem184b	eYFP
Snrpd1		0.00148889	0.972938	0.278	0.143	1	Trained_Pos	Snrpd1	eYFP
Golga3		0.00149544	1.4919	0.114	0.037	1	Trained_Pos	Golga3	eYFP
Tmsb10	1	0.00151568	0.775713	0.532	0.385	1	Trained_Pos	Tmsb10	eYFP
Galnt17		0.0015394	0.953535	0.266	0.133	1	Trained_Pos	Galnt17	eYFP
Sfswap		0.00154246	1.10126	0.19	0.081	1	Trained_Pos	Sfswap	eYFP
Rps15a	1	0.00154449	0.502632	0.671	0.484	1	Trained_Pos	Rps15a	eYFP
Ubqln1		0.00154719	0.834504	0.342	0.19	1	Trained_Pos	Ubqln1	eYFP
Atg13		0.00155346	1.18966	0.203	0.091	1	Trained_Pos	Atg13	eYFP
Ddost		0.0015691	0.942564	0.278	0.143	1	Trained_Pos	Ddost	eYFP
Uqcrc2		0.00157194	0.816032	0.405	0.246	1	Trained_Pos	Uqcrc2	eYFP
Id2		0.0015782	0.757453	0.329	0.177	1	Trained_Pos	Id2	eYFP
Cdc37		0.00158806	0.793338	0.304	0.157	1	Trained_Pos	Cdc37	eYFP
Lrp8		0.00159162	1.41205	0.139	0.052	1	Trained_Pos	Lrp8	eYFP
Akt1		0.00159583	0.781572	0.291	0.148	1	Trained_Pos	Akt1	eYFP
Ramp1		0.00159615	0.67953	0.405	0.235	1	Trained_Pos	Ramp1	eYFP
Ptges3		0.00160416	0.852927	0.304	0.16	1	Trained_Pos	Ptges3	eYFP
Usp19		0.00160682	0.965648	0.253	0.124	1	Trained_Pos	Usp19	eYFP
Capns1		0.0016174	0.808708	0.38	0.221	1	Trained_Pos	Capns1	eYFP
Nsd3		0.00161878	1.26449	0.177	0.075	1	Trained_Pos	Nsd3	eYFP
Rian		0.0016376	0.923199	0.367	0.218	1	Trained_Pos	Rian	eYFP
Timp2		0.00166291	0.878434	0.266	0.132	1	Trained_Pos	Timp2	eYFP
Mcoln1		0.00166313	1.58893	0.127	0.045	1	Trained_Pos	Mcoln1	eYFP
Trnau1ap		0.0016794	1.94256	0.114	0.038	1	Trained_Pos	Trnau1ap	eYFP
Golgb1		0.00168573	1.34532	0.152	0.059	1	Trained_Pos	Golgb1	eYFP
Rab40c		0.00168573	1.34532	0.152	0.059	1	Trained_Pos	Rab40c	eYFP
Nfic		0.00168625	1.33113	0.139	0.052	1	Trained_Pos	Nfic	eYFP
Nop10		0.00168625	0.796585	0.38	0.223	1	Trained_Pos	Nop10	eYFP
Epha10		0.00172689	1.52753	0.127	0.045	1	Trained_Pos	Epha10	eYFP
Parp1		0.00175347	0.991474	0.241	0.116	1	Trained_Pos	Parp1	eYFP
mt-Nd2	1	0.00175713	-0.395995	0.937	0.985	1	Trained_Pos	mt-Nd2	eYFP
Wdr45b		0.00176963	1.22267	0.19	0.083	1	Trained_Pos	Wdr45b	eYFP
Zfhx4		0.00177426	2.30513	0.063	0.014	1	Trained_Pos	Zfhx4	eYFP
Orai1		0.00177426	2.30513	0.063	0.014	1	Trained_Pos	Orai1	eYFP
F2r		0.00177426	2.30513	0.063	0.014	1	Trained_Pos	F2r	eYFP
Gp1bb		0.00177426	2.30513	0.063	0.014	1	Trained_Pos	Gp1bb	eYFP
Papss2		0.00177426	2.30513	0.063	0.014	1	Trained_Pos	Papss2	eYFP
Kcns2		0.00179192	1.4634	0.127	0.045	1	Trained_Pos	Kcns2	eYFP
Plekha7		0.00180028	2.2056	0.063	0.014	1	Trained_Pos	Plekha7	eYFP
Pcm1		0.00180028	2.2056	0.063	0.014	1	Trained_Pos	Pcm1	eYFP
Dcaf4		0.00180028	2.2056	0.063	0.014	1	Trained_Pos	Dcaf4	eYFP
Akap7		0.00181947	1.90862	0.127	0.046	1	Trained_Pos	Akap7	eYFP
Nbl1		0.00181977	1.09754	0.215	0.1	1	Trained_Pos	Nbl1	eYFP
Epdr1		0.00182478	0.94945	0.342	0.199	1	Trained_Pos	Epdr1	eYFP
Dync1i1		0.00182898	1.00669	0.253	0.126	1	Trained_Pos	Dync1i1	eYFP
Fbl		0.00183029	1.64	0.114	0.038	1	Trained_Pos	Fbl	eYFP
Cox16		0.00184185	1.26766	0.203	0.093	1	Trained_Pos	Cox16	eYFP
Zfpm1		0.00186308	1.60153	0.114	0.038	1	Trained_Pos	Zfpm1	eYFP
Kcnh2		0.00189639	1.56405	0.114	0.038	1	Trained_Pos	Kcnh2	eYFP
Ap3s1		0.00190116	0.975731	0.253	0.126	1	Trained_Pos	Ap3s1	eYFP
Nabp1		0.00190802	3.52753	0.025	0.002	1	Trained_Pos	Nabp1	eYFP
Teddm2		0.00190802	3.52753	0.025	0.002	1	Trained_Pos	Teddm2	eYFP
1700034H15Rik		0.00190802	3.52753	0.025	0.002	1	Trained_Pos	1700034H15Rik	eYFP
Enkur		0.00190802	3.52753	0.025	0.002	1	Trained_Pos	Enkur	eYFP
Bub1b		0.00190802	3.52753	0.025	0.002	1	Trained_Pos	Bub1b	eYFP
Sptssb		0.00190802	3.52753	0.025	0.002	1	Trained_Pos	Sptssb	eYFP
Trmo		0.00190802	3.52753	0.025	0.002	1	Trained_Pos	Trmo	eYFP
Atad3aos		0.00190802	3.52753	0.025	0.002	1	Trained_Pos	Atad3aos	eYFP
Tmem140		0.00190802	3.52753	0.025	0.002	1	Trained_Pos	Tmem140	eYFP
B230110G15Rik		0.00190802	3.52753	0.025	0.002	1	Trained_Pos	B230110G15Rik	eYFP
Syne4		0.00190802	3.52753	0.025	0.002	1	Trained_Pos	Syne4	eYFP
Mcm5		0.00190802	3.52753	0.025	0.002	1	Trained_Pos	Mcm5	eYFP
Gm16062		0.00190802	3.52753	0.025	0.002	1	Trained_Pos	Gm16062	eYFP
Ntn1		0.00190802	3.52753	0.025	0.002	1	Trained_Pos	Ntn1	eYFP
Zfp184		0.00190802	3.52753	0.025	0.002	1	Trained_Pos	Zfp184	eYFP
Gm3248		0.00190802	3.52753	0.025	0.002	1	Trained_Pos	Gm3248	eYFP
Erg		0.00190802	3.52753	0.025	0.002	1	Trained_Pos	Erg	eYFP
Notch4		0.00190802	3.52753	0.025	0.002	1	Trained_Pos	Notch4	eYFP
Gm4013		0.00190802	3.52753	0.025	0.002	1	Trained_Pos	Gm4013	eYFP
Pgm5		0.00190802	3.52753	0.025	0.002	1	Trained_Pos	Pgm5	eYFP
Casp7		0.00190802	3.52753	0.025	0.002	1	Trained_Pos	Casp7	eYFP
Zfp92		0.00190802	3.52753	0.025	0.002	1	Trained_Pos	Zfp92	eYFP
Rtl4		0.00190802	3.52753	0.025	0.002	1	Trained_Pos	Rtl4	eYFP
Bclaf3		0.00190802	3.52753	0.025	0.002	1	Trained_Pos	Bclaf3	eYFP
Prkar2a		0.00191089	1.60999	0.101	0.032	1	Trained_Pos	Prkar2a	eYFP
Lactb		0.00191328	1.87545	0.076	0.02	1	Trained_Pos	Lactb	eYFP
Hapln1		0.00191328	1.94256	0.076	0.02	1	Trained_Pos	Hapln1	eYFP
Socs4		0.00191328	1.94256	0.076	0.02	1	Trained_Pos	Socs4	eYFP
Snx11		0.00193022	1.52753	0.114	0.038	1	Trained_Pos	Snx11	eYFP
Slc16a10		0.00193221	3.11249	0.025	0.002	1	Trained_Pos	Slc16a10	eYFP
Zfp647		0.00193221	3.11249	0.025	0.002	1	Trained_Pos	Zfp647	eYFP
Nrep		0.00193352	1.24212	0.177	0.076	1	Trained_Pos	Nrep	eYFP
Pmpca		0.001942	1.39367	0.177	0.077	1	Trained_Pos	Pmpca	eYFP
Clasrp		0.00194621	1.41205	0.139	0.053	1	Trained_Pos	Clasrp	eYFP
Mrps15		0.00196605	1.22496	0.177	0.076	1	Trained_Pos	Mrps15	eYFP
Gm17494		0.00199581	2.94256	0.038	0.005	1	Trained_Pos	Gm17494	eYFP
Apold1		0.00199581	2.94256	0.038	0.005	1	Trained_Pos	Apold1	eYFP
Pvr		0.00199581	2.94256	0.038	0.005	1	Trained_Pos	Pvr	eYFP
Iqck		0.00199581	2.94256	0.038	0.005	1	Trained_Pos	Iqck	eYFP
C230057M02Rik		0.00199581	2.94256	0.038	0.005	1	Trained_Pos	C230057M02Rik	eYFP
Spa17		0.00199581	2.94256	0.038	0.005	1	Trained_Pos	Spa17	eYFP
Tent5a		0.00199581	2.94256	0.038	0.005	1	Trained_Pos	Tent5a	eYFP
Stk10		0.00199581	2.94256	0.038	0.005	1	Trained_Pos	Stk10	eYFP
Fzd2		0.00199581	2.94256	0.038	0.005	1	Trained_Pos	Fzd2	eYFP
Gas1		0.00199581	2.94256	0.038	0.005	1	Trained_Pos	Gas1	eYFP
Spag6		0.00202249	2.72017	0.038	0.005	1	Trained_Pos	Spag6	eYFP
Dnaaf5		0.00202249	2.72017	0.038	0.005	1	Trained_Pos	Dnaaf5	eYFP
Sstr2		0.00202249	2.72017	0.038	0.005	1	Trained_Pos	Sstr2	eYFP
Lsm4		0.00202337	1.01656	0.228	0.109	1	Trained_Pos	Lsm4	eYFP
Tmx4		0.00203503	0.765975	0.354	0.202	1	Trained_Pos	Tmx4	eYFP
H2afv		0.00204518	1.12543	0.228	0.111	1	Trained_Pos	H2afv	eYFP
Yipf1		0.00204856	1.18649	0.177	0.076	1	Trained_Pos	Yipf1	eYFP
Vcpkmt		0.00204971	2.52753	0.038	0.005	1	Trained_Pos	Vcpkmt	eYFP
4833422C13Rik		0.00204971	2.52753	0.038	0.005	1	Trained_Pos	4833422C13Rik	eYFP
Snx32		0.00206816	1.01656	0.228	0.11	1	Trained_Pos	Snx32	eYFP
Cog1		0.00208608	1.2056	0.165	0.068	1	Trained_Pos	Cog1	eYFP
B3gat1		0.00208918	0.80506	0.304	0.162	1	Trained_Pos	B3gat1	eYFP
Spcs2		0.00211198	0.942564	0.278	0.146	1	Trained_Pos	Spcs2	eYFP
Arl6ip5		0.00211272	0.916092	0.291	0.156	1	Trained_Pos	Arl6ip5	eYFP
Clstn3		0.00211927	0.987793	0.291	0.158	1	Trained_Pos	Clstn3	eYFP
Caskin1		0.00214698	1.06809	0.215	0.101	1	Trained_Pos	Caskin1	eYFP
Pin1		0.00215289	0.720172	0.329	0.179	1	Trained_Pos	Pin1	eYFP
Sertm1		0.00215495	1.0604	0.203	0.092	1	Trained_Pos	Sertm1	eYFP
Grpel1		0.00217447	1.0624	0.253	0.13	1	Trained_Pos	Grpel1	eYFP
Cs		0.00218723	0.799606	0.354	0.203	1	Trained_Pos	Cs	eYFP
Babam2		0.00219014	1.34695	0.165	0.069	1	Trained_Pos	Babam2	eYFP
Tmem151a		0.00219071	0.713318	0.354	0.2	1	Trained_Pos	Tmem151a	eYFP
Scarb2		0.00219463	0.962742	0.266	0.136	1	Trained_Pos	Scarb2	eYFP
Anapc11		0.00223529	0.961929	0.278	0.146	1	Trained_Pos	Anapc11	eYFP
Agfg2		0.002258	1.12543	0.165	0.068	1	Trained_Pos	Agfg2	eYFP
Lbp		0.00229066	2.52753	0.051	0.01	1	Trained_Pos	Lbp	eYFP
Gm43263		0.00229066	2.52753	0.051	0.01	1	Trained_Pos	Gm43263	eYFP
Zfp58		0.00229066	2.52753	0.051	0.01	1	Trained_Pos	Zfp58	eYFP
Naa16		0.00229066	2.52753	0.051	0.01	1	Trained_Pos	Naa16	eYFP
Las1l		0.00229215	1.46863	0.139	0.054	1	Trained_Pos	Las1l	eYFP
Ola1		0.00231047	0.851066	0.316	0.176	1	Trained_Pos	Ola1	eYFP
Tmem18		0.00231954	1.41205	0.139	0.054	1	Trained_Pos	Tmem18	eYFP
Galnt7		0.00232206	2.39002	0.051	0.01	1	Trained_Pos	Galnt7	eYFP
Gngt2		0.00232206	2.39002	0.051	0.01	1	Trained_Pos	Gngt2	eYFP
Rad23a		0.00232867	1.2056	0.19	0.086	1	Trained_Pos	Rad23a	eYFP
Mrpl23		0.00233246	0.924862	0.291	0.157	1	Trained_Pos	Mrpl23	eYFP
Gm3764		0.0023438	1.10719	0.203	0.093	1	Trained_Pos	Gm3764	eYFP
Bcas3		0.00234652	1.64	0.114	0.04	1	Trained_Pos	Bcas3	eYFP
Rmc1		0.00234652	1.64	0.114	0.04	1	Trained_Pos	Rmc1	eYFP
Pcnx2		0.00235322	1.29049	0.165	0.069	1	Trained_Pos	Pcnx2	eYFP
Rasl11a		0.00235734	1.82709	0.089	0.026	1	Trained_Pos	Rasl11a	eYFP
Thumpd3		0.00235734	1.82709	0.089	0.026	1	Trained_Pos	Thumpd3	eYFP
Lpin1		0.00235734	1.82709	0.089	0.026	1	Trained_Pos	Lpin1	eYFP
Lratd2		0.00235734	1.82709	0.089	0.026	1	Trained_Pos	Lratd2	eYFP
Mrpl44		0.00236275	1.41205	0.139	0.054	1	Trained_Pos	Mrpl44	eYFP
Dync1i2		0.0023739	0.754937	0.291	0.153	1	Trained_Pos	Dync1i2	eYFP
Fam13c		0.00237412	1.2056	0.19	0.086	1	Trained_Pos	Fam13c	eYFP
Ighm		0.00239523	1.77264	0.089	0.026	1	Trained_Pos	Ighm	eYFP
Hnrnph2		0.00242174	0.96459	0.253	0.128	1	Trained_Pos	Hnrnph2	eYFP
Fam135b		0.00245128	1.33113	0.139	0.054	1	Trained_Pos	Fam135b	eYFP
Atg101		0.00245188	1.32108	0.152	0.061	1	Trained_Pos	Atg101	eYFP
Pip4k2a		0.00248063	1.12314	0.19	0.086	1	Trained_Pos	Pip4k2a	eYFP
Arc		0.00249519	0.965648	0.241	0.12	1	Trained_Pos	Arc	eYFP
Mrps9		0.0024987	1.29723	0.152	0.061	1	Trained_Pos	Mrps9	eYFP
Nub1		0.00250246	1.05179	0.19	0.085	1	Trained_Pos	Nub1	eYFP
Palm		0.00251494	1.0372	0.241	0.121	1	Trained_Pos	Palm	eYFP
Nalcn		0.00252871	1.15249	0.19	0.086	1	Trained_Pos	Nalcn	eYFP
Ik		0.00254368	0.888926	0.266	0.137	1	Trained_Pos	Ik	eYFP
Adnp		0.00254908	1.022	0.278	0.153	1	Trained_Pos	Adnp	eYFP
Serpine2		0.00257069	0.754937	0.342	0.193	1	Trained_Pos	Serpine2	eYFP
Tusc2		0.00257613	0.919844	0.253	0.128	1	Trained_Pos	Tusc2	eYFP
Efr3a		0.00258428	1.07501	0.215	0.103	1	Trained_Pos	Efr3a	eYFP
Ncaph2		0.00259431	0.864561	0.278	0.147	1	Trained_Pos	Ncaph2	eYFP
Trip12		0.00259691	1.08274	0.203	0.094	1	Trained_Pos	Trip12	eYFP
Rbfox2		0.00259937	1.12035	0.241	0.123	1	Trained_Pos	Rbfox2	eYFP
Selenoh		0.00260623	1.52753	0.127	0.047	1	Trained_Pos	Selenoh	eYFP
Sf1		0.00263988	0.784302	0.278	0.145	1	Trained_Pos	Sf1	eYFP
Mpp1		0.00265613	1.32589	0.165	0.07	1	Trained_Pos	Mpp1	eYFP
Rab21		0.00266978	0.920869	0.253	0.13	1	Trained_Pos	Rab21	eYFP
Thap7		0.00270522	1.49511	0.127	0.047	1	Trained_Pos	Thap7	eYFP
Epha4		0.00270627	0.618172	0.418	0.248	1	Trained_Pos	Epha4	eYFP
Gpr27		0.00271164	1.28467	0.165	0.07	1	Trained_Pos	Gpr27	eYFP
Map1s		0.00276332	1.18872	0.19	0.087	1	Trained_Pos	Map1s	eYFP
Gm10076		0.00276428	1.38069	0.152	0.063	1	Trained_Pos	Gm10076	eYFP
Impdh2		0.00276848	1.33488	0.152	0.063	1	Trained_Pos	Impdh2	eYFP
Srsf9		0.00277006	1.18768	0.19	0.087	1	Trained_Pos	Srsf9	eYFP
Dmwd		0.00277584	0.849455	0.291	0.157	1	Trained_Pos	Dmwd	eYFP
Spred3		0.00277679	2.01295	0.076	0.021	1	Trained_Pos	Spred3	eYFP
Rgs7bp		0.00278806	0.672866	0.354	0.202	1	Trained_Pos	Rgs7bp	eYFP
Ube2h		0.00279679	1.14901	0.177	0.078	1	Trained_Pos	Ube2h	eYFP
Csnk2a2		0.00279679	1.16763	0.177	0.078	1	Trained_Pos	Csnk2a2	eYFP
Rab22a		0.00280158	1.43237	0.127	0.047	1	Trained_Pos	Rab22a	eYFP
AC149090	1.1	0.00280699	0.893503	0.418	0.27	1	Trained_Pos	AC149090.1	eYFP
Ddx21		0.0028156	1.94256	0.076	0.021	1	Trained_Pos	Ddx21	eYFP
Cacna1a		0.00281739	0.961929	0.278	0.15	1	Trained_Pos	Cacna1a	eYFP
Ptov1		0.00283784	0.667178	0.43	0.271	1	Trained_Pos	Ptov1	eYFP
Pim2		0.00284886	1.41205	0.139	0.055	1	Trained_Pos	Pim2	eYFP
Pygb		0.00286166	0.71283	0.329	0.183	1	Trained_Pos	Pygb	eYFP
Gad1	1	0.00287636	0.59861	0.468	0.303	1	Trained_Pos	Gad1	eYFP
Brap		0.00290358	1.32108	0.152	0.063	1	Trained_Pos	Brap	eYFP
Pip5k1b		0.00290358	1.27377	0.152	0.063	1	Trained_Pos	Pip5k1b	eYFP
Pfdn1		0.00290378	0.933345	0.278	0.15	1	Trained_Pos	Pfdn1	eYFP
Sbno2		0.00292386	2.2056	0.063	0.015	1	Trained_Pos	Sbno2	eYFP
Gm20712		0.00292386	2.2056	0.063	0.015	1	Trained_Pos	Gm20712	eYFP
Gbe1		0.00292386	2.2056	0.063	0.015	1	Trained_Pos	Gbe1	eYFP
Usp10		0.00295314	1.33113	0.139	0.055	1	Trained_Pos	Usp10	eYFP
Zfp507		0.00296374	2.11249	0.063	0.015	1	Trained_Pos	Zfp507	eYFP
Prdm15		0.00296374	2.11249	0.063	0.015	1	Trained_Pos	Prdm15	eYFP
Hax1		0.00296902	1.2056	0.165	0.07	1	Trained_Pos	Hax1	eYFP
Rnf5		0.00297565	0.989107	0.241	0.122	1	Trained_Pos	Rnf5	eYFP
Bloc1s1		0.00297587	0.932147	0.266	0.141	1	Trained_Pos	Bloc1s1	eYFP
Bloc1s2		0.0029841	1.09754	0.203	0.095	1	Trained_Pos	Bloc1s2	eYFP
Cbln2		0.0030059	2.02503	0.063	0.015	1	Trained_Pos	Cbln2	eYFP
Syt7		0.00301059	0.540783	0.443	0.268	1	Trained_Pos	Syt7	eYFP
Ak5		0.00301215	0.628455	0.392	0.234	1	Trained_Pos	Ak5	eYFP
Cdk5		0.00301752	0.713318	0.342	0.195	1	Trained_Pos	Cdk5	eYFP
Ssbp4		0.00304951	0.778177	0.329	0.186	1	Trained_Pos	Ssbp4	eYFP
Psme4		0.00305338	1.56405	0.114	0.041	1	Trained_Pos	Psme4	eYFP
Rabl6		0.00305985	0.857675	0.266	0.138	1	Trained_Pos	Rabl6	eYFP
Med27		0.00306074	1.25451	0.139	0.055	1	Trained_Pos	Med27	eYFP
Pabpc1		0.00306494	0.80506	0.291	0.157	1	Trained_Pos	Pabpc1	eYFP
Prpsap1		0.00308823	1.32589	0.165	0.071	1	Trained_Pos	Prpsap1	eYFP
Exosc1		0.00310465	1.52753	0.114	0.041	1	Trained_Pos	Exosc1	eYFP
Rbis		0.00312824	0.780293	0.316	0.177	1	Trained_Pos	Rbis	eYFP
Scaf1		0.00314651	0.974985	0.177	0.078	1	Trained_Pos	Scaf1	eYFP
Map11		0.00314711	1.30513	0.165	0.071	1	Trained_Pos	Map11	eYFP
Usp4		0.0031546	1.14901	0.177	0.079	1	Trained_Pos	Usp4	eYFP
Il34		0.00315668	1.45714	0.114	0.041	1	Trained_Pos	Il34	eYFP
Prpsap2		0.00317179	1.25451	0.139	0.055	1	Trained_Pos	Prpsap2	eYFP
Tmem222		0.00318292	1.00396	0.228	0.113	1	Trained_Pos	Tmem222	eYFP
Synpr		0.00318377	0.909774	0.291	0.161	1	Trained_Pos	Synpr	eYFP
Tmco1		0.00318927	1.0604	0.203	0.095	1	Trained_Pos	Tmco1	eYFP
Cttn		0.00320259	0.951842	0.278	0.15	1	Trained_Pos	Cttn	eYFP
G3bp1		0.00321623	1.16997	0.19	0.088	1	Trained_Pos	G3bp1	eYFP
Lhpp		0.00321854	1.82709	0.089	0.027	1	Trained_Pos	Lhpp	eYFP
Casc4		0.00323404	1.29049	0.165	0.071	1	Trained_Pos	Casc4	eYFP
Tmem178		0.00323691	1.01095	0.215	0.104	1	Trained_Pos	Tmem178	eYFP
Tmem267		0.00326257	1.77264	0.089	0.027	1	Trained_Pos	Tmem267	eYFP
Cxcl12		0.00326884	1.15556	0.19	0.088	1	Trained_Pos	Cxcl12	eYFP
Szt2		0.00328256	1.65306	0.101	0.034	1	Trained_Pos	Szt2	eYFP
Ints6		0.00328256	1.65306	0.101	0.034	1	Trained_Pos	Ints6	eYFP
[truncated: 446 more rows]

## Sheet: Untrained_Neg_Spatial
Gene	num	p_val	avg_log2FC	pct.1	pct.2	p_val_adj	cluster	gene	analysis_group
[truncated: 1,353 more rows]

[truncated: 24 more sheets: Untrained_Pos_Spatial, CA1_Nuclei, CA2_Nuclei, CA3_Nuclei, DG_Nuclei, Inhib_Nuclei, Oligo_Nuclei, Astro_Nuclei, TR_CA1-ProS_neg_Nuc, TR_CA1-ProS_pos_Nuc, TR_CA2-IG-FC_neg_Nuc, TR_CA2-IG-FC_pos_Nuc, TR_CA3_neg_Nuc, TR_CA3_pos_Nuc, TR_DG_neg_Nuc, TR_DG_pos_Nuc, UT_CA1-ProS_neg_Nuc, UT_CA1-ProS_pos_Nuc, UT_CA2-IG-FC_neg_Nuc, UT_CA2-IG-FC_pos_Nuc …]
